# Supplementary material for: Microclimate shapes the phylosymbiosis of rodent gut microbiota in Jordan’s Great Rift Valley
Source: Front Microbiol. 2023 Oct 26;14:1258775. doi: 10.3389/fmicb.2023.1258775 (PMC10637782; doi:10.3389/fmicb.2023.1258775)
Supplement: Supplementary file 1 [file Table_1.XLSX]

## Sheet: Iran
Sequence_ID	Domain	Phylum	Class	Order	Family	Genus	Species	Sequence
ASV_11n_9ix	Bacteria	Bacteroidota	Bacteroidia	Bacteroidales	Muribaculaceae	unclassified Muribaculaceae	unclassified Muribaculaceae	TACGGAGGATGCGAGCGTTATCCGGATTTATTGGGTTTAAAGGGTGCGTAGGCGGCACTTCAAGTCAGCGGTAAAATTGCGGGGCTCAACCCCGTATAGCCGTTGAGACTGAGGAGCTTGAGACGGCGAGAGGTACGCGGAATGCGCGGTGTAGCGGTGAAATGCATAGATATCGCGCAGAACTCCGATTGCGAAGGCAGCGTACTGGCGCCGGACTGACGCTGAGGCACGAAAGCGTGGGGATCGAACAGG
ASV_12n_cti	Bacteria	Firmicutes	Clostridia	Lachnospirales	Lachnospiraceae	Lachnospiraceae NK4A136 group	unclassified Lachnospiraceae NK4A136 group	TACGTAGGGGGCAAGCGTTATCCGGAATTACTGGGTGTAAAGGGAGCGCAGACGGTGATGCAAGTCTGGAGTGAAAGGCGGGGGCCCAACCCCCGGACTGCTCTGGAAACTGTGTGACTTGAGTGCAGGAGAGGCAGGCGGAATTCCTGGTGTAGCGGTGAAATGCGTAGATATCAGGAGGAACACCGGTGGCGAAGGCGGCCTGCTGGACTGTAACTGACGTTGAGGCTCGAAAGCGTGGGGAGCAAACAGG
ASV_15h_xgq	Bacteria	Bacteroidota	Bacteroidia	Bacteroidales	Muribaculaceae	unclassified Muribaculaceae	unclassified Muribaculaceae	TACGGAGGATGCGAGCGTTATCCGGATTTATTGGGTTTAAAGGGTGCGTAGGCGGACTGATAAGTCAGCGGTAAAATAGCGGGGCTCAACCCCGTCGAGCCGTTGAAACTGTCAGCCTTGAGTGAGCGAGAAGTAAGCGGAATGCGTGGTGTAGCGGTGAAATGCATAGATATCACGCAGAACCCCGATTGCGAAGGCAGCTTACCGGCGCTCAACTGACGCTGAGGCACGAAAGTGCGGGGATCAAACAGG
ASV_15n_lq7	Bacteria	Desulfobacterota	Desulfovibrionia	Desulfovibrionales	Desulfovibrionaceae	Desulfovibrio	unclassified Desulfovibrio	TACGGAGGGCGCAAGCGTTAATCGGAATTACTGGGCGTAAAGCGCGCGTAGGCTGTCGTGTAAGTCAGGGGTGAAAGCCCGCGGCTCAACCGCGGAATTGCCTTTGATACTGCGCGACTTGAATCCGGGAGAGGGCGGCGGAATTCCAGGTGTAGGAGTGAAATCCGTAGATATCTGGAGGAACACCAGTGGCGAAGGCGGCCGCCTGGACCGGAATTGACGCTGAGGCGCGAAAGCGTGGGGAGCAAACAGG
ASV_16s_ki6	Bacteria	Firmicutes	Clostridia	Lachnospirales	Lachnospiraceae	Lachnospiraceae NK4A136 group	unclassified Lachnospiraceae NK4A136 group	TACGTAGGGGGCAAGCGTTATCCGGATTTACTGGGTGTAAAGGGAGCGTAGACGGCAGGGCAAGTCTGGAGTGAAAGGCGGGGGCTCAACCCCCGGACTGCTCTGGAAACTGCCAGGCTGGAGTGCAGGAGAGGTAAGTGGAATTCCTAGTGTAGCGGTGAAATGCGTAGATATTAGGAGGAACACCAGTGGCGAAGGCGGCTTACTGGACTGTAACTGACGTTGAGGCTCGAAAGCGTGGGGAGCAAACAGG
ASV_1ce_ga4	Bacteria	Bacteroidota	Bacteroidia	Bacteroidales	Prevotellaceae	Prevotellaceae NK3B31 group	unclassified Prevotellaceae NK3B31 group	TACGGAAGGTCCGGGCGTTATCCGGATTTATTGGGTTTAAAGGGAGCGCAGGCCGCCCCTTAAGCGTGTTGTGAAATGCCGCGGCTCAACCGTGGCACTGCAGCGCGAACTGGGGGGCTTGAGTGCGCCGGAGGTAGGCGGAATTCGTGGTGTAGCGGTGAAATGCTTAGATATCACGAAGAACTCCGATTGCGAAGGCAGCCTACCGTAGCGTTACTGACGCTGAGGCTCGAAGGTGCGGGTATCGAACAGG
ASV_1ch_w40	Bacteria	Firmicutes	Clostridia	Oscillospirales	Ruminococcaceae	Ruminococcus	unclassified Ruminococcus	TACGTAGGGAGCGAGCGTTGTCCGGAATTACTGGGTGTAAAGGGAGTGTAGGCGGGATGGTAAGTTAGGTGTGAAATGCGGAGGCTCAACCTCCGAGCTGCACTTAAAACTGCTGTTCTTGAGTGAAGTAGAGGTTGGCGGAATTCCCAGTGTAGCGGTGAAATGCGTAGATATTGGGAGGAACATCAGTGGCGAAGGCGGCCAACTGGGCTTTTACTGACGCTGAGGCTCGAAAGCGTGGGGAGCAAACAGG
ASV_1dj_08r	Bacteria	Firmicutes	Bacilli	Erysipelotrichales	Erysipelatoclostridiaceae	Erysipelatoclostridium	unclassified Erysipelatoclostridium	TACGTAGGTGGCAAGCGTTATCCGGAATTATTGGGCGTAAAGAGGGAGCAGGCGGCAGCAAAGGTCTGTGGTGAAAGACTGAAGCTTAACTTCAGTAAGCCATAGAAACCGGGCAGCTAGAGTGCAGGAGAGGATCGTGGAATTCCATGTGTAGCGGTGAAATGCGTAGATATATGGAGGAACACCAGTGGCGAAGGCGACGATCTGGCCTGCAACTGACGCTCAGTCCCGAAAGCGTGGGGAGCAAATAGG
ASV_1ee_kzd	Bacteria	Campylobacterota	Campylobacteria	Campylobacterales	Helicobacteraceae	Helicobacter	unclassified Helicobacter	TACGGAGGGTGCAAGCGTTACTCGGAATCACTGGGCGTAAAGAGTGCGTAGGCGGGGCAATAAGTCAGGTGTGAAATCCTGTAGCTCAACTACAGAATTGCATTTGAAACTGTTGCTCTAGAGTGTGGGAGAGGTAGGTGGAATTCTTGGTGTAGGGGTAAAATCCGTAGATATCAAGAGGAATACTCATTGCGAAGGCGACCTGCTGGAACATTACTGACGCTGATGCACGAAAGCGTGGGGAGCAAACAGG
ASV_1ex_a6c	Bacteria	Firmicutes	Clostridia	Oscillospirales	Oscillospiraceae	Colidextribacter	unclassified Colidextribacter	TACGTAGGTGGCAAGCGTTATCCGGATTTACTGGGTGTAAAGGGCGTGTAGGCGGGGACGCAAGTCAGATGTGAAAACCACGGGCTCAACCTGTGGCCTGCATTTGAAACTGTGTTTCTTGAGTACTGGAGAGGCAGACGGAATTCCTAGTGTAGCGGTGAAATGCGTAGATATTAGGAGGAACACCAGTGGCGAAGGCGGTCTGCTGGACAGCAACTGACGCTGAGGCGCGAAAGCGTGGGGAGCAAACAGG
ASV_1gb_lhv	Bacteria	Firmicutes	Clostridia	Lachnospirales	Lachnospiraceae	unclassified Lachnospiraceae	unclassified Lachnospiraceae	TACGTAGGGGGCAAGCGTTATCCGGATTTACTGGGTGTAAAGGGAGCGCAGGCGGTAAGGCAAGTCTGATGTGAAAACCCGGGGCTCAACCCCGGGAGTGCATTGGAAACTGTCTTACTTGAGTACCGGAGAGGTAAGTGGAATTCCTAGTGTAGCGGTGAAATGCGTAGATATTAGGAGGAACACCAGTGGCGAAGGCGGCTTACTGGACGGTAACTGACGCTGAGGCTCGAAAGCGTGGGGAGCAAACAGG
ASV_1ij_3u0	Bacteria	Firmicutes	Clostridia	Lachnospirales	Lachnospiraceae	Lachnospiraceae NK4A136 group	unclassified Lachnospiraceae NK4A136 group	TACGTAGGGGGCAAGCGTTATCCGGATTTACTGGGTGTAAAGGGAGCGTAGACGGCAGGGCAAGTCTGGAGTGAAAGGCGGGGGCTCAACCCCCGGACTGCTCTGGAAACTGTCAAGCTGGAGTGCAGGAGAGGTAAGTGGAATTCCTAGTGTAGCGGTGAAATGCGTAGATATTAGGAGGAACACCAGTGGCGAAGGCGGCTTACTGGACTGTAACTGACGTTGAGGCTCGAAAGCGTGGGGAGCAAACAGG
ASV_1lf_am9	Bacteria	Firmicutes	Clostridia	Lachnospirales	Lachnospiraceae	Lachnospiraceae NK4A136 group	unclassified Lachnospiraceae NK4A136 group	TACGTAGGGGGCAAGCGTTATCCGGAATTACTGGGTGTAAAGGGAGCGTAGACGGCTGTGCAAGTCTGGAGTGAAAGGCGGGGGCCCAACCCCCGGACTGCTCTGGAAACTGTATGGCTGGAGTGCAGGAGAGGTAAGCGGAATTCCTAGTGTAGCGGTGAAATGCGTAGATATTAGGAGGAACACCAGTGGCGAAGGCGGCTTACTGGACTGTAACTGACGTTGAGGCTCGAAAGCGTGGGGAGCAAACAGG
ASV_1lm_vho	Bacteria	Bacteroidota	Bacteroidia	Bacteroidales	Muribaculaceae	unclassified Muribaculaceae	unclassified Muribaculaceae	TACGGAGGATGCGAGCGTTATCCGGATTTATTGGGTTTAAAGGGTGCGTAGGCGGCCTGTTAAGTCAGCGGTAAAAGCCCGGGGCTCAACCCCGGCGAGCCGTTGAAACTGGCGGGCTAGAGTTGGTGAGAGGCATGCGGAATGCGCGGTGTAGCGGTGAAATGCATAGATATCGCGCAGAACTCCGATTGCGAAGGCAGCATGCCGGTGCCGGACTGACGCTGAGGCACGAAAGCGTGGGGATCAAACAGG
ASV_1p2_4tv	Bacteria	Firmicutes	Clostridia	Lachnospirales	Lachnospiraceae	Lachnospiraceae NK4A136 group	unclassified Lachnospiraceae NK4A136 group	TACGTAGGGGGCAAGCGTTATCCGGATTTACTGGGTGTAAAGGGAGCGTAGACGGCAGCGCAAGTCTGGAGTGAAATGCCGGGGCCCAACCCCGGAACTGCTTTGGAAACTGTGCGGCTCGAGTGCGGGAGAGGTAGGCGGAATTCCTAGTGTAGCGGTGAAATGCGTAGATATTAGGAGGAACACCAGTGGCGAAGGCGGCTTACTGGACCGTAACTGACGTTGAGGCTCGAAAGCGTGGGGAGCAAACAGG
ASV_1ss_nuv	Bacteria	Firmicutes	Clostridia	Lachnospirales	Lachnospiraceae	unclassified Lachnospiraceae	unclassified Lachnospiraceae	TACGTAGGGGGCAAGCGTTATCCGGATTTACTGGGTGTAAAGGGGGCGCAGGTGGTCTGGCAAGTCAGATGTGAAAACCCAGAGCTCAACTTTGGGATTGCATTTGAAACTGTCAGACTGGAGTGCCGGAGAGGCAAGTGGAATTCCTAGTGTAGCGGTGAAATGCGTAGATATTAGGAGGAACACCAGTGGCGAAGGCGGCTTGCTGGACGGTAACTGACGCTGAGGCCCGAAAGCGTGGGGAGCAAACAGG
ASV_1w9_97f	Bacteria	Firmicutes	Bacilli	RF39	unclassified RF39	unclassified RF39	unclassified RF39	TACGTAGGGAGCGAGCGTTATCCGGATTTATTGGGTGTAAAGGGTGCGTAGGCGGCTTCTTAAGTCTGTAGTCTAAGCCCGGAGCTTAACTCCGGTTCGCTACAGAAACTGATTAGCTTGAGTATGGTAGAGGCAAGTGGAATTTCTAGTGTAGCGGTTAAATGCGTAGATATTAGAAGGAACACCAGTGGCGAAGGCGACTTGCTGGGCCATCACTGACGCTGAGGCACGAAAGCGTGGGGAGCAAATAGG
ASV_1yk_h1o	Bacteria	Bacteroidota	Bacteroidia	Bacteroidales	Muribaculaceae	unclassified Muribaculaceae	unclassified Muribaculaceae	TACGGAGGATGCGAGCGTTATCCGGATTTATTGGGTTTAAAGGGTGCGTAGGCGGGCTGGTAAGTCAGCGGTCAAATGTGGGGGCTCAACCCCTTCCTGCCGTTGAAACTGCCGGTCTTGAGTGGGCGAGAAGTATGCGGAATGCGTGGTGTAGCGGTGAAATGCATAGATATCACGCAGAACTCCGATTGCGAAGGCAGCATACCGGCGCCCGACTGACGCTGAAGCACGAAAGCGTGGGTATCAAACAGG
ASV_20q_3q0	Bacteria	Firmicutes	Clostridia	Oscillospirales	Oscillospiraceae	Oscillibacter	unclassified Oscillibacter	TACGTAGGTGGCAAGCGTTGTCCGGATTTACTGGGTGTAAAGGGCGTGCAGCCGGAGAGACAAGTCAGATGTGAAATCCACGGGCTCAACCCGTGAACTGCATTTGAAACTGTTTCCCTTGAGTGTCGGAGAGGTAATCGGAATTCCTTGTGTAGCGGTGAAATGCGTAGATATAAGGAAGAACACCAGTGGCGAAGGCGGATTACTGGACGATAACTGACGGTGAGGCGCGAAAGCGTGGGGAGCAAACAGG
ASV_211_wwr	Bacteria	Firmicutes	Clostridia	Oscillospirales	Oscillospiraceae	unclassified Oscillospiraceae	unclassified Oscillospiraceae	TACGTAGGTGGCAAGCGTTATCCGGATTTATTGGGTGTAAAGGGCGTGTAGGCGGGAGCGCAAGTCAGATGTGAAAACTCAGGGCTCAACCCTGAGCCTGCATTTGAAACTGTGTTTCTTGAGTGCTGGAGAGGCAATCGGAATTCCGTGTGTAGCGGTGAAATGCGTAGATATACGGAGGAACACCAGTGGCGAAGGCGGATTGCTGGACAGTAACTGACGCTGAGGCGCGAAAGCGTGGGGAGCAAACAGG
ASV_22z_1xe	Bacteria	Firmicutes	Clostridia	Christensenellales	Christensenellaceae	unclassified Christensenellaceae	unclassified Christensenellaceae	TACGTAGGGAGCGAGCGTTGTCCGGAATTACTGGGCGTAAAGGGTGCGCAGGCGGTTTCTCAAGTCAGATGTGAAAGACCGGGGCTCAACCCCGGGGGTGCATTTGAAACTGGGAAACTTGAGGATGGCAGAGGTAAGTGGAATTCCTAGTGTAGCGGTGGAATGCGTAGATATTAGGAGGAACACCAGTGGCGAAGGCGGCTTACTGGGCCATTACTGACGCTGAGGCACGAAAGCGTGGGGAGCAAACAGG
ASV_269_ofj	Bacteria	Bacteroidota	Bacteroidia	Bacteroidales	Muribaculaceae	unclassified Muribaculaceae	unclassified Muribaculaceae	TACGGAGGATGCGAGCGTTATCCGGATTTATTGGGTTTAAAGGGTGCGCAGGCGGGAGATCAAGTCAGCGGTAAAATAGCGGGGCTCAACCCCGTCGAGCCGTTGAAACTGGTTTTCTAGAGTGAGCGAGAAGTATGCGGAATGCGTGGTGTAGCGGTGAAATGCATAGATATCACGCAGAACTCCGATTGCGAAGGCAGCATACCGGCGCTCAACTGACGCTCAGGCACGAAAGCGTGGGTATCGAACAGG
ASV_29f_o59	Bacteria	Firmicutes	Clostridia	Clostridia vadinBB60 group	unclassified Clostridia vadinBB60 group	unclassified Clostridia vadinBB60 group	unclassified Clostridia vadinBB60 group	TACGTAGGAGGCAAGCGTTATCCGGAATGACTGGGCGTAAAGGGTGCGTAGGTGGTTTGACAAGTTAGTAGCGCAACTCCGGAGCTTAACTTCGGAACTACTACTAAAACTGTTGGACTTGAGTGCAGGAGGGGCAATCGGAATTCCTAGTGTAGCGGTGGAATGCGTAGATATTAGGAGGAACACCAGTGGCGAAGGCGGATTGCTAGACTGTAACTGACACTGAGGCACGAAAGCGTGGGGAGCAAACAGG
ASV_2az_25k	Bacteria	Firmicutes	Clostridia	Lachnospirales	Lachnospiraceae	Lachnospiraceae NK4A136 group	unclassified Lachnospiraceae NK4A136 group	TACGTAGGGGGCAAGCGTTATCCGGATTTACTGGGTGTAAAGGGAGCGTAGACGGCAATGCAAGTCTGGAGTGAAAGGCGGGGGCCCAACCCCCGGACTGCTCTGGAAACTGTATAGCTGGAGTGCAGGAGAGGTAAGTGGAATTCCTAGTGTAGCGGTGAAATGCGTAGATATTAGGAGGAACACCAGTGGCGAAGGCGGCTTACTGGACTGTAACTGACGTTGAGGCTCGAAAGCGTGGGGAGCAAACAGG
ASV_2gv_vi6	Bacteria	Verrucomicrobiota	Kiritimatiellae	WCHB1-41	unclassified WCHB1-41	unclassified WCHB1-41	unclassified WCHB1-41	TACAGAGGTGGCAAGCGTTGTTCGGATTTACTGGGCGTAAAGGGCGCGTAGGCGGCGGCGTGTGTCGGATGTGAAAGCCCCGGGCTCAACCCGGGAAGTGCGTTCGAAACTGCGTTGCTGGAGTACGGAAGGGGGATGCGGAATGCAGGGTGTAGCGGTGAAATGCGTTGATATCCTGCAGAACACCGGTGGCGAAGGCGGCATCCTGGGACGTTACTGACGCTGAGGCGCGAAAGCAGGGGGAGCAAACAGG
ASV_2j5_p6p	Bacteria	Firmicutes	Clostridia	Lachnospirales	Lachnospiraceae	Lachnospiraceae NK4A136 group	unclassified Lachnospiraceae NK4A136 group	TACGTAGGGGGCAAGCGTTATCCGGAATTACTGGGTGTAAAGGGAGCGTAGACGGTTAAGTAAGTCTGGAGTGAAAGGCCGGGGCCCAACCCCGGGACTGCTCTGGAAACTATTGAACTTGAGTGCAGGAGAGGTAAGCGGAATTCCTAGTGTAGCGGTGAAATGCGTAGATATTAGGAGGAACACCAGTGGCGAAGGCGGCTTACTGGACTGTAACTGACGTTGAGGCTCGAAAGCGTGGGGAGCAAACAGG
ASV_2lc_26z	Bacteria	Firmicutes	Clostridia	Lachnospirales	Lachnospiraceae	unclassified Lachnospiraceae	unclassified Lachnospiraceae	TACGTAGGGGGCAAGCGTTATCCGGATTTACTGGGTGTAAAGGGAGCGTAGACGGCGAAGCAAGTCTGGAGTGAAAGCCCGGGGCCCAACCCCGGGACTGCTCTGGAAACTGCGGCGCTGGAGTGCAGGAGGGGTAAGCGGAATTCCTGGTGTAGCGGTGAAATGCGTAGATATCAGGAGGAACACCGGTGGCGAAGGCGGCTTACTGGACTGCAACTGACGTTGAGGCTCGAAGGCGTGGGGAGCAAACAGG
ASV_2qw_1rl	Bacteria	Firmicutes	Clostridia	Lachnospirales	Lachnospiraceae	Lachnospiraceae NK4A136 group	unclassified Lachnospiraceae NK4A136 group	TACGTAGGGGGCAAGCGTTATCCGGAATTACTGGGTGTAAAGGGAGCGTAGACGGCCAGGTAAGTCTGGAGTGAAAGGCGGGGGCCCAACCCCCGGACTGCTCTGGAAACTATCAGGCTGGAGTGCAGGAGAGGTAAGCGGAATTCCTAGTGTAGCGGTGAAATGCGTAGATATTAGGAGGAACACCAGTGGCGAAGGCGGCTTACTGGACTGTAACTGACGTTGAGGCTCGAAAGCGTGGGGAGCAAACAGG
ASV_2rr_mkm	Bacteria	Firmicutes	Clostridia	Lachnospirales	Lachnospiraceae	unclassified Lachnospiraceae	unclassified Lachnospiraceae	TACGTAGGGGGCAAGCGTTATCCGGATTTACTGGGTGTAAAGGGAGCGTAGACGGTAAGGCAAGTCAGATGTGAAAGCCCGGGGCTCAACCGCGGGACTGCATTTGAAACTGTCCTACTGGAGTGCAGGAGAGGTAAGTGGAATTCCTAGTGTAGCGGTGAAATGCGTAGATATTAGGAGGAACACCAGTGGCGAAGGCGGCTTACTGGACTGTAACTGACGTTGAGGCTCGAAAGCGTGGGGAGCAAACAGG
ASV_2tv_pz2	Bacteria	Firmicutes	Clostridia	Lachnospirales	Lachnospiraceae	unclassified Lachnospiraceae	unclassified Lachnospiraceae	TACGTAGGGGGCAAGCGTTATCCGGATTTACTGGGTGTAAAGGGAGCGTAGACGGTGTGTTCAGTCAGAAGTGAAAGCCCATTGCTCAACGATGGAGCTGCTTTTGAAACTAACAGACTAGAGTGCAGGAGAGGTAAGTGGAATTCCTAGTGTAGCGGTGAAATGCGTAGAGATTAGGAGGAACACCAGTGGCGAAGGCGGCTTACTGGACTGTAACTGACGTTGAGGCTCGAAAGCATGGGGAGCAAACAGG
ASV_31h_as9	Bacteria	Firmicutes	Clostridia	Oscillospirales	Oscillospiraceae	Oscillibacter	unclassified Oscillibacter	TACGTAGGTGGCAAGCGTTGTCCGGATTTACTGGGTGTAAAGGGCGTGCAGCCGGAGAGACAAGTCAGATGTGAAATCCACAGGCTCAACCTGTGAACTGCATTTGAAACTGTTTCCCTTGAGTATCGGAGAGGTCATCGGAATTCCTAGTGTAGCGGTGAAATGCGTAGATATTAGGAAGAACACCAGTGGCGAAGGCGGATGACTGGACGACAACTGACGGTGAGGCGCGAAAGCGTGGGGAGCAAACAGG
ASV_35d_tm4	Bacteria	Firmicutes	Clostridia	Lachnospirales	Lachnospiraceae	Lachnospiraceae NK4A136 group	unclassified Lachnospiraceae NK4A136 group	TACGTAGGGGGCAAGCGTTATCCGGATTTACTGGGTGTAAAGGGAGCGTAGACGGTGCGCCAAGTCTGGAGTGAAATGCCGCGGCTTAACCGCGGAACTGCTTTGGAAACTGGCGCGCTCGAGTGCGGGAGGGGTAAGCGGAATTCCTAGTGTAGCGGTGAAATGCGTAGATATTAGGAGGAACACCGGTGGCGAAGGCGGCTTACTGGACCGTAACTGACGTTGAGGCTCGAAAGCGTGGGGAGCAAACAGG
ASV_39n_8hy	Bacteria	Firmicutes	Clostridia	Lachnospirales	Lachnospiraceae	Lachnospiraceae NK4A136 group	unclassified Lachnospiraceae NK4A136 group	TACGTAGGGGGCAAGCGTTATCCGGAATCACTGGGTGTAAAGGGAGCGTAGACGGCTGAGCAAGCCTGAAGTGAAAGGCGGGGGCCCAACCCCCGGACTGCTTTGGGAACTGTACGGCTGGAGTGCAGGAGAGGTAAGTGGAATTCCTAGTGTAGCGGTGAAATGCGTAGATATTAGGAGGAACACCAGTGGCGAAGGCGGCTTACTGGACTGTAACTGACGTTGAGGCTCGAAAGCGTGGGGAGCAAACAGG
ASV_3am_rxd	Bacteria	Firmicutes	Clostridia	Oscillospirales	Oscillospiraceae	unclassified Oscillospiraceae	unclassified Oscillospiraceae	TACGTAGGTGGCAAGCGTTGTCCGGATTTACTGGGTGTAAAGGGCGTGTAGCCGGGCTGACAAGTCAGATGTGAAATTCCGGGGCTCAACCCCGGACCTGCATTTGAAACTGTTGGTCTTGAGTATCGGAGAGGCAGGCGGAATTCCTAGTGTAGCGGTGAAATGCGTAGATATTAGGAGGAACACCAGTGGCGAAGGCGGCCTGCTGGACGACAACTGACGGTGAGGCGCGAAAGCGTGGGGAGCAAACAGG
ASV_3cj_20r	Bacteria	Firmicutes	Clostridia	Lachnospirales	Lachnospiraceae	unclassified Lachnospiraceae	unclassified Lachnospiraceae	TACGTATGGTGCAAGCGTTATCCGGATTTACTGGGTGTAAAGGGAGCGCAGGCGGTGCGGCAAGTCAGATGTGAAAACCCGGGGCTCAACCCCGGGACTGCATTTGAAACTGCCGGACTAGAGTGTCGGAGAGGTAAGTGGAATTCCTAGTGTAGCGGTGAAATGCGTAGATATTAGGAGGAACACCAGTGGCGAAGGCGGCTTACTGGACGATTACTGACGCTGAGGCTCGAAAGCGTGGGGAGCAAACAGG
ASV_3ct_i9q	Bacteria	Cyanobacteria	Vampirivibrionia	Gastranaerophilales	unclassified Gastranaerophilales	unclassified Gastranaerophilales	unclassified Gastranaerophilales	TACGGGGGATGCAAGCGTTGTCCGGAATCATTGGGCGTAAAGAGTTCGTAGGTGGCATATTAAGTCTGGTGTTAAATGCAGGTGCTCAACATCTGTTCGGCACTGGATACTGGTAAGCTTGAATGCGGTAGAGGTAAAGGGAATTCCTGGTGTAGCGGTGAAATGCGTAGATATCAGGAGGAACATCGGTGGCGTAAGCGCTTTACTGGGCCGTAATTGACACTGAGGAACGAAAGCCAGGGTAGCAAATGGG
ASV_3kl_j6g	Bacteria	Firmicutes	Clostridia	Lachnospirales	Lachnospiraceae	[Eubacterium] ruminantium group	unclassified [Eubacterium] ruminantium group	TACGTATGGTGCAAGCGTTATCCGGATTTACTGGGTGTAAAGGGTGCGTAGGTGGCATGGCAAGTCAGAAGTGAAAGGCCGGGGCTCAACCCCGGGACTGCTTTTGAAACTGTCAGGCTGGAGTGCAGGAGAGGAAAGCGGAATTCCTAGTGTAGCGGTGAAATGCGTAGATATTAGGAGGAACACCAGTGGCGAAGGCGGCTTTCTGGACTGAAACTGACACTGAGGCACGAAAGCGTGGGGAGCAAACAGG
ASV_3m0_tt1	Bacteria	Firmicutes	Clostridia	Oscillospirales	Ruminococcaceae	[Eubacterium] siraeum group	unclassified [Eubacterium] siraeum group	TACGTAGGTGGCGAGCGTTGTCCGGAATTACTGGGTGTAAAGGGAGTGTAGGCGGGAAAGCAAGTCAGAAGTGAAAACTATGGGCTTAACCCATAGCCTGCTTTTGAAACTGTTTTTCTTGAGTGAAGTAGAGGCAAGCGGAATTCCTAGTGTAGCGGTGAAATGCGTAGATATTAGGAGGAACACCAGTGGCGAAGGCGGCTTGCTGGGCTTTTACTGACGCTGAGGCTCGAAAGCGTGGGGAGCAAACAGG
ASV_3uk_wyb	Bacteria	Firmicutes	Clostridia	Oscillospirales	Oscillospiraceae	Intestinimonas	unclassified Intestinimonas	TACGTAGGTGGCAAGCGTTATCCGGATTTATTGGGTGTAAAGGGCGTGTAGGCGGGAAAGCAAGTCAGATGTGAAAACTCAGGGCTCAACCCTGAGCCTGCATTTGAAACTGTTTTTCTTGAGTGCTGGAGAGGCAATCGGAATTCCGTGTGTAGCGGTGAAATGCGTAGATATACGGAGGAACACCAGTGGCGAAGGCGGATTGCTGGACAGTAACTGACGCTGAGGCGCGAAAGCGTGGGGAGCAAACAGG
ASV_3un_qjc	Bacteria	Bacteroidota	Bacteroidia	Bacteroidales	Muribaculaceae	unclassified Muribaculaceae	unclassified Muribaculaceae	TACGGAGGATGCGAGCGTTATCCGGATTTATTGGGTTTAAAGGGTGCGTAGGCGGGAGATCAAGTCAGCGGTAAAATCGTGGGGCTCAACCCCATCCGGCCGTTGAAACTGGTTTTCTTGAGTGAGTTAGAGGTATGCGGAATGCGTGGTGTAGCGGTGAAATGCATAGATATCACGCAGAACTCCGATTGCGAAGGCAGCATACCGGTGCTCAACTGACGCTGAGGCACGAAAGCGTGGGGATCAAACAGG
ASV_3y0_4ps	Bacteria	Firmicutes	Clostridia	Oscillospirales	Oscillospiraceae	Colidextribacter	unclassified Colidextribacter	TACGTAGGTGGCAAGCGTTATCCGGATTTACTGGGTGTAAAGGGCGTGTAGGCGGGACTGCAAGTCAGATGTGAAAACCACGGGCTCAACCTGTGGCCTGCATTTGAAACTGTAGTTCTTGAGTACTGGAGAGGCAGACGGAATTCCTAGTGTAGCGGTGAAATGCGTAGATATTAGGAGGAACACCAGTGGCGAAGGCGGTCTGCTGGACAGCAACTGACGCTGAGGCGCGAAAGCGTGGGGAGCAAACAGG
ASV_41q_3y9	Bacteria	Firmicutes	Clostridia	Oscillospirales	Oscillospiraceae	unclassified Oscillospiraceae	unclassified Oscillospiraceae	TACGTAGGTGGCAAGCGTTGTCCGGATTTACTGGGTGTAAAGGGCGTGCAGCCGGGAGTGCAAGTCAGATGTGAAATCCCGCGGCTCAACCGCGGAACTGCATTTGAAACTGTGCTTCTTGAGTACTGGAGAGGCAGACGGAATTCCTAGTGTAGCGGTGAAATGCGTAGATATTAGGAGGAACACCAGTGGCGAAGGCGGTCTGCTGGACAGCAACTGACGGTGAGGCGCGAAAGCGTGGGGAGCAAACAGG
ASV_44a_bpb	Bacteria	Proteobacteria	Gammaproteobacteria	Enterobacterales	Pasteurellaceae	Rodentibacter	unclassified Rodentibacter	TACGGGGGGTGCGAGCGTTAATCGGAATAACTGGGCGTAAAGGGCACGCAGGCGGATTTTTAAGTGAGGTGTGAAAGCCCCGGGCTTAACCTGGGAATTGCATTTCAGACTGGGGATCTAGAGTACTTTAGGGAGGGGTAGAATTCCACGTGTAGCGGTGAAATGCGTAGAGATGTGGAGGAATACCGAAGGCGAAGGCAGCCCCTTGGGGATGTACTGACGCTCATGTGCGAAAGCGTGGGGAGCAAACAGG
ASV_490_2us	Bacteria	Bacteroidota	Bacteroidia	Bacteroidales	Muribaculaceae	unclassified Muribaculaceae	unclassified Muribaculaceae	TACGGAGGATGCGAGCGTTATCCGGATTTATTGGGTTTAAAGGGTGCGTAGGCGGGCTTTTAAGTCAGCGGTCAAATGTCGGGGCTCAACCCCGGCCTGCCGTTGAAACTGGAGGTCTTGAGTGAGCGAGAAGTATGCGGAATGCGTGGTGTAGCGGTGAAATGCATAGATATCACGCAGAACTCCGATTGCGAAGGCAGCATACCGGCGCTCAACTGACGCTGAGGCACGAAAGCGTGGGTATCGAACAGG
ASV_4i5_t8d	Bacteria	Firmicutes	Clostridia	Lachnospirales	Lachnospiraceae	unclassified Lachnospiraceae	unclassified Lachnospiraceae	TACGTAGGGGGCAAGCGTTATCCGGATTTACTGGGTGTAAAGGGAGCGTAGACGGTTATGTAAGTCTGAAGTGAAAGCCCGGGGCCCAACCCCGGGACTGCTTTGGAAACTGTGTAACTTGAGTACAGGAGGGGCAGGCGGAATTCCTGGTGTAGCGGTGAAATGCGTAGATATCAGGAGGAACACCGGCGGCGAAGGCGGCCTGCTGGACTGAGACTGACGTTGAGGCTCGAAAGCGTGGGGAGCAAACAGG
ASV_4lf_2ja	Bacteria	Bacteroidota	Bacteroidia	Bacteroidales	Muribaculaceae	unclassified Muribaculaceae	unclassified Muribaculaceae	TACGGAGGATGCGAGCGTTATCCGGATTTATTGGGTTTAAAGGGTGCGTAGGCGGCATTTCAAGTCAGCGGTAAAATTGAGAGGCTCAACCTCTTCGAGCCGTTGAAACTGGAGTGCTTGAGTGGGCGAGAAGTATGCGGAATGCGTGGTGTAGCGGTGAAATGCATAGATATCACGCAGAACTCCGATTGCGAAGGCAGCATACCGGCGCCCTACTGACGCTGAAGCACGAAAGCGTGGGTATCGAACAGG
ASV_4m2_t1t	Bacteria	Bacteroidota	Bacteroidia	Bacteroidales	Rikenellaceae	Alistipes	unclassified Alistipes	TACGGAGGATCCAAGCGTTATCCGGATTTATTGGGTTTAAAGGGTGCGTAGGCGGTTTTATAAGTTAGAGGTGAAATCTCGGGGCTCAACTCCGAAATTGCCTCTAATACTGTAGGACTAGAGAGTAGTTGCGGTAGGCGGAATGTATGGTGTAGCGGTGAAATGCTTAGAGATCATACAGAACACCGATTGCGAAGGCAGCTTACCAAACTATATCTGACGTTGAGGCACGAAAGCGTGGGGAGCAAACAGG
ASV_4ty_qt4	Bacteria	Firmicutes	Clostridia	Lachnospirales	Lachnospiraceae	unclassified Lachnospiraceae	unclassified Lachnospiraceae	TACGTAGGGGGCAAGCGTTATCCGGATTTACTGGGTGTAAAGGGAGCGTAGACGGCGAGGCAAGTCAGATGTGAAAGACCGGGGCTCAACCCCGGAGCTGCATTTGAAACTGCCTGGCTGGAGTGCAGGAGAGGTAAGTGGAATTCCTAGTGTAGCGGTGAAATGCGTAGATATTAGGAGGAACACCAGTGGCGAAGGCGGCTTACTGGACTGTAACTGACGTTGAGGCTCGAAAGCGTGGGGAGCAAACAGG
ASV_4uz_14p	Bacteria	Firmicutes	Clostridia	Lachnospirales	Lachnospiraceae	unclassified Lachnospiraceae	unclassified Lachnospiraceae	TACGTAGGGGGCAAGCGTTATCCGGATTTACTGGGTGTAAAGGGAGTGTAGGTGGCATAACAAGTCAGAAGTGAAAGCCCGGGGCTCAACCGCGGGACTGCTTTTGAAACTGTTAAGCTTGAGTGCAGGAGAGGTAAGCGGAATTCCTAGTGTAGCGGTGAAATGCGTAGATATTAGGAGGAACACCAGTGGCGAAGGCGGCTTACTGGACTGTAACTGACACTGAGGCTCGAAAGCGTGGGGAGCAAACAGG
ASV_4vf_19w	Bacteria	Firmicutes	Clostridia	Oscillospirales	Oscillospiraceae	unclassified Oscillospiraceae	unclassified Oscillospiraceae	TACGTAGGTGGCAAGCGTTATCCGGATTTATTGGGTGTAAAGGGCGTGTAGGCGGGAACGCAAGTCAGATGTGAAAACTCAGGGCTCAACCCTGAGCCTGCATTTGAAACTGTGTTTCTTGAGTGCTGGAGAGGCAATCGGAATTCCGTGTGTAGCGGTGAAATGCGTAGATATACGGAGGAACACCAGTGGCGAAGGCGGATTGCTGGACAGTAACTGACGCTGAGGCGCGAAAGCGTGGGGAGCAAACAGG
ASV_4w0_bkn	Bacteria	Campylobacterota	Campylobacteria	Campylobacterales	Helicobacteraceae	Helicobacter	apodemus	TACGGAGGGTGCAAGCGTTACTCGGAATCACTGGGCGTAAAGAGCGCGTAGGCGGAATAGCAAGTCAGATGTGAAATCCTATGGCTTAACCATAGAACTGCATTTGAAACTGTTATTCTAGAGTATGGGAGAGGTAGGTGGAATTCTTGGTGTAGGGGTAAAATCCGTAGAGATCAAGAGGAATACTCATTGCGAAGGCGACCTGCTAGAACATAACTGACGCTGATGCGCGAAAGCGTGGGGAGCAAACAGG
ASV_530_s1m	Bacteria	Firmicutes	Clostridia	Lachnospirales	Lachnospiraceae	unclassified Lachnospiraceae	unclassified Lachnospiraceae	TACGTATGGTGCAAGCGTTATCCGGATTTACTGGGTGTAAAGGGAGCGCAGGCGGCATGGCAAGTCCGATGTGAAAACCCGGGGCTCAACCCCGGGACTGCATTGGAAACTGTCAGGCTAGAGTGTCGGAGAGGTAAGTGGAATTCCTAGTGTAGCGGTGAAATGCGTAGATATTAGGAGGAACACCAGTGGCGAAGGCGGCTTACTGGACGACAACTGACGCTGAGGCTCGAAAGCGTGGGGAGCAAACAGG
ASV_587_rf3	Bacteria	Firmicutes	Clostridia	Lachnospirales	Lachnospiraceae	Lachnospiraceae NK4A136 group	unclassified Lachnospiraceae NK4A136 group	TACGTAGGGGGCAAGCGTTATCCGGAATTACTGGGTGTAAAGGGAGCGTAGACGGTTGTGCAAGTCTGGAGTGAAAGGCGGGGGCCCAACCCCCGGACTGCTCTGGAAACTGTATGACTGGAGTGCAGGAGAGGCAGGCGGAATTCCTGGTGTAGCGGTGAAATGCGTAGATATCAGGAGGAACACCGGTGGCGAAGGCGGCCTGCTGGACTGTAACTGACGTTGAGGCTCGAAAGCGTGGGGAGCAAACAGG
ASV_5bt_thm	Bacteria	Firmicutes	Clostridia	Lachnospirales	Lachnospiraceae	unclassified Lachnospiraceae	unclassified Lachnospiraceae	TACGTAGGGGGCAAGCGTTATCCGGATTTACTGGGTGTAAAGGGAGCGTAGACGGCATAGCAAGTCTGATGTGAAAGGTCGGGGCTCAACCCCGGGACTGCATTGGAAACTGTTAAGCTGGAGTGCAGGAGAGGTAAGTGGAATTCCTAGTGTAGCGGTGAAATGCGTAGATATTAGGAGGAACACCAGTGGCGAAGGCGGCTTACTGGACTGTAACTGACGTTGAGGCTCGAAAGCGTGGGGAGCAAACAGG
ASV_5ce_yol	Bacteria	Firmicutes	Clostridia	Oscillospirales	Oscillospiraceae	unclassified Oscillospiraceae	unclassified Oscillospiraceae	TACGTAGGTGGCAAGCGTTGTCCGGATTTACTGGGTGTAAAGGGCGTGTAGCCGGGCCGGCAAGTCAGATGTGAAATCCCAAGGCTCAACCTTGGAACTGCATTTGAAACTGTTGGTCTTGAGTATCGGAGAGGCAGGCGGAATTCCTAGTGTAGCGGTGAAATGCGTAGATATTAGGAGGAACACCAGTGGCGAAGGCGGCCTGCTGGACGACAACTGACGGTGAGGCGCGAAAGCGTGGGGAGCAAACAGG
ASV_5d3_8zq	Bacteria	Firmicutes	Clostridia	Lachnospirales	Lachnospiraceae	Lachnospiraceae NK4A136 group	unclassified Lachnospiraceae NK4A136 group	TACGTAGGGGGCAAGCGTTATCCGGAATTACTGGGTGTAAAGGGAGCGTAGACGGTTAAGTAAGTCTGGAGTGAAAGGCAGGGGCCCAACCCCTGGACTGCTCTGGAAACTATTTAACTGGAGTGCAGGAGAGGTAAGCGGAATTCCTAGTGTAGCGGTGAAATGCGTAGATATTAGGAGGAACACCAGTGGCGAAGGCGGCTTACTGGACTGTAACTGACGTTGAGGCTCGAAAGCGTGGGGAGCAAACAGG
ASV_5dn_zdr	Bacteria	Firmicutes	Clostridia	Lachnospirales	Lachnospiraceae	Lachnospiraceae NK4A136 group	unclassified Lachnospiraceae NK4A136 group	TACGTAGGGGGCAAGCGTTATCCGGATTTACTGGGTGTAAAGGGAGCGTAGACGGCAGCACAAGTCTGGAGTGAAATCCCGGGGCTTAACCCCGGAACTGCTTTGGAAACTGTGCGGCTGGAGTGCAGGAGGGGTAAGCGGAATTCCTAGTGTAGCGGTGAAATGCGTAGATATTAGGAGGAACACCGGTGGCGAAGGCGGCTTACTGGACTGTAACTGACGTTGAGGCTCGAAAGCGTGGGGAGCAAACAGG
ASV_5fj_4wv	Bacteria	Firmicutes	Clostridia	Peptococcales	Peptococcaceae	Peptococcus	unclassified Peptococcus	AACGTAGGGGGCAAGCGTTGTCCGGAATCACTGGGCGTAAAGGGCGCGTAGGCGGCAATATAAGTCAGGTGTGAAATGTAAGGGCTTAACCCTTAAACTGCACCTGATACTGTATAGCTTGAGAGTGAGAGAGGGAAGCGGAATTCCTAGTGTAGCGGTGAAATGCGTAGATATTAGGAAGAACACCAGTGGCGAAGGCGGCTTCCTGGCTCACAACTGACGCTGAGGCGCGAAAGCGTGGGGAGCAAACAGG
ASV_5fm_ck6	Bacteria	Firmicutes	Clostridia	Lachnospirales	Lachnospiraceae	Lachnospiraceae NK4A136 group	unclassified Lachnospiraceae NK4A136 group	TACGTAGGGGGCAAGCGTTATCCGGAATTACTGGGTGTAAAGGGAGCGTAGACGGTTAAGTAAGTCTGGAGTGAAAGGCTGGGGCCCAACCCCGGGACTGCTCTGGAAACTATTTAACTTGAGTGCAGGAGAGGTAAGCGGAATTCCTAGTGTAGCGGTGAAATGCGTAGATATTAGGAGGAACACCAGTGGCGAAGGCGGCTTACTGGACTGTAACTGACGTTGAGGCTCGAAAGCGTGGGGAGCAAACAGG
ASV_5jt_ik0	Bacteria	Firmicutes	Clostridia	Lachnospirales	Lachnospiraceae	Lachnospiraceae NK4A136 group	unclassified Lachnospiraceae NK4A136 group	TACGTAGGGGGCAAGCGTTATCCGGAATTACTGGGTGTAAAGGGAGCGTAGACGGTTAAGTAAGTCTGGAGTGAAAGGCTGGGGCCCAACCCCGGGACTGCTCTGGAAACTATTTAACTTGAGTGCAGGAGAGGTGAGCGGAATTCCTAGTGTAGCGGTGAAATGCGTAGATATTAGGAGGAACACCAGTGGCGAAGGCGGCTCACTGGACTGTAACTGACGTTGAGGCTCGAAAGCGTGGGGAGCAAACAGG
ASV_5m1_23i	Bacteria	Firmicutes	Clostridia	Lachnospirales	Lachnospiraceae	Lachnospiraceae NK4A136 group	unclassified Lachnospiraceae NK4A136 group	TACGTAGGGGGCAAGCGTTATCCGGAATTACTGGGTGTAAAGGGAGCGTAGACGGTTAAGTAAGTCTGGAGTGAAAGGCAGGGGCCCAACCCCTGGACTGCTCTGGAAACTATTTGACTAGAGTGCAGGAGAGGTAAGCGGAATTCCTAGTGTAGCGGTGAAATGCGTAGATATTAGGAGGAACACCAGTGGCGAAGGCGGCTTACTGGACTGTAACTGACGTTGAGGCTCGAAAGCGTGGGGAGCAAACAGG
ASV_5np_0eb	Bacteria	Firmicutes	Clostridia	Lachnospirales	Lachnospiraceae	unclassified Lachnospiraceae	unclassified Lachnospiraceae	TACGTAGGGGGCAAGCGTTATCCGGATTTACTGGGTGTAAAGGGAGCGTAGACGGCTGTGCAAGTCTGAAGTGAAAGCCCGTGGCTCAACCGCGGAACTGCTTTGGAAACTGTATAGCTTGAGTACTGGAGAGGCAGGCGGAATTCCTAGTGTAGCGGTGAAATGCGTAGATATTAGGAGGAACACCAGTGGCGAAGGCGGCCTGCTGGACAGAAACTGACGTTGAGGCTCGAAAGCGTGGGGAGCAAACAGG
ASV_5qq_hti	Bacteria	Firmicutes	Clostridia	Clostridia vadinBB60 group	unclassified Clostridia vadinBB60 group	unclassified Clostridia vadinBB60 group	unclassified Clostridia vadinBB60 group	TACGTAGGAGGCAAGCGTTATCCGGAATGACTGGGCGTAAAGGGTGCGTAGGTGGTTTGACAAGTTGGTAGCGTAACTCCGAGGCTCAACCTCGGCACTACTACCAAAACTGTCGGACTTGAGTGCAGGAGGGGCAACTGGAATTCCTAGTGTAGCGGTGGAATGCGTAGATATTAGGAGGAACACCAGTGGCGAAGGCGAGTTGCTGGACTGTAACTGACACTGAGGCACGAAAGCGTGGGGAGCAAACAGG
ASV_5r1_jyr	Bacteria	Proteobacteria	Gammaproteobacteria	Enterobacterales	Pasteurellaceae	Mannheimia	caviae/glucosida/haemolytica	TACGGGGGGTGCGAGCGTTAATCGGAATAACTGGGCGTAAAGGGCACGCAGGCGGTTGTTTAAGTGAGGTGTGAAAGCCCCGGGCTTAACCTGGGAATTGCATTTCAGACTGGACAACTAGAGTACTTTAGGGAGGGGTAGAATTCCACGTGTAGCGGTGAAATGCGTAGAGATGTGGAGGAATACCGAAGGCGAAGGCAGCCCCTTGGGAATGTACTGACGCTCATGTGCGAAAGCGTGGGGAGCAAACAGG
ASV_5t5_nhs	Bacteria	Firmicutes	Clostridia	Lachnospirales	Lachnospiraceae	unclassified Lachnospiraceae	unclassified Lachnospiraceae	TACGTAGGGGGCAAGCGTTATCCGGATTTACTGGGTGTAAAGGGAGCGTAGACGGCATGGCAAGTCAGATGTGAAAGCCCGGGGCTCAACCCCGGGACTGCATTTGAAACTGTCAGGCTGGAGTGCAGGAGAGGTAAGTGGAATTCCTAGTGTAGCGGTGAAATGCGTAGATATTAGGAGGAACACCAGTGGCGAAGGCGGCTTACTGGACTGTAACTGACGTTGAGGCTCGAAAGCGTGGGGAGCAAACAGG
ASV_5to_92x	Bacteria	Bacteroidota	Bacteroidia	Bacteroidales	Bacteroidaceae	Bacteroides	unclassified Bacteroides	TACGGAGGATCCGAGCGTTATCCGGATTTATTGGGTTTAAAGGGAGCGTAGGTGGATTGTTAAGTCAGTTGTGAAAGTTTGCGGCTCAACCGTAAAATTGCAGTTGAAACTGGCAGTCTTGAGTACAGTAGAGGTGGGCGGAATTCGTGGTGTAGCGGTGAAATGCTTAGATATCACGAAGAACTCCGATTGCGAAGGCAGCTCACTGGACTGTTCACTGACACTGAGGCTCGAAAGTGTGGGTATCAAACAGG
ASV_5w8_qhp	Bacteria	Firmicutes	Clostridia	Oscillospirales	Oscillospiraceae	unclassified Oscillospiraceae	unclassified Oscillospiraceae	TACGTAGGTGGCAAGCGTTGTCCGGATTTACTGGGTGTAAAGGGCGTGTAGCCGGGTTGACAAGTCAGATGTGAAATCCTGCGGCTTAACCGCAGAACTGCATTTGAAACTGTTGATCTTGAGTACTGGAGAGGCAGACGGAATTCCTAGTGTAGCGGTGAAATGCGTAGATATTAGGAGGAACACCAGTGGCGAAGGCGGTCTGCTGGACAGCAACTGACGGTGAGGCGCGAAAGCGTGGGGAGCAAACAGG
ASV_5xd_o1z	Bacteria	Bacteroidota	Bacteroidia	Bacteroidales	Muribaculaceae	unclassified Muribaculaceae	unclassified Muribaculaceae	TACGGAGGATGCGAGCGTTATCCGGATTTATTGGGTTTAAAGGGTGCGCAGGCGGAAAACCAAGTCAGCGGTCAAATTACGGGGCTCAACCCCGTCCTGCCGTTGAAACTGGGTTTCTTGAGTGGGCGAGAAGTATGCGGAATGCGTGGTGTAGCGGTGAAATGCATAGATATCACGCAGAACTCCGATTGCGAAGGCAGCATACCGGCGCCCAACTGACGCTCATGCACGAAAGCGTGGGTATCGAACAGG
ASV_5yy_r8a	Bacteria	Firmicutes	Clostridia	Oscillospirales	Oscillospiraceae	unclassified Oscillospiraceae	unclassified Oscillospiraceae	TACGTAGGTGGCAAGCGTTGTCCGGATTTACTGGGTGTAAAGGGCGTGTAGCCGGGCCGGCAAGTCAGATGTGAAATCCCGTGGCTTAACCACGGAGCTGCATTTGAAACTGTTGGTCTTGAGTATCGGAGAGGCAGGCGGAATTCCTAGTGTAGCGGTGAAATGCGTAGATATTAGGAGGAACACCAGTGGCGAAGGCGGCCTGCTGGACGACAACTGACGGTGAGGCGCGAAAGCGTGGGGAGCAAACAGG
ASV_61m_7r4	Bacteria	Firmicutes	Clostridia	Lachnospirales	Lachnospiraceae	unclassified Lachnospiraceae	unclassified Lachnospiraceae	TACGTAGGGGGCAAGCGTTATCCGGATTTACTGGGTGTAAAGGGAGCGTAGACGGCATGGCAAGTCTGATGTGAAAGGTCGGGGCCCAACCCCGGGACTGCATTGGAAACTGTCAGGCTGGAGTACAGGAGAGGTAAGCGGAATTCCTAGTGTAGCGGTGAAATGCGTAGATATTAGGAGGAACACCAGTGGCGAAGGCGGCTTACTGGACTGTAACTGACGTTGAGGCTCGAAAGCGTGGGGAGCAAACAGG
ASV_622_4jt	Bacteria	Firmicutes	Clostridia	Lachnospirales	Lachnospiraceae	Lachnospiraceae NK4A136 group	unclassified Lachnospiraceae NK4A136 group	TACGTAGGGGGCAAGCGTTATCCGGATTTACTGGGTGTAAAGGGAGCGTAGACGGTGCGCCAAGTCTGGAGTGAAATGCCGCGGCTTAACCGCGGAACTGCTTTGGAAACTGGCGCGCTTGAGTGCGGGAGGGGTGAGCGGAATTCCTAGTGTAGCGGTGAAATGCGTAGATATTAGGAGGAACACCGGTGGCGAAGGCGGCTCACTGGACCGTAACTGACGTTGAGGCTCGAAAGCGTGGGGAGCAAACAGG
ASV_63b_18q	Bacteria	Firmicutes	Clostridia	Lachnospirales	Lachnospiraceae	unclassified Lachnospiraceae	unclassified Lachnospiraceae	TACGTATGGGGCAAGCGTTATCCGGATTTACTGGGTGTAAAGGGAGCGTAGACGGCATGGCAAGTCTGATGTGAAAGCCCGGGGCTCAACCCCGGGACTGCATTGGAAACTGTCTAGCTGGAGTGCGGGAGAGGTAAGTGGAATTCCTAGTGTAGCGGTGAAATGCGTAGATATTAGGAGGAACACCAGTGGCGAAGGCGGCTTACTGGACCGTAACTGACGTTGAGGCTCGAAAGCGTGGGGAGCAAACAGG
ASV_63g_md3	Bacteria	unclassified Bacteria	unclassified Bacteria	unclassified Bacteria	unclassified Bacteria	unclassified Bacteria	unclassified Bacteria	TACAGAGGGTGCGAGCGTTGTTCGGAATTATTGGGCGTAAAGGGCTCGTAGGCTGTAGAACTAGTTTGGTGTTAAATACCTAGGCTTAACCTAGGACATGCATCAAATACTGTTTTACTAGAGTGCAAGAGAGGAGAAAGGAATTTCCAGTGTAGGGGTGGAATCCGTAGATATTGGAAAGAACACCAATGGCGAAGGCATTTCTCTGGCTTGATACTGACGCTGAGGAGCGAAAGCGTGGGGAGCAAACAGG
ASV_64s_2mj	Bacteria	Firmicutes	Clostridia	Lachnospirales	Lachnospiraceae	Lachnospiraceae NK4A136 group	unclassified Lachnospiraceae NK4A136 group	TACGTAGGGGGCAAGCGTTATCCGGATTTACTGGGTGTAAAGGGAGCGTAGACGGCAGCGCAAGTCTGGAGTGAAATGCCGGGGCCCAACCCCGGAACTGCTTTGGAAACTGTGCAGCTCGAGTGCAGGAGAGGTAAGCGGAATTCCTAGTGTAGCGGTGAAATGCGTAGATATTAGGAGGAACACCAGTGGCGAAGGCGGCTTACTGGACTGTAACTGACGTTGAGGCTCGAAAGCGTGGGGAGCAAACAGG
ASV_68s_fbk	Bacteria	Deferribacterota	Deferribacteres	Deferribacterales	Deferribacteraceae	Mucispirillum	schaedleri	TACGGAGGGGGCGAGCGTTGTTCGGAGTGACTGGGCGTAAAGAGCACGTAGGCGGTGTTGTAAGTCATTAGTCAAAGACTAGAGCTCAACTTTAGTAAGGCTAGTGATACTATAATACTAGAGTATCAGAGAGGATTGCAGAATTCCTGGTGTAGCGGTGAAATGCGTAGATATCAGGAGGAATACCGTTAGCGAAGGCGGCAATCTGGCTGGAAACTGACGCTGAGGTGCGAAAGCGTGGGTAGCAAACAGG
ASV_68t_0pk	Bacteria	Bacteroidota	Bacteroidia	Bacteroidales	Bacteroidaceae	Bacteroides	unclassified Bacteroides	TACGGAGGATCCGAGCGTTATCCGGATTTATTGGGTTTAAAGGGAGCGTAGATGGGATGTTAAGTCAGTTGTGAAAGTTTGCGGCTCAACCGTAAAATTGCAATTGATACTGGCGTTCTTGAGTACAGTTGAGGCAGGCGGAATTCGTGGTGTAGCGGTGAAATGCTTAGATATCACGAAGAACCCCGATTGCGAAGGCAGCCTGCTAACCTGCCACTGACATTGAGGCTCGAAAGTGTGGGTATCAAACAGG
ASV_696_3pd	Bacteria	Firmicutes	Clostridia	Lachnospirales	Lachnospiraceae	ASF356	unclassified ASF356	TACGTAGGGGGCAAGCGTTATCCGGAATTACTGGGTGTAAAGGGAGAGTAGGCGGCAAGGTAAGCGATATGTGAAAGCCTTAGGCTTAACCTGAGGATTGCATAACGAACTATCTAGCTAGAGTACAGGAGAGGAAAGCGGAATTCTTAGTGTAGCGGTGAAATGCGTAGATATTAGGAAGAACACCAGTGGCGAAGGCGGCTTTCTGGACTGAAACTGACGCTGAGGCTCGAAAGCGTGGGGAGCGAACAGG
ASV_6a6_ho4	Bacteria	Cyanobacteria	Vampirivibrionia	Gastranaerophilales	unclassified Gastranaerophilales	unclassified Gastranaerophilales	unclassified Gastranaerophilales	TACGGAGGGTGCAAGCGTTGTCCGGAATCATTGGGCGTAAAGAGTTCGTAGGTGGCACGTTAAGTCTGGTGTTAAATGCAGAGGCTCAACTTCTGTTCGGCACTGGATACTGGCGAGCTTGAATGCGGTAGAGGTAAAGGGAATTCCTGGTGTAGCGGTGAAATGCGTAGATATCAGGAGGAACATCGGTGGCGTAAGCGCTTTACTGGGCCGTAATTGACACTGAGGAACGAAAGCCAGGGTAGCAAATGGG
ASV_6fd_u87	Bacteria	Firmicutes	Clostridia	Lachnospirales	Lachnospiraceae	Lachnospiraceae NK4A136 group	bacterium	TACGTAGGGGGCAAGCGTTATCCGGATTTACTGGGTGTAAAGGGAGCGTAGACGGTGCGCCAAGTCTGGAGTGAAATGCCGCAGCTTAACTGCGGAACTGCTTTGGAAACTGGCGAACTAGAGTGCGGGAGGGGTAAGCGGAATTCCTAGTGTAGCGGTGAAATGCGTAGATATTAGGAGGAACACCGGTGGCGAAGGCGGCTTACTGGACCGTAACTGACGTTGAGGCTCGAAAGCGTGGGGAGCAAACAGG
ASV_6i6_tid	Bacteria	Firmicutes	Clostridia	Lachnospirales	Lachnospiraceae	Lachnospiraceae NK4A136 group	unclassified Lachnospiraceae NK4A136 group	TACGTAGGGGGCAAGCGTTATCCGGAATTACTGGGTGTAAAGGGAGCGTAGACGGTGATGTAAGTCTGGAGTGAAAGGCGGGGGCCCAACCCCCGGACTGCTCTGGAAACTATGTGACTGGAGTGCAGGAGAGGTGAGCGGAATTCCTAGTGTAGCGGTGAAATGCGTAGATATTAGGAGGAACACCAGTGGCGAAGGCGGCTCACTGGACTGTAACTGACGTTGAGGCTCGAAAGCGTGGGGAGCAAACAGG
ASV_6jk_r22	Bacteria	Firmicutes	Clostridia	Oscillospirales	Oscillospiraceae	Oscillibacter	unclassified Oscillibacter	TACGTAGGTGGCAAGCGTTGTCCGGATTTACTGGGTGTAAAGGGCGTGCAGCCGGGTCGGCAAGTCAGATGTGAAATCCCGCGGCTTAACCGCGGAACTGCATTTGAAACTGTCGGTCTTGAGTACCGGAGAGGTCATCGGAATTCCTTGTGTAGCGGTGAAATGCGTAGATATAAGGAAGAACACCAGTGGCGAAGGCGGATGACTGGACGGCAACTGACGGTGAGGCGCGAAAGCGTGGGGAGCAAACAGG
ASV_6kd_d2c	Bacteria	Firmicutes	Clostridia	Lachnospirales	Lachnospiraceae	Lachnospiraceae NK4A136 group	unclassified Lachnospiraceae NK4A136 group	TACGTAGGGGGCAAGCGTTATCCGGATTTACTGGGTGTAAAGGGAGCGTAGACGGCAATGCAAGTCTGAAGTGAAAGGCGGGGGCCCAACCCCCGGACTGCTTTGGAAACTGTAGAGCTGGAGTGCAGGAGAGGTAAGTGGAATTCCTAGTGTAGCGGTGAAATGCGTAGATATTAGGAGGAACACCAGTGGCGAAGGCGGCTTACTGGACTGTAACTGACGTTGAGGCTCGAAAGCGTGGGGAGCAAACAGG
ASV_6o1_w40	Bacteria	Firmicutes	Bacilli	Erysipelotrichales	Erysipelotrichaceae	Allobaculum	unclassified Allobaculum	TACGTAGGTGGCGAGCGTTATCCGGAATGATTGGGCGTAAAGGGTGCGCAGGCGGCATGTCAAGTCTGAAGTGAAAGGTACGGGCTTAACCTGTACAGGCTTTGGAAACTGGCATGCTAGAGGACAGGAGAGGGCGGTGGAACTCCATGTGTAGCGGTAAAATGCGTAGATATATGGAAGAACACCAGTGGCGAAGGCGGCCGCCTGGACTGTTACTGACGCTCAGGCACGAAAGCGTGGGGAGCAAATAGG
ASV_6p5_ijw	Bacteria	Firmicutes	Clostridia	Lachnospirales	Lachnospiraceae	unclassified Lachnospiraceae	unclassified Lachnospiraceae	TACGTAGGGGGCGAGCGTTATCCGGAATTACTGGGTGTAAAGGGAGCGTAGACGGCTGTGTAAGCCTGAAGTGGAAGCCCGCGGCCCAACCGCGGAACTGCTTTGGGAACTGTGCGGCTGGAGTATGGGAGGGGTAAGCGGAATTCCTGGTGTAGCGGTGAAATGCGTAGATATCAGGAGGAACACCGGTGGCGAAGGCGGCTTACTGGACCATAACTGACGTTGAGGCTCGAAAGCGTGGGTAGCGAACAGG
ASV_6pw_9zm	Bacteria	Bacteroidota	Bacteroidia	Bacteroidales	Bacteroidaceae	Bacteroides	unclassified Bacteroides	TACGGAGGATCCGAGCGTTATCCGGATTTATTGGGTTTAAAGGGAGCGTAGATGGGTTGTTAAGTCAGTTGTGAAAGTTTGCGGCTCAACCGTAAAATTGCAATTGATACTGGCAGCCTTGAGTACAGTTGAGGTAGGCGGAATTCGTGGTGTAGCGGTGAAATGCTTAGATATCACGAAGAACTCCGATTGCGAAGGCAGCTTACTAAAGTGTCACTGACATTGATGCTCGAAAGTGTGGGTATCAAACAGG
ASV_6rc_nax	Bacteria	Firmicutes	Bacilli	RF39	unclassified RF39	unclassified RF39	unclassified RF39	TACGTAGGGGGCGAGCGTTATCCGGATTTATTGGGCGTAAAGCGTGTGTAGGCGGTTTGTTAAGTCTGAGATTAAAGCCCGAGGCTCAACCTCGGTTCGTTTCAGAAACTGGCAGACTTGAGTGTGGTAGAGGCAAGTGGAATTTCTAGTGTAGCGGTTAAATGCGTAGATATTAGAAGGAACACCAGTGGCGAAGGCGGCTTGCTGGGCCATTACTGACGCTGAGACACGAAAGCGTGGGGAGCAAATAGG
ASV_6sh_m18	Bacteria	Firmicutes	Clostridia	Oscillospirales	Oscillospiraceae	unclassified Oscillospiraceae	unclassified Oscillospiraceae	TACGTAGGTGGCAAGCGTTATCCGGATTTACTGGGTGTAAAGGGCGTGTAGGCGGGACTGCAAGTCAGATGTGAAAACCATGGGCTCAACCCATGGCCTGCATTTGAAACTGTAGTTCTTGAGTGTTGGAGAGGCAGGCGGAATTCCGTGTGTAGCGGTGAAATGCGTAGATATACGGAGGAACACCAGTGGCGAAGGCGGCCTGCTGGACAATAACTGACGCTGAGGCGCGAAAGCGTGGGGAGCAAACAGG
ASV_6sm_ro4	Bacteria	Firmicutes	Clostridia	Lachnospirales	Lachnospiraceae	Lachnospiraceae NK4A136 group	unclassified Lachnospiraceae NK4A136 group	TACGTAGGGGGCAAGCGTTATCCGGATTTACTGGGTGTAAAGGGAGCGTAGACGGTTGCGCAAGTCTGGAGTGAAATGCTGGGGCCCAACCCCAGAACTGCTCTGGAAACTGTGTAACTGGAGTGCAGGAGAGGTAAGTGGAATTCCTAGTGTAGCGGTGAAATGCGTAGATATTAGGAGGAACACCAGTGGCGAAGGCGGCTTACTGGACTGTAACTGACGTTGAGGCTCGAAAGCGTGGGGAGCAAACAGG
ASV_6ti_ncu	Bacteria	Firmicutes	Clostridia	Oscillospirales	Oscillospiraceae	unclassified Oscillospiraceae	unclassified Oscillospiraceae	TACGTAGGTGGCAAGCGTTGTCCGGATTTACTGGGTGTAAAGGGCGTGTAGCCGGGCTGACAAGTCAGATGTGAAATTCCGGGGCTCAACCTCGGAACTGCATTTGAAACTGTTGGTCTTGAGTATCGGAGAGGCAGGCGGAATTCCTAGTGTAGCGGTGAAATGCGTAGATATTAGGAGGAACACCAGTGGCGAAGGCGGCCTGCTGGACGACAACTGACGGTGAGGCGCGAAAGCGTGGGGAGCAAACAGG
ASV_6ug_r39	Bacteria	Bacteroidota	Bacteroidia	Bacteroidales	Rikenellaceae	Alistipes	unclassified Alistipes	TACGGAGGATTCAAGCGTTATCCGGATTTATTGGGTTTAAAGGGTGCGTAGGCGGTTCGATAAGTTAGAGGTGAAATTCCGGGGCTCAACCCCGGCACTGCCTCTGATACTGTCGGACTAGAGTACAGATGCGGTAGGCGGAATGTATGGTGTAGCGGTGAAATGCATAGAGATCATACAGAACACCGATTGCGAAGGCAGCTTACCAAACTGCAACTGACGTTGAGGCACGAAAGCGTGGGTAGCGAACAGG
ASV_71m_2q1	Bacteria	Firmicutes	Clostridia	Lachnospirales	Lachnospiraceae	Roseburia	unclassified Roseburia	TACGTATGGAGCAAGCGTTATCCGGATTTACTGGGTGTAAAGGGAGCGCAGGCGGCCAGGCAAGTCTGATGTGAAAACCCGGGGCTCAACCCCGGGAGTGCATTGGAAACTGCAGGGCTGGAGTGTCGGAGAGGTAAGTGGAATTCCTAGTGTAGCGGTGAAATGCGTAGATATTAGGAGGAACACCAGTGGCGAAGGCGGCTTACTGGACGATAACTGACGCTGAGGCTCGAAAGCGTGGGGAGCAAACAGG
ASV_747_oei	Bacteria	Bacteroidota	Bacteroidia	Bacteroidales	Bacteroidaceae	Bacteroides	caecimuris/fragilis/ovatus/xylanisolvens	TACGGAGGATCCGAGCGTTATCCGGATTTATTGGGTTTAAAGGGAGCGTAGGTGGATTGTTAAGTCAGTTGTGAAAGTTTGCGGCTCAACCGTAAAATTGCAGTTGAAACTGGCAGTCTTGAGTACAGTAGAGGTGGGCGGAATTCGTGGTGTAGCGGTGAAATGCTTAGATATCACGAAGAACTCCGATTGCGAAGGCAGCTCACTAGACTGCAACTGACACTGATGCTCGAAAGTGTGGGTATCAAACAGG
ASV_751_01r	Bacteria	Bacteroidota	Bacteroidia	Bacteroidales	Muribaculaceae	unclassified Muribaculaceae	unclassified Muribaculaceae	TACGGAGGATGCGAGCGTTATCCGGATTTATTGGGTTTAAAGGGTGCGTAGGCGGTCTGTTAAGTCAGCGGTAAAAAGCGCGGGCTCAACCCGTGTGAGCCGTTGAGACTGGCGGGCTTGAGAGACGGAGAGGCATGCGGAATGCGCGGTGTAGCGGTGAAATGCATAGATATCGCGCAGAACTCCGATTGCGAAGGCAGCATGCCGGCCGTTGTCTGACGCTGAGGCACGAAAGCGTGGGTATCGAACAGG
ASV_76k_fhq	Bacteria	Firmicutes	Bacilli	Acholeplasmatales	Acholeplasmataceae	Anaeroplasma	unclassified Anaeroplasma	TACGTAGGGAGCGAGCGTTATCCGGAATTATTGGGCGTAAAGGGTGCGTAGATGGGATAATAAGTCTTTTGTAAAAATGCTAGGCTCAACCTAGTAGGGCAAAAGATACTATTGACCTAGAGTATGGCAGAGGCAAGTGGAACTACATGTGTAGCGGTAAAATGCGTAAATATATGTAAGAACACCAGTGGCGAAGGCGGCTTGCTGGGCCGATACTGACATTGAGGCACGAAAGCGTGGGGAGCAAACAGG
ASV_77h_2us	Bacteria	Firmicutes	Clostridia	Lachnospirales	Lachnospiraceae	Lachnospiraceae NK4A136 group	unclassified Lachnospiraceae NK4A136 group	TACGTAGGGGGCAAGCGTTATCCGGATTTACTGGGTGTAAAGGGAGCGTAGACGGCAGGGCAAGTCTGGAGTGAAAGGCAGGGGCCCAACCCCTGGACTGCTTTGGAAACTGCCCGGCTTGAGTGCAGGAGAGGTAAGTGGAATTCCTAGTGTAGCGGTGAAATGCGTAGATATTAGGAGGAACACCAGTGGCGAAGGCGGCTTACTGGACTGTAACTGACGTTGAGGCTCGAAAGCGTGGGGAGCAAACAGG
ASV_79u_cgp	Bacteria	Bacteroidota	Bacteroidia	Bacteroidales	Prevotellaceae	Prevotellaceae Ga6A1 group	unclassified Prevotellaceae Ga6A1 group	TACGGAAGATGCGAGCGTTATCCGGATTTATTGGGTTTAAAGGGAGCGTAGGCGGGAAATTAAGTCAGCGGTCAAACACGGTTGCTCAACAATCGTTCGCCGTTGAAACTGATTTTCTTGAATGTAGTCAAGGCAGGTGGAATTCGTGGTGTAGCGGTGAAATGCTTAGATATCACGAAGAACTCCGATAGCGAAGGCAGCCTGCTGGAGTATGATTGACGCTGAGGCTCGAAAGTGCGGGAATCAAACAGG
ASV_7fn_ql3	Bacteria	Bacteroidota	Bacteroidia	Bacteroidales	Muribaculaceae	unclassified Muribaculaceae	unclassified Muribaculaceae	TACGGAGGATGCGAGCGTTATCCGGATTTATTGGGTTTAAAGGGTGCGTAGGCGGGCTGTTAAGTCAGCGGTAAAAAAGCGGGGCTCAACCCCGTTTAGCCGTTGAAACTGGTGGTCTTGAGTGGGCGAGAAGTGTGCGGAATGCGTGGTGTAGCGGTGAAATGCATAGATATCACGCAGAACTCCGATTGCGAAGGCAGCACACCGGCGCCCTACTGACGCTGAGGCACGAAAGCGTGGGTATCGAACAGG
ASV_7gu_jxq	Bacteria	Bacteroidota	Bacteroidia	Bacteroidales	Muribaculaceae	unclassified Muribaculaceae	unclassified Muribaculaceae	TACGGAGGATGCGAGCGTTATCCGGATTTATTGGGTTTAAAGGGTGCGTAGGCGGTCGCGGTAAGTAAGCGGTAAAATCGCGGGGCTCAACCCCGCCGAGCCGTTTAGACTGCCGGACTGGAGACGGAGAGAGGCAGGCGGAATGCGCGGTGTAGCGGTGAAATGCTTAGATATCGCGCAGAACTCCGATTGCGAAGGCAGCCTGCTGGCTCCGGACTGACGCTGAGGCACGAAAGCGTGGGGATCGAACAGG
ASV_7hv_5p1	Bacteria	Bacteroidota	Bacteroidia	Bacteroidales	Muribaculaceae	unclassified Muribaculaceae	unclassified Muribaculaceae	TACGGAGGATGCGAGCGTTATCCGGATTTATTGGGTTTAAAGGGTGCGTAGGCGGGCAGTCAAGTCAGCGGTAAAAATTCGGGGCTCAACCCCGTCCGGCCGTTGAAACTGGCAGTCTTGAGTGAGCGAGAGGTATGCGGAATGCGTGGTGTAGCGGTGAAATGCATAGATATCACGCAGAACCCCGATTGCGAAGGCAGCATACCGGTGCTCAACTGACGCTGAGGCACGAAAGCGTGGGTATCAAACAGG
ASV_7j8_103	Bacteria	Firmicutes	Bacilli	Lactobacillales	Lactobacillaceae	Ligilactobacillus	unclassified Ligilactobacillus	TACGTAGGTGGCAAGCGTTATCCGGATTTATTGGGCGTAAAGGGAACGCAGGCGGTCTTTTAAGTCTGATGTGAAAGCCTTCGGCTTAACCGGAGTAGTGCATTGGAAACTGGGAGACTTGAGTGCAGAAGAGGAGAGTGGAACTCCATGTGTAGCGGTGAAATGCGTAGATATATGGAAGAACACCAGTGGCGAAAGCGGCTCTCTGGTCTGTAACTGACGCTGAGGTTCGAAAGCGTGGGTAGCAAACAGG
ASV_7km_bfz	Bacteria	Firmicutes	Clostridia	Oscillospirales	Oscillospiraceae	Oscillibacter	unclassified Oscillibacter	TACGTAGGTGGCAAGCGTTGTCCGGATTTACTGGGTGTAAAGGGCGTGCAGCCGGGCTGACAAGTCAGATGTGAAATTCCAGGGCTCAACTCTGGAACTGCATTTGAAACTATTGGTCTTGAGTACCGGAGAGGTTATCGGAATTCCTTGTGTAGCGGTGAAATGCGTAGATATAAGGAAGAACACCAGTGGCGAAGGCGGATAACTGGACGGCAACTGACGGTGAGGCGCGAAAGCGTGGGGAGCAAACAGG
ASV_7m3_u32	Bacteria	Firmicutes	Clostridia	Lachnospirales	Lachnospiraceae	Lachnospiraceae NK4A136 group	unclassified Lachnospiraceae NK4A136 group	TACGTAGGGGGCAAGCGTTATCCGGAATTACTGGGTGTAAAGGGAGCGCAGACGGTGATGCAAGTCTGGAGTGAAAGGCGGGGGCCCAACCCCCGGACTGCTCTGGAAACTGTGTAACTTGAGTGCAGGAGAGGCAGGCGGAATTCCTGGTGTAGCGGTGAAATGCGTAGATATCAGGAGGAACACCGGTGGCGAAGGCGGCCTGCTGGACTGTAACTGACGTTGAGGCTCGAAAGCGTGGGGAGCAAACAGG
ASV_7ol_sww	Bacteria	Bacteroidota	Bacteroidia	Bacteroidales	Bacteroidaceae	Bacteroides	unclassified Bacteroides	TACGGAGGATCCGAGCGTTATCCGGATTTATTGGGTTTAAAGGGAGCGTAGATGGGGTTTTAAGTCAGTTGTGAAAGTTTGCGGCTCAACCGTAAAATTGCAGTTGATACTGGAGTCCTTGAGTGCAGTTGAGGTAAGCGGAATTCGTGGTGTAGCGGTGAAATGCTTAGATATCACGAAGAACTCCTATTGCGAAGGCAGCTTACTAACCTGCTACTGACATTGAGGCTCGAAAGTGTGGGTATCAAACAGG
ASV_7pl_6pd	Bacteria	Bacteroidota	Bacteroidia	Bacteroidales	Muribaculaceae	unclassified Muribaculaceae	unclassified Muribaculaceae	TACGGAGGATGCGAGCGTTATCCGGATTTATTGGGTTTAAAGGGTGCGCAGGCGGGAGATCAAGTCAGCGGTAAAATTGGGAGGCTCAACCTCTCCGAGCCGTTGAAACTGGTTTCCTTGAGTGGGCGAGAAGTATGCGGAATGCGTGGTGTAGCGGTGAAATGCATAGATATCACGCAGAACTCCGATTGCGAAGGCAGCATACCGGCGCCCGACTGACGCTCATGCACGAAAGCGTGGGTATCGAACAGG
ASV_7w4_0td	Bacteria	Firmicutes	Clostridia	Lachnospirales	Lachnospiraceae	Anaerostipes	unclassified Anaerostipes	TACGTAGGGGGCAAGCGTTATCCGGATTTACTGGGTGTAAAGGGTGCGTAGGTGGTGTGGCAAGTCAGAAGTGAAAACGCGGGGCTCAACCCCGCGACTGCTTTTGAAACTGTCAGACTGGAGTACAGGAGAGGCAGGCGGAATTCCTAGTGTAGCGGTGAAATGCGTAGATATTAGGAGGAACACCAGTGGCGAAGGCGGCCTGCTGGACTGTTACTGACACTGAGGCACGAAAGCGTGGGGAGCAAACAGG
ASV_7xm_sdm	Bacteria	Campylobacterota	Campylobacteria	Campylobacterales	Helicobacteraceae	Helicobacter	unclassified Helicobacter	TACGGAGGGTGCAAGCGTTACTCGGAATCACTGGGCGTAAAGAGCGCGTAGGCGGGATAGCAAGTCAGATGTGAAATCCTATGGCTTAACCATAGAACTGCATTTGAAACTGTTATTCTAGAGTATGGGAGAGGTAGGTGGAATTCTTGGTGTAGGGGTAAAATCCGTAGATATCAAGAGGAATACTCATTGCGAAGGCGACCTGCTAGAACATAACTGACGCTGATGCGCGAAAGCGTGGGGAGCAAACAGG
ASV_81p_in5	Bacteria	Firmicutes	Clostridia	Lachnospirales	Lachnospiraceae	Lachnospiraceae NK4A136 group	unclassified Lachnospiraceae NK4A136 group	TACGTAGGGGGCAAGCGTTATCCGGATTTACTGGGTGTAAAGGGAGCGTAGACGGTTATATAAGTCTGAAGTGAAATGCCAGTGCTCAACACTGGAACTGCTTTGGAAACTGTGTAACTGGAGTGCAGGAGAGGTAAGTGGAATTCCTAGTGTAGCGGTGAAATGCGTAGATATTAGGAGGAACACCAGTGGCGAAGGCGGCTTACTGGACTGTAACTGACGTTGAGGCTCGAAAGCGTGGGGAGCAAACAGG
ASV_86j_trm	Bacteria	Firmicutes	Clostridia	Lachnospirales	Lachnospiraceae	unclassified Lachnospiraceae	unclassified Lachnospiraceae	TACGTATGGAGCAAGCGTTATCCGGATTTACTGGGTGTAAAGGGAGCGTAGACGGCAGGGCAAGTCTGATGTGAAAGTCCGGGGCCCAACCCCGGGACTGCATTGGAAACTGTCCAGCTGGAGTGCAGGAGAGGTAAGTGGAATTCCTAGTGTAGCGGTGAAATGCGTAGATATTAGGAGGAACACCAGTGGCGAAGGCGGCTTACTGGACTGTAACTGACGTTGAGGCTCGAAAGCGTGGGGAGCAAACAGG
ASV_89c_gpv	Bacteria	Bacteroidota	Bacteroidia	Bacteroidales	Tannerellaceae	Parabacteroides	distasonis	TACGGAGGATCCGAGCGTTATCCGGATTTATTGGGTTTAAAGGGTGCGTAGGCGGCCTTTTAAGTCAGCGGTGAAAGTCTGTGGCTCAACCATAGAATTGCCGTTGAAACTGGGGGGCTTGAGTATGTTTGAGGCAGGCGGAATGCGTGGTGTAGCGGTGAAATGCTTAGATATCACGCAGAACCCCGATTGCGAAGGCAGCCTGCCAAGCCATGACTGACGCTGATGCACGAAAGCGTGGGGATCAAACAGG
ASV_8ba_3ee	Bacteria	Bacteroidota	Bacteroidia	Bacteroidales	Prevotellaceae	Alloprevotella	unclassified Alloprevotella	TACGGAAGGTCCGGGCGTTATCCGGATTTATTGGGTTTAAAGGGAGCGTAGGCGGACCTTCAAGTCAGCTGTGAAATCCCGCGGCTCAACCGCGGGCCTGCAGTTGAAACTGTCGGTCTTGAGTGCGCGCAGGGGTGCCGGAATTCATGGTGTAGCGGTGAAATGCTTAGATATCATGAAGAACTCCGATCGCGAAGGCAAGTGCCCGGAGCGCAACTGACGCTGAGGCTCGAAGGTGCGGGTATCGAACAGG
ASV_8dk_bw1	Bacteria	Firmicutes	Clostridia	Lachnospirales	Lachnospiraceae	Lachnospiraceae NK4A136 group	unclassified Lachnospiraceae NK4A136 group	TACGTAGGGGGCAAGCGTTATCCGGATTTACTGGGTGTAAAGGGAGCGTAGACGGTTATGCAAGTCTGGAGTGAAAGGCGGGGGCTCAACCCCTGGACTGCTCTGGAAACTGTAGAACTAGAGTGCAGGAGGGGTAAGTGGAATTCCTAGTGTAGCGGTGAAATGCGTAGATATTAGGAGGAACACCAGTGGCGAAGGCGGCTTACTGGACTGTAACTGACGTTGAGGCTCGAAAGCGTGGGGAGCAAACAGG
ASV_8ef_f9g	Bacteria	Firmicutes	Clostridia	Lachnospirales	Lachnospiraceae	unclassified Lachnospiraceae	unclassified Lachnospiraceae	TACGTAGGGGGCAAGCGTTATCCGGATTTACTGGGTGTAAAGGGAGCGCAGACGGTGCGCCAAGTCTGGAGTGAAATGCCGCGGCTTAACCGCGGAACTGCTTTGGAAACTGGCGTACTCGAGTGCAGGAGGGGCAGGCGGAATTCCTGGTGTAGCGGTGAAATGCGTAGATATCAGGAGGAACACCGGTGGCGAAGGCGGCCTGCTGGACTGTAACTGACGTTGAGGCTCGAAAGCGTGGGGAGCAAACAGG
ASV_8fg_reo	Bacteria	Firmicutes	Clostridia	Oscillospirales	Ruminococcaceae	[Eubacterium] siraeum group	unclassified [Eubacterium] siraeum group	TACGTAGGTGGCAAGCGTTGTCCGGAATTACTGGGTGTAAAGGGAGCGTAGGCGGGATGTCAAGTCAGAAGTGAAAATTATGGGCTCAACTCATAACCTGCTTTTGAAACTGATATTCTTGAGTGAAGTAGAGGCAAGCGGAATTCCTAGTGTAGCGGTGAAATGCGTAGATATTAGGAGGAACACCAGTGGCGAAGGCGGCTTGCTGGGCTTTTACTGACGCTGAGGCTCGAAAGCGTGGGGAGCAAACAGG
ASV_8hw_1lx	Bacteria	Firmicutes	Clostridia	Lachnospirales	Lachnospiraceae	unclassified Lachnospiraceae	unclassified Lachnospiraceae	TACGTAGGGGGCAAGCGTTATCCGGATTTACTGGGTGTAAAGGGAGCGTAGACGGTTTTATAAGTCTGAAGTGAAAGGCCAAGGCTTAACCATGGAACTGCTTTGGAAACTATGAGACTAGAGTGCTGGAGAGGTAAGCGGAATTCCTAGTGTAGCGGTGAAATGCGTAGATATTAGGAGGAACACCAGTGGCGAAGGCGGCTTACTGGACAGAAACTGACGTTGAGGCTCGAAAGCGTGGGGAGCAAACAGG
ASV_8rr_ow8	Bacteria	Firmicutes	Clostridia	Lachnospirales	Lachnospiraceae	Lachnospiraceae NK4A136 group	unclassified Lachnospiraceae NK4A136 group	TACGTAGGGGGCAAGCGTTATCCGGAATTACTGGGTGTAAAGGGAGCGTAGACGGTGAAGTAAGTCTGGAGTGAAAGGCGGGGGCCCAACCCCCGGACTGCTCTGGAAACTATTTGACTGGAGTGCAGGAGAGGTAAGCGGAATTCCTAGTGTAGCGGTGAAATGCGTAGATATTAGGAGGAACACCAGTGGCGAAGGCGGCTTACTGGACTGTAACTGACGTTGAGGCTCGAAAGCGTGGGGAGCAAACAGG
ASV_8rx_dj9	Bacteria	Firmicutes	Clostridia	Lachnospirales	Lachnospiraceae	GCA-900066755	unclassified GCA-900066755	TACGTATGGAGCAAGCGTTATCCGGATTTACTGGGTGTAAAGGGAGCGTAGGCGGTCCGGCAAGTCAGATGTGAAAGCCCGGGGCTTAACCCCGGGACTGCATTTGAAACTGTCGGGCTGGAGTGTCGGAGAGGTAAGTGGAATTCCTAGTGTAGCGGTGAAATGCGTAGATATTAGGAGGAACACCAGTGGCGAAGGCGGCTTACTGGACGATTACTGACGCTGAGGCTCGAAAGCGTGGGGAGCAAACAGG
ASV_8vo_6p5	Bacteria	Bacteroidota	Bacteroidia	Bacteroidales	Muribaculaceae	unclassified Muribaculaceae	unclassified Muribaculaceae	TACGGAGGATGCGAGCGTTATCCGGATTTATTGGGTTTAAAGGGTGCGCAGGCGGAAAGTCAAGTCAGCGGTAAAATTGAGAGGCTCAACCTCTTCGAGCCGTTGAAACTGGTTTTCTTGAGTGAGCGAGAAGTATGCGGAATGCGTGGTGTAGCGGTGAAATGCATAGATATCACGCAGAACTCCGATTGCGAAGGCAGCATACCGGCGCTCAACTGACGCTCATGCACGAAAGTGTGGGTATCGAACAGG
ASV_8y7_hbn	Bacteria	Firmicutes	Clostridia	Oscillospirales	Oscillospiraceae	unclassified Oscillospiraceae	unclassified Oscillospiraceae	TACGTAGGTGGCAAGCGTTGTCCGGATTTACTGGGTGTAAAGGGCGTGTAGCCGGGCTGACAAGTCAGATGTGAAATCCGGGGGCTCAACCCCCGAACTGCATTTGAAACTGTTGGTCTTGAGTATCGGAGAGGCAGGCGGAATTCCTAGTGTAGCGGTGAAATGCGTAGATATTAGGAGGAACACCAGTGGCGAAGGCGGCCTGCTGGACGACAACTGACGGTGAGGCGCGAAAGCGTGGGGAGCAAACAGG
ASV_91m_hmf	Bacteria	Firmicutes	Clostridia	Oscillospirales	[Eubacterium] coprostanoligenes group	unclassified [Eubacterium] coprostanoligenes group	unclassified [Eubacterium] coprostanoligenes group	TACGTAGGTGGCAAGCGTTGTCCGGAATTACTGGGTGTAAAGGGAGCGCAGGCGGGAGACCAAGTCAGCTGTGAAAACTACGGGCTTAACCTGTAGACTGCAGTTGAAACTGGTTTTCTTGAGTGAAGTAGAGGTTGGCGGAATTCCGAGTGTAGCGGTGAAATGCGTAGATATTCGGAGGAACACCGGTGGCGAAGGCGGCCAACTGGGCTTTAACTGACGCTGAGGCTCGAAAGTGTGGGGAGCAAACAGG
ASV_931_4tx	Bacteria	Bacteroidota	Bacteroidia	Bacteroidales	Muribaculaceae	unclassified Muribaculaceae	unclassified Muribaculaceae	TACGGAGGATGCGAGCGTTATCCGGATTTATTGGGTTTAAAGGGTGCGTAGGCGGCGATGTAAGTCAGCGGTCAAAGCCCGGGGCTCAACCCCGGTACGCCGTTGAAACTGCGTTGCTCGAGTTGGAGAGAAGTATGCGGAATGCGCGGTGTAGCGGTGAAATGCTTAGATATCGCGCAGAACTCCGATTGCGAAGGCAGCATACCGGCTCCATACTGACGCTGAGGCACGAAAGCGTGGGTATCGAACAGG
ASV_9ec_9n4	Bacteria	Proteobacteria	Gammaproteobacteria	Enterobacterales	Enterobacteriaceae	Escherichia-Shigella	unclassified Escherichia-Shigella	TACGGAGGGTGCAAGCGTTAATCGGAATTACTGGGCGTAAAGCGCACGCAGGCGGTTTGTTAAGTCAGATGTGAAATCCCCGGGCTCAACCTGGGAACTGCATCTGATACTGGCAAGCTTGAGTCTCGTAGAGGGGGGTAGAATTCCAGGTGTAGCGGTGAAATGCGTAGAGATCTGGAGGAATACCGGTGGCGAAGGCGGCCCCCTGGACGAAGACTGACGCTCAGGTGCGAAAGCGTGGGGAGCAAACAGG
ASV_9kn_e36	Bacteria	Bacteroidota	Bacteroidia	Bacteroidales	Muribaculaceae	unclassified Muribaculaceae	unclassified Muribaculaceae	TACGGAGGATGCGAGCGTTATCCGGATTTATTGGGTTTAAAGGGTGCGCAGGCGGACTGTTAAGTCAGCGGTAAAATAGCGGGGCTCAACCCCGTCGAGCCGTTGAAACTGGGAGTCTAGAGTGGGCGAGAAGTATGCGGAATGCGTGGTGTAGCGGTGAAATGCATAGATATCACGCAGAACTCCGATTGCGAAGGCAGCATACCGGCGCCCAACTGACGCTCATGCACGAAAGCGTGGGTATCGAACAGG
ASV_9q7_bpw	Bacteria	Firmicutes	Clostridia	Lachnospirales	Lachnospiraceae	unclassified Lachnospiraceae	unclassified Lachnospiraceae	TACGTAGGGGGCAAGCGTTATCCGGATTTACTGGGTGTAAAGGGAGCGTAGACGGCTGTGCAAGTCAGAAGTGAAAGCCCGGGGCTCAACCCCGGGACTGCTTTTGAAACTGTGCGGCTGGAGTGCAGGAGAGGTAAGCGGAATTCCTGGTGTAGCGGTGAAATGCGTAGATATCAGGAGGAACACCAGTGGCGAAGGCGGCTTACTGGACTGTAACTGACGTTGAGGCTCGAAAGCGTGGGGAGCAAACAGG
ASV_9qx_lys	Bacteria	Firmicutes	Clostridia	Oscillospirales	Oscillospiraceae	unclassified Oscillospiraceae	unclassified Oscillospiraceae	TACGTAGGTGGCAAGCGTTGTCCGGATTTACTGGGTGTAAAGGGCGTGCAGCCGGAGAGGCAAGTCAGATGTGAAATCCACGGGCTCAACCCGTGAACTGCATTTGAAACTGCTTCCCTTGAGTGTCGGAGAGGTAATCGGAATTCCTTGTGTAGCGGTGAAATGCGTAGATATAAGGAAGAACACCAGTGGCGAAGGCGGATTACTGGACGATAACTGACGGTGAGGCGCGAAAGCGTGGGGAGCAAACAGG
ASV_9ye_qn8	Bacteria	Firmicutes	Clostridia	Lachnospirales	Lachnospiraceae	Lachnospiraceae NK4A136 group	unclassified Lachnospiraceae NK4A136 group	TACGTAGGGGGCAAGCGTTATCCGGAATTACTGGGTGTAAAGGGAGCGTAGACGGTTAAGTAAGTCTGGAGTGAAAGGCCGGGGCCCAACCCCGGGACTGCTCTGGAAACTATTTAACTTGAGTGCAGGAGAGGTAAGCGGAATTCCTAGTGTAGCGGTGAAATGCGTAGATATTAGGAGGAACACCAGTGGCGAAGGCGGCTTACTGGACTGTAACTGACGTTGAGGCTCGAAAGCGTGGGGAGCAAACAGG
ASV_9yx_v4g	Bacteria	Firmicutes	Bacilli	Lactobacillales	Lactobacillaceae	Lactobacillus	acidophilus/helveticus	TACGTAGGTGGCAAGCGTTGTCCGGATTTATTGGGCGTAAAGCGAGCGCAGGCGGAAGAATAAGTCTGATGTGAAAGCCCTCGGCTTAACCGAGGAATTGCATCGGAAACTGTTTTTCTTGAGTGCAGAAGAGGAGAGTGGAACTCCATGTGTAGCGGTGGAATGCGTAGATATATGGAAGAACACCAGTGGCGAAGGCGGCTCTCTGGTCTGCAACTGACGCTGAGGCTCGAAAGCATGGGTAGCGAACAGG
ASV_a2e_y5o	Bacteria	Firmicutes	Clostridia	Lachnospirales	Lachnospiraceae	Lachnospiraceae NK4A136 group	unclassified Lachnospiraceae NK4A136 group	TACGTAGGGGGCAAGCGTTATCCGGATTTACTGGGTGTAAAGGGAGCGTAGACGGCAATGCAAGTCTGGAGTGAAAGGCGGGGGCCCAACCCCCGGACTGCTCTGGAAACTGTATGGCTGGAGTGCAGGAGAGGTAAGTGGAATTCCTAGTGTAGCGGTGAAATGCGTAGATATTAGGAGGAACACCAGTGGCGAAGGCGGCTTACTGGACTGTAACTGACGTTGAGGCTCGAAAGCGTGGGGAGCAAACAGG
ASV_a50_cpi	Bacteria	Firmicutes	Clostridia	Oscillospirales	Oscillospiraceae	Oscillibacter	unclassified Oscillibacter	TACGTAGGTGGCAAGCGTTGTCCGGATTTACTGGGTGTAAAGGGCGTGCAGCCGGGCCGACAAGTCAGATGTGAAATCCGCGGGCTTAACCCGCGAACTGCATTTGAAACTATTGGTCTTGAGTACCGGAGAGGTCATCGGAATTCCTTGTGTAGCGGTGAAATGCGTAGATATAAGGAAGAACACCAGTGGCGAAGGCGGATGACTGGACGGCAACTGACGGTGAGGCGCGAAAGCGTGGGGAGCAAACAGG
ASV_a7b_bj8	Bacteria	Actinobacteriota	Actinobacteria	Bifidobacteriales	Bifidobacteriaceae	Bifidobacterium	choerinum/globosum/pseudolongum	TACGTAGGGTGCAAGCGTTATCCGGATTTATTGGGCGTAAAGGGCTCGTAGGCGGTTCGTCGCGTCCGGTGTGAAAGTCCATCGCTTAACGGTGGATCCGCGCCGGGTACGGGCGGGCTTGAGTGCGGTAGGGGAGACTGGAATTCCCGGTGTAACGGTGGAATGTGTAGATATCGGGAAGAACACCAATGGCGAAGGCAGGTCTCTGGGCCGTTACTGACGCTGAGGAGCGAAAGCGTGGGGAGCGAACAGG
ASV_a88_eve	Bacteria	Firmicutes	Clostridia	Lachnospirales	Lachnospiraceae	Lachnospiraceae NK4A136 group	unclassified Lachnospiraceae NK4A136 group	TACGTAGGGGGCAAGCGTTATCCGGATTTACTGGGTGTAAAGGGAGCGTAGACGGCTGTGCAAGTCTGGAGTGAAAGGCGGGGGCCCAACCCCCGGACTGCTCTGGAAACTGTGCAGCTGGAGTGCAGGAGAGGTAAGTGGAATTCCTAGTGTAGCGGTGAAATGCGTAGATATTAGGAGGAACACCAGTGGCGAAGGCGGCTTACTGGACTGTAACTGACGTTGAGGCTCGAAAGCGTGGGGAGCAAACAGG
ASV_a89_rfn	Bacteria	Bacteroidota	Bacteroidia	Bacteroidales	Rikenellaceae	Alistipes	unclassified Alistipes	TACGGAGGATCCAAGCGTTATCCGGATTTATTGGGTTTAAAGGGTGCGTAGGCGGTTCGGTAAGTTAGAGGTGAAATTTCGGGGCTCAACCCCGGCATTGCCTCTGATACTGTCGGACTAGAGAGTAGTTGCGGTAGGCGGAATGTATGGTGTAGCGGTGAAATGCTTAGAGATCATACAGAACACCGATTGCGAAGGCAGCTTACCAAACTATATCTGACGTTGAGGCACGAAAGCGTGGGGAGCAAACAGG
ASV_a8y_z5n	Bacteria	Bacteroidota	Bacteroidia	Bacteroidales	Bacteroidaceae	Bacteroides	acidifaciens/caecimuris	TACGGAGGATCCGAGCGTTATCCGGATTTATTGGGTTTAAAGGGAGCGTAGGTGGATTGTTAAGTCAGTTGTGAAAGTTTGCGGCTCAACCGTAAAATTGCAGTTGAAACTGGCAGTCTTGAGTACAGTAGAGGTGGGCGGAATTCGTGGTGTAGCGGTGAAATGCTTAGATATCACGAAGAACTCCGATTGCGAAGGCAGCTCACTGGACTGCAACTGACACTGATGCTCGAAAGTGTGGGTATCAAACAGG
ASV_acv_duk	Bacteria	Firmicutes	Clostridia	Lachnospirales	Lachnospiraceae	Lachnospiraceae NK4A136 group	unclassified Lachnospiraceae NK4A136 group	TACGTAGGGGGCAAGCGTTATCCGGATTTACTGGGTGTAAAGGGAGCGTAGACGGCTGTGCAAGTCTGAAGTGAAATGCCGGGGCTCAACCCCGGAACTGCTTTGGAAACTGTACAGCTAGAGTGCAGGAGGGGTGAGCGGAATTCCTAGTGTAGCGGTGAAATGCGTAGATATTAGGAGGAACACCGGTGGCGAAGGCGGCTCACTGGACTGTAACTGACGTTGAGGCTCGAAAGCGTGGGGAGCAAACAGG
ASV_agg_nq6	Bacteria	Firmicutes	Clostridia	Lachnospirales	Lachnospiraceae	Lachnospiraceae NK4A136 group	unclassified Lachnospiraceae NK4A136 group	TACGTAGGGGGCAAGCGTTATCCGGAATTACTGGGTGTAAAGGGAGCGTAGACGGTCAAGTAAGTCTGGAGTGAAAGGCGGGGGCCCAACCCCCGGACTGCTCTGGAAACTATTTAACTGGAGTGCAGGAGAGGTAAGCGGAATTCCTGGTGTAGCGGTGAAATGCGTAGATATCAGGAGGAACATCGGTGGCGAAGGCGGCTTACTGGACTGTAACTGACGTTGAGGCTCGAAAGCGTGGGGAGCAAACAGG
ASV_al6_mo7	Bacteria	Bacteroidota	Bacteroidia	Bacteroidales	Muribaculaceae	unclassified Muribaculaceae	unclassified Muribaculaceae	TACGGAGGATGCGAGCGTTATCCGGATTTATTGGGTTTAAAGGGTGCGTAGGCGGCGAGTTAAGTCAGCGGTAAAAGCCCGGGGCTCAACCCCGGCCCGCCGTTGAAACTGGCTTGCTTGAGTTGGGGAAAGGCAGGCGGAATGCGCGGTGTAGCGGTGAAATGCATAGATATCGCGCAGAACCCCGATTGCGAAGGCAGCCTGCCGGCCCCACACTGACGCTGAGGCACGAAAGCGTGGGTATCGAACAGG
ASV_ami_s7g	Bacteria	Firmicutes	Clostridia	Lachnospirales	Lachnospiraceae	Lachnospiraceae NK4A136 group	unclassified Lachnospiraceae NK4A136 group	TACGTAGGGGGCAAGCGTTATCCGGAATTACTGGGTGTAAAGGGAGCGTAGACGGTAAAGCAAGTCTGGAGTGAAAGGCCGGGGCCCAACCCCGGGACTGCTCTGGAAACTGTTAAACTGGAGTGCAGGAGAGGCAGGCGGAATTCCTAGTGTAGCGGTGAAATGCGTAGATATTAGGAGGAACACCAGTGGCGAAGGCGGCCTGCTGGACTGTAACTGACGTTGAGGCTCGAAAGCGTGGGGAGCAAACAGG
ASV_aqf_tat	Bacteria	Firmicutes	Clostridia	Lachnospirales	Lachnospiraceae	unclassified Lachnospiraceae	unclassified Lachnospiraceae	TACGTAGGGGGCAAGCGTTATCCGGATTTACTGGGTGTAAAGGGAGCGTAGACGGCAAGGCAAGCCAGAAGTGAAAGGGCAGGGCTCAACCCTGTAACGGCTTTTGGAACTGCGTTGCTAGAGTGCAGGAGAGGTAAGTGGAATTCCTAGTGTAGCGGTGAAATGCGTAGATATTAGGAGGAACACCAGTGGCGAAGGCGGCTTACTGGACTGTAACTGACGTTGAGGCTCGAAAGCGTGGGGAGCAAACAGG
ASV_ath_337	Bacteria	Bacteroidota	Bacteroidia	Bacteroidales	Rikenellaceae	Alistipes	unclassified Alistipes	TACGGAGGATTCAAGCGTTATCCGGATTTATTGGGTTTAAAGGGTGCGTAGGCGGTCGGATAAGTTAGAGGTGAAATCCCGGGGCTCAACTCCGGACTTGCCTCTGATACTGTTCGGCTAGAGAGTAGTTGCGGTAGGCGGAATGTATGGTGTAGCGGTGAAATGCTTAGAGATCATACAGAACACCGATTGCGAAGGCAGCTTACCAAGCTACGTCTGACGTTGAGGCACGAAAGCGTGGGTAGCAAACAGG
ASV_azz_ebs	Bacteria	Firmicutes	Clostridia	Lachnospirales	Lachnospiraceae	GCA-900066575	unclassified GCA-900066575	TACGTAGGGGGCAAGCGTTATCCGGATTTACTGGGTGTAAAGGGAGCGTAGGCGGTTCAGCAAGTCAGAAGTGAAAGCCCGGGGCTCAACTCCGGGACTGCTTTTGAAACTGTTGAACTAGATTGCAGGAGAGGTAAGTGGAATTCCTAGTGTAGCGGTGAAATGCGTAGATATTAGGAGGAACACCAGTGGCGAAGGCGGCTTACTGGACTGTAAATGACGCTGAGGCTCGAAAGCGTGGGGAGCAAACAGG
ASV_b1g_gcp	Bacteria	Firmicutes	Clostridia	Oscillospirales	Oscillospiraceae	Intestinimonas	unclassified Intestinimonas	TACGTAGGTGGCAAGCGTTATCCGGATTTACTGGGTGTAAAGGGCGTGTAGGCGGGACTGCAAGTCAGATGTGAAAACTATGGGCTCAACCCATAGCCTGCATTTGAAACTGTAGTTCTTGAGTACTGGAGAGGCAGGCGGAATTCCGTGTGTAGCGGTGAAATGCGTAGATATACGGAGGAACACCAGTGGCGAAGGCGGCCTGCTGGACAGCAACTGACGCTGAGGCGCGAAAGCGTGGGGAGCAAACAGG
ASV_b2c_zd4	Bacteria	Firmicutes	Clostridia	Oscillospirales	Oscillospiraceae	Colidextribacter	unclassified Colidextribacter	TACGTAGGTGGCAAGCGTTATCCGGATTTACTGGGTGTAAAGGGCGTGTAGGCGGGAAAGCAAGTCAGATGTGAAAACCATGGGCTCAACCTGTGGCCTGCATTTGAAACTGTTTTTCTTGAGTACTGGAGAGGCAGACGGAATTCCTAGTGTAGCGGTGAAATGCGTAGATATTAGGAGGAACACCAGTGGCGAAGGCGGTCTGCTGGACAGCAACTGACGCTGAGGCGCGAAAGCGTGGGGAGCAAACAGG
ASV_b5c_riy	Bacteria	Firmicutes	Clostridia	Lachnospirales	Lachnospiraceae	unclassified Lachnospiraceae	unclassified Lachnospiraceae	TACGTAGGGGGCAAGCGTTATCCGGATTTACTGGGTGTAAAGGGAGCGTAGACGGTTATGCAAGTCTGAAGTGAAAGCCCACGGCTTAACTGTGGGACTGCTTTGGAAACTGTAAAACTAGAGTGCTGGAGAGGTAAGTGGAATTCCTAGTGTAGCGGTGAAATGCGTAGATATTAGGAGGAACACCAGTGGCGAAGGCGGCTTACTGGACAGTAACTGACGTTGAGGCTCGAAAGCGTGGGGAGCAAACAGG
ASV_b7w_azm	Bacteria	Firmicutes	Clostridia	Lachnospirales	Lachnospiraceae	Lachnospiraceae NK4A136 group	unclassified Lachnospiraceae NK4A136 group	TACGTAGGGGGCAAGCGTTATCCGGATTTACTGGGTGTAAAGGGAGCGTAGACGGCAGTGCAAGTCTGGAGTGAAAGGCGGGGGCCCAACCCCCGGACTGCTCTGGAAACTGTGCAGCTAGAGTGCAGGAGAGGTAAGTGGAATTCCTAGTGTAGCGGTGAAATGCGTAGATATTAGGAGGAACACCAGTGGCGAAGGCGGCTTACTGGACTGTAACAGACGTTGAGGCTCGAAAGCGTGGGGAGCAAACAGG
ASV_bbs_xwc	Bacteria	Bacteroidota	Bacteroidia	Bacteroidales	Prevotellaceae	Prevotellaceae UCG-001	unclassified Prevotellaceae UCG-001	TACGGAAGGTCCTGGCGTTATCCGGATTTATTGGGTTTAAAGGGAGCGTAGGCCGGCGCTTAAGCGTGCCGTGAAATGTCCCGGCTCAACCGGGGCACTGCGGCGCGAACTGGGTGTCTTGAGTGCGCGGAACGTATGCGGAATTCGTGGTGTAGCGGTGAAATGCTTAGATATCACGAAGAACTCCGATTGCGAAGGCAGCATACGGCAGCGCTACTGACGCTGAAGCTCGAAGGCGCGGGTATCGAACAGG
ASV_bc9_91b	Bacteria	Cyanobacteria	Vampirivibrionia	Gastranaerophilales	unclassified Gastranaerophilales	unclassified Gastranaerophilales	unclassified Gastranaerophilales	TACGGGGGATGCAAGCGTTGTCCGGAATCATTGGGCGTAAAGAGTTCGTAGGTGGTTTGTTAAGTCTGGTGTTAAATGCAGAGGCTCAACTTCTGTTCGGCATCGGATACTGGCAGACTAGAATGCGGTAGAGGTAAAGGGAATTCCTGGTGTAGCGGTGAAATGCGTAGATATCAGGAGGAACATCGGTGGCGTAAGCGCTTTACTGGGCCGTAATTGACACTGAGGAACGAAAGCCAGGGTAGCAAATGGG
ASV_bda_w1m	Bacteria	Firmicutes	Clostridia	Lachnospirales	Lachnospiraceae	Lachnospiraceae NK4A136 group	unclassified Lachnospiraceae NK4A136 group	TACGTAGGGGGCAAGCGTTATCCGGATTTACTGGGTGTAAAGGGAGCGTAGACGGTGATGCAAGTCTGGAGTGAAAGCCCGGGGCCCAACCCCGGGACTGCTTTGGAAACTGTGTGACTGGAGTGCAGGAGAGGTAAGTGGAATTCCTAGTGTAGCGGTGAAATGCGTAGATATTAGGAGGAACACCAGTGGCGAAGGCGGCTTACTGGACTGTAACTGACGTTGAGGCTCGAAAGCGTGGGGAGCAAACAGG
ASV_bg0_pb5	Bacteria	Firmicutes	Bacilli	Erysipelotrichales	Erysipelotrichaceae	Turicibacter	sanguinis	TACGTAGGTGGCGAGCGTTATCCGGAATTATTGGGCGTAAAGAGCGCGCAGGTGGTTGATTAAGTCTGATGTGAAAGCCCACGGCTTAACCGTGGAGGGTCATTGGAAACTGGTCGACTTGAGTGCAGAAGAGGGAAGTGGAATTCCATGTGTAGCGGTGAAATGCGTAGAGATATGGAGGAACACCAGTGGCGAAGGCGGCTTCCTGGTCTGTAACTGACACTGAGGCGCGAAAGCGTGGGGAGCAAACAGG
ASV_bhg_ybf	Bacteria	Firmicutes	Clostridia	Lachnospirales	Lachnospiraceae	unclassified Lachnospiraceae	unclassified Lachnospiraceae	TACGTAGGGGGCAAGCGTTATCCGGATTTACTGGGTGTAAAGGGAGCGTAGACGGCAAGGCAAGTCTGATGTGAAAGGTCGGGGCCCAACCCCGGGACTGCATTGGAAACTGTCTGGCTGGAGTACAGGAGAGGTAAGTGGAATTCCTAGTGTAGCGGTGAAATGCGTAGATATTAGGAGGAACACCAGTGGCGAAGGCGGCTTACTGGACTGTAACTGACGTTGAGGCTCGAAAGCGTGGGGAGCAAACAGG
ASV_bia_kh7	Bacteria	Firmicutes	Clostridia	Lachnospirales	Lachnospiraceae	Roseburia	unclassified Roseburia	TACGTAGGGGGCAAGCGTTATCCGGATTCACTGGGCGTAAAGGGAGCGCAGGCGGCACGGCAAGTCTGGTGTGAAAACCCGGGGCTCAACCCCGGGACTGCATTGGAAACTGCCGGGCTGGAGTGTCGGAGGGGTAAGCGGAATTCCTAGTGTAGCGGTGAAATGCGTAGATATTAGGAGGAACACCAGTGGCGAAGGCGGCTTACTGGACGATGACTGACGCTGAGGCTCGAAAGCGTGGGGAGCAAACAGG
ASV_biu_b4o	Bacteria	Bacteroidota	Bacteroidia	Bacteroidales	Muribaculaceae	unclassified Muribaculaceae	unclassified Muribaculaceae	TACGGAGGATGCGAGCGTTATCCGGATTTATTGGGTTTAAAGGGTGCGTAGGCGGACTGTCAAGTCAGCGGTGAAATTCCGGAGCTCAACTCCGGCGAGCCGTTGAAACTGGTGGTCTTGAGAGAGTGAGAGGTCAGCGGAATGCGCGGTGTAGCGGTGAAATGCATAGATATCGCGCAGAACTCCGATTGCGAAGGCAGCTGACCGGCACTTGTCTGACGCTGAGGCACGAAAGCGTGGGTATCGAACAGG
ASV_bk1_cw3	Bacteria	Firmicutes	Bacilli	Mycoplasmatales	Mycoplasmataceae	Mycoplasma	unclassified Mycoplasma	TACATAGGTCGCAAGCGTTATTCGGATTTATTGGGCGTAAAGCAAGCGCAGGCGGATGAATAAGTTCTGTGTTAAAAGCAGCTGCTCAACAGTTGTTTGCACCGAATACTATTCATCTAGAATGTGGTAGGAAGTTTTGGAATTAAATATGGAGCGGTGGAATGTGTAGATATATTTAAGAACACCAGAGGCGAAGGCGAAAACTTAGGCCATTATTGACGCTTAGGCTTGAAAGTGTGGGTAGCAAATGGG
ASV_bk4_rjs	Bacteria	Firmicutes	Clostridia	Lachnospirales	Lachnospiraceae	unclassified Lachnospiraceae	unclassified Lachnospiraceae	TACGTAGGGGGCAAGCGTTATCCGGATTTACTGGGTGTAAAGGGAGCGTAGACGGCTTGATAAGTCTGAAGTGAAAGGCCAAGGCTTAACCATGGAACTGCTTTGGAAACTATGAGGCTAGAGTGCTGGAGAGGTAAGCGGAATTCCTAGTGTAGCGGTGAAATGCGTAGATATTAGGAGGAACACCAGTGGCGAAGGCGGCTTACTGGACAGAAACTGACGTTGAGGCTCGAAAGCGTGGGGAGCAAACAGG
ASV_bl4_kzi	Bacteria	Bacteroidota	Bacteroidia	Bacteroidales	Muribaculaceae	unclassified Muribaculaceae	unclassified Muribaculaceae	TACGGAGGATGCGAGCGTTATCCGGATTTATTGGGTTTAAAGGGTGCGTAGGCGGCATGCCAAGTCAGCGGTAAAATTGCGGGGCTCAACCCCGCCGAGCCGTTGAAACTGGCGCGCTTGAGTGGGCGAGAAGTATGCGGAATGCGTGGTGTAGCGGTGAAATGCATAGATATCACGCAGAACCCCGATTGCGAAGGCAGCATACCGGCGCCCGACTGACGCTGAAGCACGAAAGCGTGGGTATCGAACAGG
ASV_bl9_hhf	Bacteria	Firmicutes	Clostridia	Lachnospirales	Lachnospiraceae	Lachnospiraceae NK4A136 group	unclassified Lachnospiraceae NK4A136 group	TACGTAGGGGGCAAGCGTTATCCGGATTTACTGGGTGTAAAGGGAGCGTAGACGGTTGCGCAAGTCTGGAGTGAAATGCTGGGGCCCAACCCCAGGACTGCTCTGGAAACTGTGTAACTGGAGTGCAGGAGAGGTAAGTGGAATTCCTAGTGTAGCGGTGAAATGCGTAGATATTAGGAGGAACACCAGTGGCGAAGGCGGCTTACTGGACTGTAACTGACGTTGAGGCTCGAAAGCGTGGGGAGCAAACAGG
ASV_blq_hl4	Bacteria	Firmicutes	Clostridia	Oscillospirales	[Eubacterium] coprostanoligenes group	unclassified [Eubacterium] coprostanoligenes group	unclassified [Eubacterium] coprostanoligenes group	TACGTAGGTGGCAAGCGTTGTCCGGAATTACTGGGTGTAAAGGGAGCGTAGGCGGGAAGCCAAGTCAGCTGTGAAAACTACGGGCTTAACCTGTAGACTGCAGTTGAAACTGGCTTTCTTGAGTGAAGTAGAGGTTGGCGGAATTCCGAGTGTAGCGGTGAAATGCGTAGATATTCGGAGGAACACCGGTGGCGAAGGCGGCCAACTGGGCTTTAACTGACGCTGAGGCTCGAAAGTGTGGGGAGCAAACAGG
ASV_bma_7tg	Bacteria	Bacteroidota	Bacteroidia	Bacteroidales	Muribaculaceae	unclassified Muribaculaceae	unclassified Muribaculaceae	TACGGAGGATGCGAGCGTTATCCGGATTTATTGGGTTTAAAGGGTGCGTAGGCGGTCTGGAAAGTCAGCGGTAAAATAGCGGGGCTCAACCCCGTCGAGCCGTTGAAACTGTCAGACTCGAGTGGGCGAGAAGTATGCGGAATGCGTGGTGTAGCGGTGAAATGCATAGATATCACGCAGAACTCCGATTGCGAAGGCAGCATACCGGCGCCCTACTGACGCTGAGGCACGAAAGCGTGGGTATCGAACAGG
ASV_bmn_oul	Bacteria	Firmicutes	Bacilli	Acholeplasmatales	Acholeplasmataceae	Anaeroplasma	unclassified Anaeroplasma	TACGTAGGGAGCGAGCGTTATCCGGAATTATTGGGCGTAAAGGGTGCGTAGATGGTAATTTAAGTTTCTTGTAAAAATGCTAGGCTCAACCTAGTAGGGCAAGAGATACTGAATAACTAGAGTATGACAGAGGCAAGTGGAACTACATGTGTAGCGGTAAAATGCGTAAATATATGTAAGAACACCGGTGGCGAAGGCGGCTTGCTGGGTCGATACTGACATTGAGGCACGAAAGCGTGGGGAGCAAACAGG
ASV_bnf_daa	Bacteria	Firmicutes	Clostridia	Oscillospirales	[Eubacterium] coprostanoligenes group	unclassified [Eubacterium] coprostanoligenes group	unclassified [Eubacterium] coprostanoligenes group	TACGTAGGATGCGAGCGTTATCCGGAATTACTGGGTGTAAAGGGAGCGCAGGCGGGACTGCAAGTTGGATGTGAAATGCCGCAGCTTAACTGCGGAGCTGCATCCAAAACTGTAGTTCTTGAGTGGAGTAGAGGCAAGCGGAATTCCGAGTGTAGCGGTGAAATGCGTAGATATTCGGAGGAACACCAGTGGCGAAGGCGGCTTGCTGGGCTCTAACTGACGCTGAGGCTCGAAAGTGTGGGGAGCAAACAGG
ASV_bxr_2t9	Bacteria	Firmicutes	Clostridia	Lachnospirales	Lachnospiraceae	ASF356	unclassified ASF356	TACGTAGGGGGCAAGCGTTATCCGGAATTACTGGGTGTAAAGGGAGAGTAGGCGGCAAGGTAAGCGATATGTGAAAGCCTTAGGCTTAACCAAAGGATTGCATAACGAACTATCTAGCTAGAGTACAGGAGAGGAAAGCGGAATTCCTAGTGTAGCGGTGAAATGCGTAGATATTAGGAAGAACACCAGTGGCGAAGGCGGCTTTCTGGACTGAAACTGACGCTGAGGCTCGAAAGCGTGGGGAGCGAACAGG
ASV_c07_vnh	Bacteria	Proteobacteria	Gammaproteobacteria	Enterobacterales	Enterobacteriaceae	Klebsiella	unclassified Klebsiella	TACGGAGGGTGCAAGCGTTAATCGGAATTACTGGGCGTAAAGCGCACGCAGGCGGTCTGTCAAGTCGGATGTGAAATCCCCGGGCTCAACCTGGGAACTGCATTCGAAACTGGCAGGCTAGAGTCTTGTAGAGGGGGGTAGAATTCCAGGTGTAGCGGTGAAATGCGTAGAGATCTGGAGGAATACCGGTGGCGAAGGCGGCCCCCTGGACAAAGACTGACGCTCAGGTGCGAAAGCGTGGGGAGCAAACAGG
ASV_c0i_agk	Bacteria	Firmicutes	Clostridia	Lachnospirales	Lachnospiraceae	unclassified Lachnospiraceae	unclassified Lachnospiraceae	TACGTAGGGGGCAAGCGTTATCCGGATTTACTGGGTGTAAAGGGAGCGCAGACGGCATCATAAGTCTGAAGTGAAAGCCCGGGGCCCAACCCCGGGACTGCTTTGGAAACTGTTAAGCTGGAGTGCAGGAGGGGCAGGCGGAATTCCTGGTGTAGCGGTGAAATGCGTAGATATCAGGAGGAACACCGGCGGCGAAGGCGGCCTGCTGGACTGCAACTGACGTTGAGGCTCGAAAGCGTGGGGAGCAAACAGG
ASV_c0l_3el	Bacteria	Bacteroidota	Bacteroidia	Bacteroidales	Bacteroidaceae	Bacteroides	unclassified Bacteroides	TACGGAGGATCCGAGCGTTATCCGGATTTATTGGGTTTAAAGGGAGCGTAGATGGGTTGTTAAGTCAGTTGTGAAAGTTTGCGGCTCAACCGTAAAATTGCAATTGATACTGGCAGTCTTGAGTACAGTTGAGGTAGGCGGAATTCGTGGTGTAGCGGTGAAATGCTTAGATATCACGAAGAACTCCGATTGCGAAGGCAGCTTACTAAAGTGTCACTGACATTGATGCTCGAAAGTGTGGGTATCAAACAGG
ASV_c9h_u1k	Bacteria	Bacteroidota	Bacteroidia	Bacteroidales	Marinifilaceae	Odoribacter	unclassified Odoribacter	TACGGAGGATGCGAGCGTTATCCGGATTTATTGGGTTTAAAGGGTGCGTAGGCGGCATTATAAGTTAGTGGTAAAATTTTGGGGCTTCACCCCATTGTGCCATTAATACTGTAGGGCTAGAGAACAGACGAGGCAGGCGGAATAAGTTAAGTAGCGGTGAAATGCATAGATATAACTTAGAACTCCGATAGCGAAGGCAGCTTGCCAGACTGAGTCTGACGCTGATGCACGAGAGCATGGGTAGCGAACAGG
ASV_cbm_ial	Bacteria	Firmicutes	Clostridia	Lachnospirales	Lachnospiraceae	unclassified Lachnospiraceae	unclassified Lachnospiraceae	TACGTAGGGGGCAAGCGTTATCCGGATTTACTGGGTGTAAAGGGAGCGTAGACGGTATGGCAAGTCAGATGTGAAAGCCCGGGGCTTAACCCCGGAACTGCATTTGAAACTGTCAGACTAGAGTGTCGGAGAGGTAAGTGGAATTCCTAGTGTAGCGGTGAAATGCGTAGATATTAGGAGGAACACCAGTGGCGAAGGCGGCTTACTGGACGATAACTGACGTTGAGGCTCGAAAGCGTGGGGAGCAAACAGG
ASV_cdt_qwn	Bacteria	Firmicutes	Clostridia	Oscillospirales	Oscillospiraceae	unclassified Oscillospiraceae	unclassified Oscillospiraceae	TACGTAGGTGGCAAGCGTTGTCCGGATTTACTGGGTGTAAAGGGCGTGCAGCCGGGCTGACAAGTCAGATGTGAAATCCCGCGGCTTAACCGCGGAACTGCATTTGAAACTGTTGGTCTTGAGTATCGGAGAGGCAGGCGGAATTCCTAGTGTAGCGGTGAAATGCGTAGATATTAGGAGGAACACCAGTGGCGAAGGCGGCCTGCTGGACGACAACTGACGGTGAGGCGCGAAAGCGTGGGGAGCAAACAGG
ASV_cj6_sbn	Bacteria	Bacteroidota	Bacteroidia	Bacteroidales	Muribaculaceae	unclassified Muribaculaceae	unclassified Muribaculaceae	TACGGAGGATGCGAGCGTTATCCGGATTCATTGGGTTTAAAGGGTGCGCAGGCGGAGCGCCAAGTCGGCGGTAAAATGCCGGGGCTCAACCCCGGCCGGCCGTCGAAACTGGCGCCCTTGAGTTGTCGAGAGGTAGGCGGAATGCGCGGTGTAGCGGTGAAATGCATAGATATCGCGCAGAACCCCGATTGCGAAGGCAGCCTACCGGCGGCAAACTGACGCTCAGGCACGAAAGCGCGGGTATCGAACAGG
ASV_cj7_0of	Bacteria	Firmicutes	Clostridia	Lachnospirales	Lachnospiraceae	Lachnospiraceae NK4A136 group	unclassified Lachnospiraceae NK4A136 group	TACGTAGGGGGCAAGCGTTATCCGGAATTACTGGGTGTAAAGGGAGCGTAGACGGTTTAGTAAGTCTGGAGTGAAAGGCGGGGGCCCAACCCCCGGACTGCTCTGGAAACTATTGGACTGGAGTGCAGGAGAGGCAGGCGGAATTCCTGGTGTAGCGGTGAAATGCGTAGATATCAGGAGGAACACCGGTGGCGAAGGCGGCCTGCTGGACTGTAACTGACGTTGAGGCTCGAAAGCGTGGGGAGCAAACAGG
ASV_cr8_llb	Bacteria	Firmicutes	Clostridia	Lachnospirales	Lachnospiraceae	unclassified Lachnospiraceae	unclassified Lachnospiraceae	TACGTAGGGGGCAAGCGTTATCCGGATTTACTGGGTGTAAAGGGAGCGCAGACGGCGATGCAAGTCTGGAGTGAAAGCCCGCGGCTCAACTGCGGGACTGCTCTGGAAACTGTAGTGCTAGAGTGCAGGAGAGGCAGGCGGAATTCCTAGTGTAGCGGTGAAATGCGTAGATATTAGGAGGAACACCAGTGGCGAAGGCGGCCTGCTGGACTGTAACTGACGTTGAGGCTCGAAAGCGTGGGGAGCAAACAGG
ASV_crb_g7q	Bacteria	Firmicutes	Clostridia	Oscillospirales	Ruminococcaceae	Incertae Sedis	unclassified Incertae Sedis	TACGTAGGGAGCGAGCGTTGTCCGGATTTACTGGGTGTAAAGGGTGCGTAGGCGGCTTGGCAAGTCAGTAGTGAAATCCATGGGCTTAACCCATGAACTGCTATTGAAACTGTCGAGCTTGAGTGAAGTAGAGGTAGGCGGAATTCCCGGTGTAGCGGTGAAATGCGTAGAGATCGGGAGGAACACCAGTGGCGAAGGCGGCCTACTGGGCTTTAACTGACGCTGAGGCACGAAAGCGTGGGTAGCAAACAGG
ASV_ct0_msg	Bacteria	Firmicutes	Clostridia	Lachnospirales	Lachnospiraceae	[Eubacterium] xylanophilum group	unclassified [Eubacterium] xylanophilum group	TACGTAGGGGGCAAGCGTTATCCGGATTTACTGGGTGTAAAGGGTGCGTAGGTGGCAGGGCAAGTCAGATGTGAAAGCCCGGGGCCCAACCCCGGTACTGCATTTGAAACTGTCCGGCTGGAGTGCAGGAGAGGTAAGCGGAATTCCTAGTGTAGCGGTGAAATGCGTAGATATTAGGAGGAACACCAGTGGCGAAGGCGGCTTACTGGACTGTAACTGACACTGAGGCACGAAAGCGTGGGGAGCAAACAGG
ASV_ctz_mm6	Bacteria	Bacteroidota	Bacteroidia	Bacteroidales	Marinifilaceae	Odoribacter	unclassified Odoribacter	TACGGAGGATGCGAGCGTTATCCGGATTTATTGGGTTTAAAGGGTGCGTAGGCGGTTTGTTAAGTTAGTGGTCAAATGTCAAGGCTTCACCTTGTCCTGCCATTAAAACTGACAGACTAGAGAAGAGACGAGGGAGGCGGAATAAGTTAAGTAGCGGTGAAATGCATAGATATAACTTAGAACACCGATAGCGAAGGCAGCTTTCCAGACTCTGTCTGACGCTGAAGCACGAGAGCGTGGGTAGCGAACAGG
ASV_d3n_7p0	Bacteria	Elusimicrobiota	Elusimicrobia	Elusimicrobiales	Elusimicrobiaceae	Elusimicrobium	unclassified Elusimicrobium	GACGTAGGTGGCAAGCGTTACTCGGAATTACTAGGCGTAAAGCGCGCGTAGGCGGAATGTTAAGTCTGTTGTGTAATCTCTGGGCTCAACCCAGAAACTGCAACGGAAACTGGCGTTCTTGAGTGAGGCAGAGGAGATCGGAATTCCTAGTGTAGCAGTGAAATGCGTAGATATTAGGAGGAACACCGGTGGCGAAGGCGGATCTCTGGGCCTTTACTGACGCTCAAGTGCGAAAGCTAGGGGAGCAAACGGG
ASV_d6d_sfn	Bacteria	Bacteroidota	Bacteroidia	Bacteroidales	Muribaculaceae	unclassified Muribaculaceae	unclassified Muribaculaceae	TACGGAGGATGCGAGCGTTATCCGGATTTATTGGGTTTAAAGGGTGCGTAGGCGGGTCGTTAAGTCAGCGGTAAAATCGAGGGGCTCAACCCCTTTCAGCCGTTGAAACTGGCGGTCTTGAGTGAATGAGAAGTATGCGGAATGCGTGGTGTAGCGGTGAAATGCATAGATATCACGCAGAACTCCGATTGCGAAGGCAGCATACCGGCATTCAACTGACGCTGAAGCACGAAAGCGTGGGGATCAAACAGG
ASV_d70_eh1	Bacteria	Firmicutes	Bacilli	RF39	unclassified RF39	unclassified RF39	unclassified RF39	TACGTAGGTGGCGAGCGTTATCCGGATTTATTGGGCGTAAAGCGTCCGCAGCCGGCTTAAAAAGTATAGAATTAAAGACCGAGGCTTAACCTCGGTTCGTTCTGTAAACTGTTAGGCTCGAGTGTGGTAGAGGCAAGTGGAATTTCTAGTGTAGCGGTAGAATGCGTAGATATTAGAAGGAACACCAGTGGCGAAGGCGACTTGCTGGGCCATCACTGACGGTCAGGGACGAAAGCGTGGGGAGCAAATAGG
ASV_d8w_nyj	Bacteria	Firmicutes	Clostridia	Lachnospirales	Lachnospiraceae	unclassified Lachnospiraceae	unclassified Lachnospiraceae	TACGTAGGGGGCAAGCGTTATCCGGATTTACTGGGTGTAAAGGGTGCGTAGGTGGCATGGTAAGTCAGATGTGAAAACCCGGGGCTCAACCCCGCGGATTGCATTTGAAACTATCAGGCTAGAGTGCAGGAGAGGAAAGCGGAATTCCTAGTGTAGCGGTGAAATGCGTAGATATTAGGAGGAACACCAGTGGCGAAGGCGGCTTTCTGGACTGTAACTGACACTGAGGCACGAAAGCGTGGGGAGCAAACAGG
ASV_daa_vfp	Bacteria	Firmicutes	Clostridia	Lachnospirales	Lachnospiraceae	unclassified Lachnospiraceae	unclassified Lachnospiraceae	TACGTAGGGGGCAAGCGTTATCCGGATTTACTGGGTGTAAAGGGAGCGTAGACGGCTGTTTAAGTCAGAAGTGAAAGCTCATTGCTTAACGATGGGACTGCTTTTGAAACTAAAGAGCTAGAGTGCAGGAGAGGTAAGCGGAATTCCTAGTGTAGCGGTGAAATGCGTAGAGATTAGGAGGAACACCAGTGGCGAAGGCGGCTTACTGGACTGTAACTGACGTTGAGGCTCGAAAGCGTGGGGAGCAAACAGG
ASV_dch_o67	Bacteria	Firmicutes	Clostridia	Lachnospirales	Lachnospiraceae	Lachnospiraceae NK4A136 group	unclassified Lachnospiraceae NK4A136 group	TACGTAGGGGGCAAGCGTTATCCGGATTTACTGGGTGTAAAGGGAGCGTAGACGGCAGCGCAAGTCTGGAGTGAAATGCCGGGGCCCAACCCCGGAACTGCTCTGGAAACTGTGAAGCTGGAGTGCAGGAGAGGTAAGCGGAATTCCTGGTGTAGCGGTGAAATGCGTAGATATCAGGAGGAACACCGGCGGCGAAGGCGGCTTACTGGACTGTAACTGACGTTGAGGCTCGAAGGCGTGGGGAGCAAACAGG
ASV_de1_1j8	Bacteria	Firmicutes	Clostridia	Lachnospirales	Lachnospiraceae	Lachnospiraceae NK4A136 group	unclassified Lachnospiraceae NK4A136 group	TACGTAGGGGGCAAGCGTTATCCGGATTTACTGGGTGTAAAGGGAGCGTAGACGGTGCGCCAAGTCTGGAGTGAAATGCCGCGGCTTAACTGCGGAACTGCTTTGGAAACTGGCGTACTGGAGTGCGGGAGGGGTAAGCGGAATTCCTAGTGTAGCGGTGAAATGCGTAGATATTAGGAGGAACACCGGTGGCGAAGGCGGCTTACTGGACCGTAACTGACGTTGAGGCTCGAAAGCGTGGGGAGCAAACAGG
ASV_dg4_cn9	Bacteria	Bacteroidota	Bacteroidia	Bacteroidales	Marinifilaceae	Odoribacter	unclassified Odoribacter	TACGGAGGATGCGAGCGTTATCCGGATTTATTGGGTTTAAAGGGTGCGTAGGCGGCATTATAAGTTAGTGGTAAAATTTTGGGGCTTCACCCCATTGTGCCATTAATACTGTAGAGCTAGAGAACAGACGAGGCAGGCGGAATAAGTTAAGTAGCGGTGAAATGCATAGATATAACTTAGAACTCCGATAGCGAAGGCAGCTTGCCAGACTGAGTCTGACGCTGATGCACGAGAGCATGGGTAGCGAACAGG
ASV_di3_u91	Bacteria	Firmicutes	Clostridia	Oscillospirales	Oscillospiraceae	Intestinimonas	unclassified Intestinimonas	TACGTAGGTGGCAAGCGTTATCCGGATTTACTGGGTGTAAAGGGCGTGTAGGCGGGAAAGCAAGTCAGACGTGAAAACTATGGGCTCAACCCATAGCCTGCGTTTGAAACTGTTTTTCTTGAGTACTGGAGAGGCAGGCGGAATTCCGTGTGTAGCGGTGAAATGCGTAGATATACGGAGGAACACCAGTGGCGAAGGCGGCCTGCTGGACAGCAACTGACGCTGAGGCGCGAAAGCGTGGGGAGCAAACAGG
ASV_dkz_3bw	Bacteria	Bacteroidota	Bacteroidia	Bacteroidales	Bacteroidaceae	Bacteroides	acidifaciens	TACGGAGGATCCGAGCGTTATCCGGATTTATTGGGTTTAAAGGGAGCGTAGGTGGATTGTTAAGTCAGTTGTGAAAGTTTGCGGCTCAACCGTAAAATTGCAGTTGAAACTGGCAGTCTTGAGTACAGTAGAGGTGGGCGGAATTCGTGGTGTAGCGGTGAAATGCTTAGATATCACGAAGAACTCCGATTGCGAAGGCAGCTCACTGGACTGCAACTGACACTGAGGCTCGAAAGTGTGGGTATCAAACAGG
ASV_dn3_att	Bacteria	Firmicutes	Clostridia	Lachnospirales	Lachnospiraceae	Lachnospiraceae NK4A136 group	unclassified Lachnospiraceae NK4A136 group	TACGTAGGGGGCAAGCGTTATCCGGATTTACTGGGTGTAAAGGGAGCGTAGACGGCAAGGCAAGCCTGGAGTGAAAGGCGGGGGCCCAACCCCCGGACTGCTCTGGGAACTGGCTGGCTGGAGTGCAGGAGGGGTAAGCGGAATTCCTAGTGTAGCGGTGAAATGCGTAGATATTAGGAGGAACACCGGTGGCGAAGGCGGCTTACTGGACTGTGACTGACGTTGAGGCTCGAAAGCGTGGGGAGCAAACAGG
ASV_dse_dcd	Bacteria	Bacteroidota	Bacteroidia	Bacteroidales	Muribaculaceae	unclassified Muribaculaceae	unclassified Muribaculaceae	TACGGAGGATGCGAGCGTTATCCGGATTTATTGGGTTTAAAGGGTGCGTAGGCGGACTGGAAAGTCAGCGGTAAAATTGAGAGGCTCAACCTCTTCCCGCCGTTGAAACTGTCGGTCTTGAGTGGGCGAGAAGTATGCGGAATGCGTGGTGTAGCGGTGAAATGCATAGATATCACGCAGAACTCCGATTGCGAAGGCAGCATACCGGCGCCCGACTGACGCTGAGGCACGAAAGCGTGGGTATCGAACAGG
ASV_dut_oty	Bacteria	Bacteroidota	Bacteroidia	Bacteroidales	Muribaculaceae	unclassified Muribaculaceae	unclassified Muribaculaceae	TACGGAGGATGCGAGCGTTATCCGGATTTATTGGGTTTAAAGGGTGCGTAGGCGGGAGGCTAAGTCAGCGGTAAAAATTCGGGGCTCAACCCCGTCCTGCCGTTGAAACTGGCCTTCTTGAGTGGGCGAGAAGAAGGCGGAATGCGTGGTGTAGCGGTGAAATGCATAGATATCACGCAGAACCCCGATTGCGAAGGCAGCCTTCCGGCGCCCTACTGACGCTGAGGCACGAAAGTGCGGGGATCGAACAGG
ASV_dy1_ifi	Bacteria	Firmicutes	Clostridia	Oscillospirales	Oscillospiraceae	unclassified Oscillospiraceae	unclassified Oscillospiraceae	TACGTAGGGAGCGAGCGTTGTCCGGATTTACTGGGTGTAAAGGGCGTGTAGCCGGGCTGGCAAGTCAGATGTGAAATCCCGTGGCTCAACCACGGAACTGCATTTGAAACTGCTGGTCTTGAGTATCGGAGAGGCAGGCGGAATTCCTAGTGTAGCGGTGAAATGCGTAGATATTAGGAGGAACACCAGTGGCGAAGGCGGCCTGCTGGACGACAACTGACGGTGAGGCGCGAAAGCGTGGGGAGCAAACAGG
ASV_e3o_e1g	Bacteria	Firmicutes	Clostridia	Lachnospirales	Lachnospiraceae	[Eubacterium] xylanophilum group	unclassified [Eubacterium] xylanophilum group	TACGTAGGGGGCAAGCGTTATCCGGATTTACTGGGTGTAAAGGGTGCGTAGGTGGCAGGGCAAGTCAGATGTGAAAGCCCGGGGCTCAACCCCGGTACTGCATTTGAAACTGTCCGGCTGGAGTGCAGGAGAGGTAAGCGGAATTCCTAGTGTAGCGGTGAAATGCGTAGATATTAGGAGGAACACCAGTGGCGAAGGCGGCTTACTGGACTGTAACTGACACTGAGGCACGAAAGCGTGGGGAGCAAACAGG
ASV_e5j_1k4	Bacteria	Firmicutes	Clostridia	Lachnospirales	Lachnospiraceae	unclassified Lachnospiraceae	unclassified Lachnospiraceae	TACGTAGGGGGCAAGCGTTATCCGGATTTACTGGGTGTAAAGGGAGCGTAGACGGTTATGTAAGTCTGAAGTGAAAGCCCGGGGCCCAACCCCGGGACTGCTTTGGAAACTGTGTAACTTGAGTACAGGAGGGGCAGGCGGAATTCCTGGTGTAGCGGTGAAATGCGTAGATATCAGGAGGAACACCGGCGGCGAAGGCGGCCTGCTGGACTGAAACTGACGTTGAGGCTCGAAAGCGTGGGGAGCAAACAGG
ASV_e5s_o0d	Bacteria	Firmicutes	Clostridia	Lachnospirales	Lachnospiraceae	unclassified Lachnospiraceae	unclassified Lachnospiraceae	TACGTAGGGGGCAAGCGTTATCCGGATTTACTGGGTGTAAAGGGAGCGTAGACGGTTATGTAAGTCTGGAGTGAAAGCCCGGGGCCCAACCCCGGGACTGCTTTGGAAACTGTGTAACTGGAGTACAGGAGGGGCAGGCGGAATTCCTGGTGTAGCGGTGAAATGCGTAGATATCAGGAGGAACACCGGCGGCGAAGGCGGCCTGCTGGACTGAAACTGACGTTGAGGCTCGAAAGCGTGGGGAGCAAACAGG
ASV_e68_b7i	Bacteria	Bacteroidota	Bacteroidia	Bacteroidales	Muribaculaceae	unclassified Muribaculaceae	unclassified Muribaculaceae	TACGGAGGATGCGAGCGTTATCCGGATTTATTGGGTTTAAAGGGTGCGTAGGCGGTGCGTCAAGTCAGCGGTAAAAAAGCGGGGCTCAACCCCGTCGAGCCGTTGAAACTGGCGTGCTGGAGTGGGCGAGAAGTATGCGGAATGCGAGGTGTAGCGGTGAAATGCATAGATATCACGCAGAACTCCGATTGCGAAGGCAGCATACCGGCGCCCTACTGACGCTGAGGCACGAAAGCGTGGGTATCGAACAGG
ASV_e8d_qif	Bacteria	Firmicutes	Bacilli	Lactobacillales	Lactobacillaceae	Lactobacillus	unclassified Lactobacillus	TACGTAGGTGGCAAGCGTTGTCCGGATTTATTGGGCGTAAAGCGAGCGCAGGCGGAGAAATAAGTCTGATGTGAAAGCCCTCGGCTCAACCGGGGAACTGCATCGGAAACTGTTTTTCTTGAGTGCAGAAGAGGAGAGTGGAACTCCATGTGTAGCGGTGGAATGCGTAGATATATGGAAGAACACCAGTGGCGAAGGCGGCTCTCTGGTCTGCAACTGACGCTGAGGCTCGAAAGCATGGGTAGCGAACAGG
ASV_e9i_o3y	Bacteria	Firmicutes	Clostridia	Lachnospirales	Lachnospiraceae	Lachnospiraceae NK4A136 group	unclassified Lachnospiraceae NK4A136 group	TACGTAGGGGGCAAGCGTTATCCGGAATTACTGGGTGTAAAGGGAGCGTAGACGGTTAAGTAAGTCTGGAGTGAAAGGCGGGGGCCCAACCCCCGGACTGCTCTGGAAACTATATAACTGGAGTGCAGGAGAGGTAAGCGGAATTCCTAGTGTAGCGGTGAAATGCGTAGATATTAGGAGGAACACCAGTGGCGAAGGCGGCTTACTGGACTGTAACTGACGTTGAGGCTCGAAAGCGTGGGGAGCAAACAGG
ASV_e9j_9ht	Bacteria	Firmicutes	Clostridia	Lachnospirales	Lachnospiraceae	Lachnospiraceae NK4A136 group	unclassified Lachnospiraceae NK4A136 group	TACGTAGGGGGCAAGCGTTATCCGGATTTACTGGGTGTAAAGGGAGCGTAGACGGCGACGCAAGTCTGAAGTGAAATGCCAGTGCTCAACACTGGAACTGCTTTGGAAACTGTGTAGCTAGAGTGCAGGAGAGGTAAGTGGAATTCCTAGTGTAGCGGTGAAATGCGTAGATATTAGGAGGAACACCAGTGGCGAAGGCGGCTTACTGGACTGTAACTGACGTTGAGGCTCGAAGGCGTGGGGAGCAAACAGG
ASV_eiy_8nf	Bacteria	Cyanobacteria	Vampirivibrionia	Gastranaerophilales	unclassified Gastranaerophilales	unclassified Gastranaerophilales	unclassified Gastranaerophilales	TACGGAGGGTGCAAGCGTTGTCCGGAATCATTGGGCGTAAAGAGTTCGTAGGCGGTATGTTAAGTCTGGTGTTAAATGCAGAAGCTCAACTTCTGTTCGGCACTGGATACTGGCAAACTAGAATGCGGTAGAGGTAAAGGGAATTCCTGGTGTAGCGGTGAAATGCTTAGATATCAGGAGGAACATCGGTGGCGTAAGCGCTTTACTGGGCCGTAATTGACGCTGAGGAACGAAAGCCAGGGTAGCAAATGGG
ASV_ej5_r4i	Bacteria	Bacteroidota	Bacteroidia	Bacteroidales	Muribaculaceae	unclassified Muribaculaceae	unclassified Muribaculaceae	TACGGAGGATGCGAGCGTTATCCGGATTTATTGGGTTTAAAGGGTGCGCAGGCGGAAGATCAAGTCAGCGGTAAAATTGAGAGGCTCAACCTCTTCGAGCCGTTGAAACTGGTTTTCTTGAGTGAGCGAGAAGTATGCGGAATGCGTGGTGTAGCGGTGAAATGCATAGATATCACGCAGAACTCCGATTGCGAAGGCAGCATACCGGCGCTCAACTGACGCTCATGCACGAAAGTGTGGGTATCGAACAGG
ASV_ejq_54a	Bacteria	Firmicutes	Clostridia	Oscillospirales	Oscillospiraceae	unclassified Oscillospiraceae	unclassified Oscillospiraceae	TACGTAGGGAGCGAGCGTTGTCCGGATTTACTGGGTGTAAAGGGCGTGCAGCCGGGAGTACAAGTCAGATGTGAAATCCCGCGGCTCAACCGCGGAACTGCATTTGAAACTGTATTTCTTGAGTACTGGAGAGGCAGACGGAATTCCTAGTGTAGCGGTGAAATGCGTAGATATTAGGAGGAACACCAGTGGCGAAGGCGGTCTGCTGGACAGCAACTGACGGTGAGGCGCGAAAGCGTGGGGAGCAAACAGG
ASV_ema_v7y	Bacteria	Firmicutes	Clostridia	Lachnospirales	Lachnospiraceae	Lachnospiraceae NK4A136 group	unclassified Lachnospiraceae NK4A136 group	TACGTAGGGGGCAAGCGTTATCCGGATTTACTGGGTGTAAAGGGAGCGTAGACGGCAGCACAAGTCTGGAGTGAAATCCCGGGGCTCAACCCCGGAACTGCTTTGGAAACTGTGCGGCTGGAGTGCAGGAGGGGTAAGCGGAATTCCTAGTGTAGCGGTGAAATGCGTAGATATTAGGAGGAACACCGGTGGCGAAGGCGGCTTACTGGACTGTAACTGACGTTGAGGCTCGAAAGCGTGGGGAGCAAACAGG
ASV_ep7_bei	Bacteria	Bacteroidota	Bacteroidia	Bacteroidales	Muribaculaceae	unclassified Muribaculaceae	unclassified Muribaculaceae	TACGGAGGATGCGAGCGTTATCCGGATTTATTGGGTTTAAAGGGTGCGTAGGCGGAATGCCAAGTCAGCGGTAAAATTGCGGGGCTCAACCCCGTCGAGCCGTTGAAACTGGTGTTCTTGAGTGGGCGAGAAGTACGCGGAATGCGTGGTGTAGCGGTGAAATGCATAGATATCACGCAGAACTCCGATTGCGAAGGCAGCGTACCGGCGCCCGACTGACGCTGAAGCACGAAAGCGTGGGTATCGAACAGG
ASV_er7_3s9	Bacteria	Bacteroidota	Bacteroidia	Bacteroidales	Bacteroidaceae	Bacteroides	unclassified Bacteroides	TACGGAGGATCCGAGCGTTATCCGGATTTATTGGGTTTAAAGGGAGCGTAGGTGGATTGTTAAGTCAGTTGTGAAAGTTTGCGGCTCAACCGTAAAATTGCAGTTGAAACTGGCAGTCTTGAGTACAGTAGAGGTGGGCGGAATTCGTGGTGTAGCGGTGAAATGCTTAGATATCACGAAGAACTCCGATTGCGAAGGCAGCTCACTGGACTGGTTACTGACACTGATGCTCGAAAGTGTGGGTATCAAACAGG
ASV_ev9_dpc	Bacteria	Desulfobacterota	Desulfovibrionia	Desulfovibrionales	Desulfovibrionaceae	Desulfovibrio	unclassified Desulfovibrio	TACGGAGGGCGCAAGCGTTAATCGGAATTACTGGGCGTAAAGCGCGCGTAGGCTGTTGTGTAAGTCAGAGGTGAAAGCCCACGGCTTAACCGTGGAACTGCCTTTGATACTGCGCGACTTGAATCCGGGAGAGGGTGGCGGAATTCCAGGTGTAGGAGTGAAATCCGTAGATATCTGGAGGAACACCGGTGGCGAAGGCGGCCACCTGGACCGGAATTGACGCTGAGGCGCGAAAGCGTGGGGAGCAAACAGG
ASV_ez5_ydt	Bacteria	Firmicutes	Clostridia	Oscillospirales	Ruminococcaceae	Ruminococcus	unclassified Ruminococcus	TACGTAGGGAGCGAGCGTTGTCCGGAATTACTGGGTGTAAAGGGAGTGTAGGCGGGATGGTAAGTTAGGTGTGAAATGCGGAGGCTCAACCTCCGAGCTGCACTTAAAACTGCTGTTCTTGAGTGAAGTAGAGGCAGGCGGAATTCCCAGTGTAGCGGTGAAATGCGTAGATATTGGGAGGAACATCAGTGGCGAAGGCGGCCTGCTGGGCTTTTACTGACGCTGAGGCTCGAAAGCGTGGGGAGCAAACAGG
ASV_f0p_fc9	Bacteria	Campylobacterota	Campylobacteria	Campylobacterales	Helicobacteraceae	Helicobacter	japonicus	TACGGAGGGTGCAAGCGTTACTCGGAATCACTGGGCGTAAAGAGTGCGCAGGCGGGTAGTCAAGTCAGATGTGAAATCCTATAGCTTAACTATAGAACTGCATTTGAAACTGATTATCTAGAGTGTGGGAGAGGTAGGTGGAATTCTTGGTGTAGGGGTAAAATCCGTAGAGATCAAGAGGAATACTCATTGCGAAGGCGACCTACTGGAACATTACTGACGCTCATGCACGAAAGCGTGGGGAGCAAACAGG
ASV_f2s_jfu	Bacteria	Bacteroidota	Bacteroidia	Bacteroidales	Muribaculaceae	unclassified Muribaculaceae	unclassified Muribaculaceae	TACGGAGGATGCGAGCGTTATCCGGATTTATTGGGTTTAAAGGGTGCGCAGGCGGTCGGTCAAGTCAGCGGTAAAAATGCGGTGCTCAACGCCGTAGAGCCGTTGAAACTGACAGACTAGAGTGAGCGAGAAGTATGCGGAATGCGTGGTGTAGCGGTGAAATGCATAGATATCACGCAGAACCCCGATTGCGAAGGCAGCATACCGGCGCTCAACTGACGCTCAGGCACGAAAGTGCGGGGATCAAACAGG
ASV_f54_8ul	Bacteria	Firmicutes	Bacilli	Lactobacillales	Lactobacillaceae	Limosilactobacillus	unclassified Limosilactobacillus	TACGTAGGTGGCAAGCGTTATCCGGATTTATTGGGCGTAAAGCGAGCGCAGGCGGTTACTTAGGTCTGATGTGAAAGCCTTCGGCTTAACCGAAGAAGTGCATCGGAAACCGGGCAACTTGAGTGCAGAAGAGGACAGTGGAACTCCATGTGTAGCGGTGGAATGCGTAGATATATGGAAGAACACCAGTGGCGAAGGCGGCTGTCTGGTCTGCAACTGACGCTGAGGCTCGAAAGCATGGGTAGCGAACAGG
ASV_f5l_7xk	Bacteria	Firmicutes	Clostridia	Lachnospirales	Lachnospiraceae	Lachnospiraceae NK4A136 group	unclassified Lachnospiraceae NK4A136 group	TACGTAGGGGGCAAGCGTTATCCGGATTTACTGGGTGTAAAGGGAGCGTAGACGGCCATGCAAGTCTGAAGTGAAAGGCGGGGGCTTAACCCCCGGACTGCTTTGGAAACTGCAGGGCTGGAGTGCAGGAGAGGTAAGTGGAATTCCTAGTGTAGCGGTGAAATGCGTAGATATTAGGAGGAACACCAGTGGCGAAGGCGGCTTACTGGACTGTAACTGACGTTGAGGCTCGAAAGCGTGGGGAGCAAACAGG
ASV_f99_lkf	Bacteria	Firmicutes	Bacilli	Erysipelotrichales	Erysipelotrichaceae	Allobaculum	unclassified Allobaculum	TACGTAGGTGGCAAGCGTTATCCGGAATGATTGGGCGTAAAGGGTGCGCAGGCGGCGCTGTAAGTCTGAAGTGAAAGGTACCGGCTTAACTGGTACAGGCTTTGGAAACTGCAGTGCTTGAGGACAGGAGAGGGCGGCGGAACTCCATGTGTAGCGGTAAAATGCGTAGATATATGGAAGAACACCAGTGGCGAAGGCGGCCGCCTGGACTGTAACTGACGCTGAGGCACGAAAGCGTGGGGAGCAAATAGG
ASV_fc1_jlg	Bacteria	Firmicutes	Clostridia	Lachnospirales	Lachnospiraceae	Lachnospiraceae NK4A136 group	unclassified Lachnospiraceae NK4A136 group	TACGTAGGGGGCAAGCGTTATCCGGATTTACTGGGTGTAAAGGGAGCGTAGACGGCAGCGCAAGTCTGAAGTGAAATCCCATGGCTTAACCATGGAACTGCTTTGGAAACTGTGCAGCTAGAGTGCAGGAGAGGTAAGCGGAATTCCTAGTGTAGCGGTGAAATGCGTAGATATTAGGAGGAACACCAGTGGCGAAGGCGGCTTACTGGACTGTAACTGACGTTGAGGCTCGAAAGCGTGGGGAGCAAACAGG
ASV_fd0_akl	Bacteria	Bacteroidota	Bacteroidia	Bacteroidales	Muribaculaceae	unclassified Muribaculaceae	unclassified Muribaculaceae	TACGGAGGATGCGAGCGTTATCCGGATTTATTGGGTTTAAAGGGTGCGTAGGCCGGCTGTCAAGTCAGTGGTAAAATTGAGAGGCTCAACCTCTTCGAGCCATTGAAACTGGCGGTCTTGAGTGGGCGAGAAGTATGCGGAATGCGTGGTGTAGCGGTGAAATGCATAGATATCACGCAGAACTCCGATTGCGAAGGCAGCATACCGGCGCCCAACTGACGCTGAGGCACGAAAGCGTGGGTATCGAACAGG
ASV_fd3_eqn	Bacteria	Firmicutes	Clostridia	Lachnospirales	Lachnospiraceae	Lachnospiraceae NK4A136 group	unclassified Lachnospiraceae NK4A136 group	TACGTAGGGGGCAAGCGTTATCCGGATTTACTGGGTGTAAAGGGAGCGTAGACGGCATGGCAAGTCTGGAGTGAAAGCCCGGGGCTCAACCGCGGGACTGCTTTGGAAACTGTTAAGCTGGAGTGCAGGAGAGGTAAGTGGAATTCCTAGTGTAGCGGTGAAATGCGTAGATATTAGGAGGAACACCAGTGGCGAAGGCGGCTTACTGGACTGTAACTGACGTTGAGGCTCGAAAGCGTGGGGAGCAAACAGG
ASV_fdb_p45	Bacteria	Firmicutes	Clostridia	Lachnospirales	Lachnospiraceae	unclassified Lachnospiraceae	unclassified Lachnospiraceae	TACGTATGGAGCAAGCGTTATCCGGATTTACTGGGTGTAAAGGGAGAGTAGGTGGCAGAGCAAGTCCGAAGTGAAAACCCAAAGCTCAACTATGGGAATGCTTTAGAAACTGCTCAGCTAGAGTGCAGGAGAGGCAAGTGGAATTCTTAGTGTAGCGGTGAAATGCGTAGATATTAGGAGGAACACCAGTGGCGAAGGCGGCTTGCTGGACTGTAACTGACACTGAGGCTCGAAAGCGTGGGGAGCAAACAGG
ASV_fgp_a1u	Bacteria	Bacteroidota	Bacteroidia	Bacteroidales	Tannerellaceae	Parabacteroides	unclassified Parabacteroides	TACGGAGGATGCGAGCGTTATCCGGATTTATTGGGTTTAAAGGGTGCGTAGGTGGTTATTTAAGTCAGCGGTGAAAGTTTGTGGCTCAACCATAAAATTGCCGTTGAAACTGGATGACTTGAGTATATTTGAGGTAGGCGGAATGCGTGGTGTAGCGGTGAAATGCATAGATATCACGCAGAACTCCGATTGCGAAGGCAGCTTACTAAACTATAACTGACACTGAAGCACGAAAGCGTGGGGATCAAACAGG
ASV_fjs_0jj	Bacteria	Firmicutes	Clostridia	Oscillospirales	[Eubacterium] coprostanoligenes group	unclassified [Eubacterium] coprostanoligenes group	unclassified [Eubacterium] coprostanoligenes group	TACGTAGGTGGCAAGCGTTGTCCGGAATTACTGGGTGTAAAGGGAGCGCAGGCGGGAAGCCAAGTCAGCTGTGAAAACTACGGGCTTAACTTGTAGACTGCAGTTGAAACTGGTTTTCTTGAGTGAAGTAGAGGTTGGCGGAATTCCGAGTGTAGCGGTGAAATGCGTAGATATTCGGAGGAACACCGGTGGCGAAGGCGGCCAACTGGGCTTTAACTGACGCTGAGGCTCGAAAGTGTGGGGAGCAAACAGG
ASV_fqs_arf	Bacteria	Bacteroidota	Bacteroidia	Bacteroidales	Muribaculaceae	unclassified Muribaculaceae	unclassified Muribaculaceae	TACGGAGGATGCGAGCGTTATCCGGATTTATTGGGTTTAAAGGGTGCGTAGGCGGCGAGTTAAGTCAGCGGTAAAAGCCCGGGGCTCAACCCCGGCCCGCCGTTGAAACTGGCTTGCTTGAGTTGGAGAGAAGTAGGCGGAATGCGCGGTGTAGCGGTGAAATGCATAGATATCGCGCAGAACTCCGATTGCGAAGGCAGCCTACCGGCTCCAGACTGACGCTGAGGCACGAAAGCGTGGGTATCGAACAGG
ASV_fum_6j5	Bacteria	Bacteroidota	Bacteroidia	Bacteroidales	Rikenellaceae	Alistipes	unclassified Alistipes	TACGGAGGATCCAAGCGTTATCCGGATTTATTGGGTTTAAAGGGTGCGTAGGCGGTTTTATAAGTTAGAGGTGAAAATTCGGGGCTCAACTCCGGACGTGCCTCTAATACTGTATGACTAGAGAATAGATGCGGTAGGCGGAATGTATGGTGTAGCGGTGAAATGCGTAGAGATCATACAGAACACCGATTGCGAAGGCAGCTTACCAAACTATGTCTGACGTTGAGGCACGAAAGCGTGGGGAGCAAACAGG
ASV_fvr_nfw	Bacteria	Firmicutes	Clostridia	Lachnospirales	Lachnospiraceae	Lachnospiraceae UCG-010	unclassified Lachnospiraceae UCG-010	TACGTAGGGGGCAAGCGTTATCCGGAATTACTGGGTGTAAAGGGAGCGTAGGCGGCATGGTAAGTAAGATGTGAAAGCCCGGGGCTTAACTTCGGGATTGCATTTTAAACTATCAAGCTAGAGTACAGGAGAGGGAAGCGGAATTCCTAGTGTAGCGGTGAAATGCGTAGAGATTAGGAAGAACACCAGTGGCGAAGGCGGCTTTCTGGACTGTAAACTGACGCTGAGGCTCGAGAGCGTGGGGAGCGAACAGG
ASV_g09_11d	Bacteria	Firmicutes	Clostridia	Oscillospirales	Oscillospiraceae	Intestinimonas	unclassified Intestinimonas	TACGTAGGTGGCAAGCGTTATCCGGATTTATTGGGTGTAAAGGGCGTGTAGGCGGGAATGCAAGTCAGATGTGAAAACTATGGGCTCAACCCATAGCCTGCATTTGAAACTGTATTTCTTGAGTGCTGGAGAGGCAATCGGAATTCCGTGTGTAGCGGTGAAATGCGTAGATATACGGAGGAACACCAGTGGCGAAGGCGGATTGCTGGACAGTAACTGACGCTGAGGCGCGAAAGCGTGGGGAGCAAACAGG
ASV_g1t_iba	Bacteria	Bacteroidota	Bacteroidia	Bacteroidales	Bacteroidaceae	Bacteroides	faecichinchillae/faecis/finegoldii/thetaiotaomicron	TACGGAGGATCCGAGCGTTATCCGGATTTATTGGGTTTAAAGGGAGCGTAGGTGGACAGTTAAGTCAGTTGTGAAAGTTTGCGGCTCAACCGTAAAATTGCAGTTGATACTGGCTGTCTTGAGTACAGTAGAGGTGGGCGGAATTCGTGGTGTAGCGGTGAAATGCTTAGATATCACGAAGAACTCCGATTGCGAAGGCAGCTCACTGGACTGCAACTGACACTGATGCTCGAAAGTGTGGGTATCAAACAGG
ASV_g85_oq8	Bacteria	Proteobacteria	Gammaproteobacteria	Enterobacterales	Pasteurellaceae	unclassified Pasteurellaceae	unclassified Pasteurellaceae	TACGGGGGGTGCGAGCGTTAATCGGAATAACTGGGCGTAAAGGGCACGCAGGCGGTTGTTTAAGTGAGGTGTGAAAGCCCTGGGCTTAACCTAGGAATTGCATTTCAGACTGGACAACTAGAGTACTTTAGGGAGGGGTAGAATTCCACGTGTAGCGGTGAAATGCGTAGAGATGTGGAGGAATACCGAAGGCGAAGGCAGCCCCTTGGGAATGTACTGACGCTCATGTGCGAAAGCGTGGGGAGCAAACAGG
ASV_gb4_ygs	Bacteria	Firmicutes	Clostridia	Oscillospirales	Oscillospiraceae	Oscillibacter	unclassified Oscillibacter	TACGTAGGTGGCAAGCGTTGTCCGGATTTACTGGGTGTAAAGGGCGTGCAGCCGGAGAGACAAGTCAGATGTGAAATCCACGGGCTCAACCCGTGAACTGCATTTGAAACTGTTTCCCTTGAGTGTCGGAGAGGTAATCGGAATTCCTAGTGTAGCGGTGAAATGCGTAGATATTAGGAAGAACACCAGTGGCGAAGGCGGATTACTGGACGATAACTGACGGTGAGGCGCGAAAGCGTGGGGAGCAAACAGG
ASV_gbg_5ax	Bacteria	Proteobacteria	Gammaproteobacteria	Burkholderiales	Sutterellaceae	Parasutterella	unclassified Parasutterella	TACGTAGGGTGCGAGCGTTAATCGGAATTACTGGGCGTAAAGGGTGTGCAGGCGGCTGAGTAAGACAGATGTGAAATCCCCGGGCTTAACCTGGGAGCTGCATATGTGACTGCTCAGCTAGAGTGCGTCAGAGGGAGGTGGAATTCCACGTGTAGCAGTGAAATGCGTAGATATGTGGAAGAACACCGATGGCGAAGGCAGCCTCCTGGGACGCAACTGACGCTCATACACGAAAGCGTGGGGAGCAAACAGG
ASV_gmz_rkl	Bacteria	Firmicutes	Clostridia	Lachnospirales	Lachnospiraceae	Tuzzerella	unclassified Tuzzerella	TACGTAGGGGGCAAGCGTTATCCGGAATTACTGGGTGTAAAGGGTGAGTAGGCGGCATGGTAAGCCAGATGTGAAAGCCTTGGGCTTAACCCGAGGATTGCATTTGGAACTATCAAGCTAGAGTACAGGAGAGGAAAGCGGAATTCCTAGTGTAGCGGTGAAATGCGTAGATATTAGGAAGAACACCAGTGGCGAAGGCGGCTTTCTGGACTGAAACTGACGCTGAGGCACGAAAGCGTGGGGAGCGAACAGG
ASV_gnr_wtx	Bacteria	Bacteroidota	Bacteroidia	Bacteroidales	Muribaculaceae	unclassified Muribaculaceae	unclassified Muribaculaceae	TACGGAGGATGCGAGCGTTATCCGGATTTATTGGGTTTAAAGGGTGCGTAGGCGGCGCCTCAAGTCAGCGGTCAAACCGGGGGGCTCAACCTTCCGTCGCCGTTGAAACTGGGGTGCTTGAGTGGGCGAGAAGTGCGCGGAATGCGTGGTGTAGCGGTGAAATGCATAGATATCACGCAGAACTCCGATTGCGAAGGCAGCGCACCGGCGCCCAACTGACGCTGAAGCACGAAAGCGTGGGTATCGAACAGG
ASV_go9_rxh	Bacteria	Firmicutes	Clostridia	Lachnospirales	Lachnospiraceae	Lachnospiraceae NK4A136 group	unclassified Lachnospiraceae NK4A136 group	TACGTAGGGGGCAAGCGTTATCCGGATTTACTGGGTGTAAAGGGAGCGTAGACGGTCATGCAAGTCTGGAGTGAAAGGCGGGGGCCCAACCCCCGGACTGCTCTGGAAACTGTAAGACTAGAGTACAGGAGGGGTAAGCGGAATTCCTAGTGTAGCGGTGAAATGCGTAGATATTAGGAGGAACACCAGTGGCGAAGGCGGCTTACTGGACTGAGACTGACGTTGAGGCTCGAAAGCGTGGGGAGCAAACAGG
ASV_gob_nbu	Bacteria	Firmicutes	Clostridia	Lachnospirales	Lachnospiraceae	Lachnospiraceae NK4A136 group	unclassified Lachnospiraceae NK4A136 group	TACGTAGGGGGCAAGCGTTATCCGGATTTACTGGGTGTAAAGGGAGCGTAGACGGCAGCGCAAGTCTGAAGTGAAATGCCAGGGCTTAACCCTGGAACTGCTTTGGAAACTGTGCAGCTAGAGTGCAGGAGAGGTAAGTGGAATTCCTAGTGTAGCGGTGAAATGCGTAGATATTAGGAGGAACACCAGTGGCGAAGGCGGCTTACTGGACTGTAACTGACGTTGAGGCTCGAAAGCGTGGGGAGCAAACAGG
ASV_goq_qt2	Bacteria	Bacteroidota	Bacteroidia	Bacteroidales	Muribaculaceae	unclassified Muribaculaceae	unclassified Muribaculaceae	TACGGAGGATGCGAGCGTTATCCGGATTTATTGGGTTTAAAGGGTGCGCAGGCGGACTTCCAAGTCAGCGGTAAAATAGCGGGGCTCAACCCCGTCGAGCCGTTGAAACTGGGAGCCTTGAGTGGGCGAGAAGTATGCGGAATGCGTGGTGTAGCGGTGAAATGCATAGATATCACGCAGAACTCCGATTGCGAAGGCAGCATACCGGCGCCCGACTGACGCTCATGCACGAAAGCGTGGGTATCGAACAGG
ASV_gp2_9lk	Bacteria	Firmicutes	Bacilli	Lactobacillales	Lactobacillaceae	Limosilactobacillus	unclassified Limosilactobacillus	TACGTAGGTGGCAAGCGTTATCCGGATTTATTGGGCGTAAAGCGAGCGCAGGCGGTTGTTTAGGTCTGATGTGAAAGCCTTCGGCTTAACCGAAGAAGTGCATCGGAAACCGGACGACTTGAGTGCAGAAGAGGACAGTGGAACTCCATGTGTAGCGGTGGAATGCGTAGATATATGGAAGAACACCAGTGGCGAAGGCGGCTGTCTGGTCTGCAACTGACGCTGAGGCTCGAAAGCATGGGTAGCGAACAGG
ASV_gql_ndr	Bacteria	Proteobacteria	Alphaproteobacteria	Rhodospirillales	unclassified Rhodospirillales	unclassified Rhodospirillales	unclassified Rhodospirillales	TACGAAGGGTGCGAGCGTTGTTCGGAATTACTGGGCGTAAAGGGAGTGTAGGCGGATATGTAAGATAGCGGTGAAATGCCGGGGCTCAACCCTGGAACTGCCATTATGACTATGTATCTAGAGTGATGGAGAGGATAGCGGAATACCCAGTGTAGAGGTGAAATTCGTAGATATTGGGTAGAACACCGGTGGCGAAGGCGGCTATCTGGCCATTTACTGACGCTGAGGCTCGAAAGCATGGGGATCAAACAGG
ASV_gwy_vrk	Bacteria	Firmicutes	Clostridia	Lachnospirales	Lachnospiraceae	Lachnospiraceae NK4A136 group	unclassified Lachnospiraceae NK4A136 group	TACGTAGGGGGCAAGCGTTATCCGGATTTACTGGGTGTAAAGGGAGCGCAGACGGCTGTGCAAGTCTGGAGTGAAAGGCGGGGGCCCAACCCCCGGACTGCTCTGGAAACTGCGAGGCTGGAGTGCAGGAGAGGTAAGCGGAATTCCTAGTGTAGCGGTGAAATGCGTAGATATTAGGAGGAACACCAGTGGCGGAGGCGGCTTACTGGACTGCAACTGACGTTGAGGCTCGAAAGCGTGGGGAGCAAACAGG
ASV_gxu_rk5	Bacteria	Firmicutes	Clostridia	Lachnospirales	Lachnospiraceae	Lachnospiraceae FCS020 group	unclassified Lachnospiraceae FCS020 group	TACGTAGGGGGCAAGCGTTATCCGGATTTACTGGGTGTAAAGGGAGCGTAGACGGTGATGCAAGTCAGAAGTGAAAGCCCGGGGCTCAACTCCGGGACTGCTTTTGAAACTGTGTGACTGGAGTGCAGGAGAGGTAAGCGGAATTCCTGGTGTAGCGGTGAAATGCGTAGATATCAGGAGGAACACCAGTGGCGAAGGCGGCTTACTGGACTGTAACTGACGTTGAGGCTCGAAAGCGTGGGGAGCAAACAGG
ASV_gyg_ffj	Bacteria	Firmicutes	Clostridia	Oscillospirales	Oscillospiraceae	Oscillibacter	unclassified Oscillibacter	TACGTAGGTGGCAAGCGTTGTCCGGATTTACTGGGTGTAAAGGGCGTGCAGCCGGAGAGACAAGTCAGATGTGAAATCCACAGGCTCAACCTGTGAACTGCATTTGAAACTGTTTCCCTTGAGTATCGGAGAGGTAATCGGAATTCCTAGTGTAGCGGTGAAATGCATAGATATTAGGAAGAACACCAGTGGCGAAGGCGGATTACTGGACGACAACTGACGGTGAGGCGCGAAAGCGTGGGGAGCAAACAGG
ASV_gzk_azs	Bacteria	Bacteroidota	Bacteroidia	Bacteroidales	Bacteroidaceae	Bacteroides	sartorii	TACGGAGGATCCGAGCGTTATCCGGATTTATTGGGTTTAAAGGGAGCGTAGATGGGTTGTTAAGTCAGTTGTGAAAGTTTGCGGCTCAACCGTAAAATTGCAATTGATACTGGCAGCCTTGAGTACAGTTGAGGTAGGCGGAATTCGTGGTGTAGCGGTGAAATGCTTAGATATCACGAAGAACTCCGATTGCGAAGGCAGCTTACTAAACTGCCACTGACATTGATGCTCGAAAGTGTGGGTATCAAACAGG
ASV_h09_qc8	Bacteria	Firmicutes	Clostridia	Lachnospirales	Lachnospiraceae	Lachnoclostridium	unclassified Lachnoclostridium	TACGTAGGGGGCAAGCGTTATCCGGATTTACTGGGTGTAAAGGGAGCGTAGACGGCGATGCAAGTCTGAAGTGAAAGCCCGGGGCTCAACCCCGGGACTGCTTTGGAAACTGTATGGCTGGAGTGCTGGAGAGGCAAGCGGAATTCCTAGTGTAGCGGTGAAATGCGTAGATATTAGGAAGAACACCAGTGGCGAAGGCGGCTTGCTGGACAGTAACTGACGTTGAGGCTCGAAAGCGTGGGGAGCAAACAGG
ASV_h4u_f40	Bacteria	Bacteroidota	Bacteroidia	Bacteroidales	Rikenellaceae	Alistipes	unclassified Alistipes	TACGGAGGATTCAAGCGTTATCCGGATTTATTGGGTTTAAAGGGTGCGTAGGCGGTTCGATAAGTTAGAGGTGAAATACCGGGGCTCAACTCCGGGACTGCCTCTGATACTGTCGGGCTAGAGTATAGTTGCGGTAGGCGGAATGTATGGTGTAGCGGTGAAATGCATAGAGATCATACAGAACACCGATTGCGAAGGCAGCTTACCAAACTATGACTGACGTTGAGGCACGAAAGCGTGGGGAGCAAACAGG
ASV_h6k_2ou	Bacteria	Bacteroidota	Bacteroidia	Bacteroidales	Rikenellaceae	Alistipes	unclassified Alistipes	TACGGAGGATCCAAGCGTTATCCGGATTTATTGGGTTTAAAGGGTGCGTAGGCGGTTTTATAAGTTAGAGGTGAAATCTCGGGGCTCAACTCCGAAATTGCCTCTAATACTGTAGGACTAGAGAGTAGTTGCGGTAGGCGGAATGTATGGTGTAGCGGTGAAATGCATAGAGATCATACAGAACACCGATTGCGAAGGCAGCTTACCAAACTATATCTGACGTTGAGGCACGAAAGCGTGGGGAGCAAACAGG
ASV_h8k_nnm	Bacteria	Firmicutes	Clostridia	Lachnospirales	Lachnospiraceae	Lachnospiraceae NK4A136 group	unclassified Lachnospiraceae NK4A136 group	TACGTAGGGGGCAAGCGTTATCCGGATTTACTGGGTGTAAAGGGAGCGTAGACGGCAGCGCAAGTCTGGAGTGAAATGCCGGGGCCCAACCCCGGAACTGCTTTGGAAACTGTGCAGCTTGAGTGCGGGAGAGGTAAGCGGAATTCCTAGTGTAGCGGTGAAATGCGTAGATATTAGGAGGAACACCAGTGGCGAAGGCGGCTTACTGGACCGTAACTGACGTTGAGGCTCGAAAGCGTGGGGAGCAAACAGG
ASV_h91_yon	Bacteria	Campylobacterota	Campylobacteria	Campylobacterales	Helicobacteraceae	Helicobacter	unclassified Helicobacter	TACGGAGGGTGCAAGCGTTACTCGGAATCACTGGGCGTAAAGAGCGCGTAGGCGGGATAGCAAGTCAGATGTGAAATCCTATGGCTTAACCATAGAACTGCATTTGAAACTATTATTCTAGAGTATGGGAGAGGTAGGTGGAATTCTTGGTGTAGGGGTAAAATCCGTAGAGATCAAGAGGAATACTCATTGCGAAGGCGACCTGCTAGAACATAACTGACGCTGATGCGCGAAAGCGTGGGGAGCAAACAGG
ASV_h9m_1i8	Bacteria	Bacteroidota	Bacteroidia	Bacteroidales	Rikenellaceae	Alistipes	unclassified Alistipes	TACGGAGGATTCAAGCGTTATCCGGATTTATTGGGTTTAAAGGGTGCGTAGGCGGTCGGATAAGTTAGAGGTGAAATCCCGGGGCTCAACTTCGGAATTGCCTCTGATACTGTTCGGCTAGAGAGTAGTTGCGGTAGGCGGAATGTATGGTGTAGCGGTGAAATGCTTAGAGATCATACAGAACACCGATTGCGAAGGCAGCTTACCAAGCTACTTCTGACGTTGAGGCACGAAAGCGTGGGGAGCAAACAGG
ASV_h9s_6fx	Bacteria	Cyanobacteria	Vampirivibrionia	Gastranaerophilales	unclassified Gastranaerophilales	unclassified Gastranaerophilales	unclassified Gastranaerophilales	TACGGGGGATGCAAGCGTTGTCCGGAATCATTGGGCGTAAAGAGTTCGTAGGTGGCATATTAAGTCTGGTGTTAAATGCAGATGCTCAACATCTGTTCGGCACTGGATACTGGTAAGCTTGAATGCGGTAGAGGTAAAGGGAATTCCTGGTGTAGCGGTGAAATGCGTAGATATCAGGAGGAACATCGGTGGCGTAAGCGCTTTACTGGGCCGTAATTGACACTGAGGAACGAAAGCCAGGGTAGCAAATGGG
ASV_h9v_ulf	Bacteria	Firmicutes	Bacilli	Acholeplasmatales	Acholeplasmataceae	Anaeroplasma	unclassified Anaeroplasma	TACGTAGGGAGCGAGCGTTATCCGGAATTATTGGGCGTAAAGGGTGCGTAGATGGCATACCAAGTTTTTTGTAAAAATGCTAAGCTCAACTTAGTAGGGCAAAGGAAACTGGTAAGCTAGAGTACAACAGAGGCAAGTGGAATTCCATGTGTAGCGGTAAAATGCGTAAATATATGGAGGAACACCAGTGGCGAAGGCGGCTTGCTGGGTTGATACTGACATTGAGGCACGAAAGCGTGGGGAGCAAACAGG
ASV_hbc_f1j	Bacteria	Firmicutes	Clostridia	Oscillospirales	[Eubacterium] coprostanoligenes group	unclassified [Eubacterium] coprostanoligenes group	unclassified [Eubacterium] coprostanoligenes group	TACGTAGGTGGCAAGCGTTGTCCGGAATTACTGGGTGTAAAGGGAGCGTAGGCGGGAAGCCAAGTCAGCTGTGAAAACTACAGGCTTAACCTGTAGACTGCAGTTGAAACTGGTTTTCTTGAGTGAAGTAGAGGTTGGCGGAATTCCGAGTGTAGCGGTGAAATGCGTAGATATTCGGAGGAACACCGGTGGCGAAGGCGGCCAACTGGGCTTTAACTGACGCTGAGGCTCGAAAGTGTGGGGAGCAAACAGG
ASV_hcz_3w0	Bacteria	Firmicutes	Clostridia	Lachnospirales	Lachnospiraceae	Lachnospiraceae NK4A136 group	unclassified Lachnospiraceae NK4A136 group	TACGTAGGGGGCAAGCGTTATCCGGATTTACTGGGTGTAAAGGGAGCGCAGACGGCTGTGCAAGTCTGGAGTGAAAGGCGGGGGCCCAACCCCCGGACTGCTCTGGAAACTGTAAAGCTGGAGTGCAGGAGAGGTAAGCGGAATTCCTAGTGTAGCGGTGAAATGCGTAGATATTAGGAGGAACACCAGTGGCGAAGGCGGCTTACTGGACTGCAACTGACGTTGAGGCTCGAAAGCGTGGGGAGCAAACAGG
ASV_hfy_ih1	Bacteria	Bacteroidota	Bacteroidia	Bacteroidales	Muribaculaceae	unclassified Muribaculaceae	unclassified Muribaculaceae	TACGGAGGATGCGAGCGTTATCCGGATTTATTGGGTTTAAAGGGTGCGTAGGCGGGAAGTCAAGTCAGCGGTAAAATAGCGGGGCTCAACCCCGTCCGGCCGTTGAAACTGGTTTTCTTGAGTGAGCGAGAGGTATGCGGAATGCGTGGTGTAGCGGTGAAATGCATAGATATCACGCAGAACTCCGATTGCGAAGGCAGCATACCGGTGCTCAACTGACGCTGAGGCACGAAAGCGTGGGGATCAAACAGG
ASV_hh5_buv	Bacteria	Firmicutes	Clostridia	Lachnospirales	Lachnospiraceae	Acetatifactor	unclassified Acetatifactor	TACGTAGGGGGCAAGCGTTATCCGGATTTACTGGGTGTAAAGGGAGCGTAGACGGCAGTGCAAGTCCGGAGTGAAAGCCCGGGGCTCAACCCTGGGACTGCTCTGGAAACTGTAAAGCTGGAGTGCGGGAGGGGCAGGCGGAATTCCTGGTGTAGCGGTGAAATGCGTAGATATCAGGAGGAACACCGGCGGCGAAGGCGGCCTGCTGGACCGTAACTGACGTTGAGGCTCGAAAGCGTGGGGAGCAAACAGG
ASV_hhd_ypd	Bacteria	Firmicutes	Clostridia	Oscillospirales	Oscillospiraceae	Oscillibacter	unclassified Oscillibacter	TACGTAGGTGGCAAGCGTTGTCCGGATTTACTGGGTGTAAAGGGCGTGCAGCCGGGAAGACAAGTCAGATGTGAAATCCCGCGGCTCAACCGCGGAACTGCATTTGAAACTGTTTTTCTTGAGTACCGGAGAGGTCATCGGAATTCCTTGTGTAGCGGTGAAATGCGTAGATATAAGGAAGAACACCAGTGGCGAAGGCGGATGACTGGACGGCAACTGACGGTGAGGCGCGAAAGCGTGGGGAGCAAACAGG
ASV_hhj_tkj	Bacteria	Bacteroidota	Bacteroidia	Bacteroidales	Muribaculaceae	unclassified Muribaculaceae	unclassified Muribaculaceae	TACGGAGGATGCGAGCGTTATCCGGATTTATTGGGTTTAAAGGGTGCGCAGGCGGGCCTGCAAGTCAGCGGTAAAATCGCGGGGCTCAACCCCGCCGAGCCGTTGAAACTGTTGGTCTTGAGTGGGCGAGAGGCATGCGGAATGCGTGGTGTAGCGGTGAAATGCATAGATATCACGCAGAACGCCGATTGCGAAGGCAGCATGCCGGCGCCCTACTGACGCTGAGGCACGAAAGCGCGGGTATCGAACAGG
ASV_hio_n6v	Bacteria	Firmicutes	Clostridia	Oscillospirales	Oscillospiraceae	Colidextribacter	unclassified Colidextribacter	TACGTAGGTGGCAAGCGTTATCCGGATTTACTGGGTGTAAAGGGCGTGTAGGCGGGGAAGCAAGTCAGATGTGAAAACCACGGGCTCAACCTGTGGCCTGCATTTGAAACTGTTTTTCTTGAGTACTGGAGAGGCAGACGGAATTCCTAGTGTAGCGGTGAAATGCGTAGATATTAGGAGGAACACCAGTGGCGAAGGCGGTCTGCTGGACAGCAACTGACGCTGAGGCGCGAAAGCGTGGGGAGCAAACAGG
ASV_hni_n8h	Bacteria	Firmicutes	Clostridia	Lachnospirales	Lachnospiraceae	Lachnospiraceae NK4A136 group	unclassified Lachnospiraceae NK4A136 group	TACGTAGGGGGCAAGCGTTATCCGGAATTACTGGGTGTAAAGGGAGCGCAGACGGTTAAGTAAGTCTGGAGTGAAAGGCCGGGGCCCAACCCCGGGACTGCTCTGGAAACTATTTGACTTGAGTGCAGGAGAGGTAAGCGGAATTCCTAGTGTAGCGGTGAAATGCGTAGATATTAGGAGGAACACCAGTGGCGAAGGCGGCTTACTGGACTGTAACTGACGTTGAGGCTCGAAAGCGTGGGGAGCAAACAGG
ASV_hqv_cj8	Bacteria	Bacteroidota	Bacteroidia	Bacteroidales	Muribaculaceae	unclassified Muribaculaceae	unclassified Muribaculaceae	TACGGAGGATGCGAGCGTTATCCGGATTTATTGGGTTTAAAGGGTGCGTAGGCGGTCTGTTAAGTCAGCGGTAAAAGCCCGGGGCTCAACCCCGGCGAGCCGTTGAAACTGGCGGGCTGGAGTTGGCGAGAAGTATGCGGAATGCGCGGTGTAGCGGTGAAATGCTTAGATATCGCGCAGAACTCCGATTGCGAAGGCAGCATACCGGCGCCATACTGACGCTGAGGCACGAAAGCGTGGGTATCGAACAGG
ASV_hs1_qfc	Bacteria	Firmicutes	Clostridia	Lachnospirales	Lachnospiraceae	Lachnospiraceae NK4A136 group	unclassified Lachnospiraceae NK4A136 group	TACGTAGGGGGCAAGCGTTATCCGGATTTACTGGGTGTAAAGGGAGCGTAGACGGTCAAGCAAGTCTGGAGTGAAAGGCGGGGGCTCAACCCCCGGACTGCTCTGGAAACTGTATGACTGGAGTGCAGGAGGGGTAAGTGGAATTCCTAGTGTAGCGGTGAAATGCGTAGATATTAGGAGGAACACCAGTGGCGAAGGCGGCTTACTGGACTGTAACTGACGTTGAGGCTCGAAAGCGTGGGGAGCAAACAGG
ASV_hse_gf2	Bacteria	Bacteroidota	Bacteroidia	Bacteroidales	Muribaculaceae	unclassified Muribaculaceae	unclassified Muribaculaceae	TACGGAGGATGCGAGCGTTATCCGGATTTATTGGGTTTAAAGGGTGCGTAGGCGGATCGGTAAGTCAGCGGTAAAATCGTGGGGCCCAACCCCATCCCGCCGTTGAAACTGCCGTTCTGGAGTGGGCGAGAAGTACGCGGAATGCGAGGTGTAGCGGTGAAATGCATAGATATCACGCAGAACTCCGATTGCGAAGGCAGCGTACCGGCGCCCAACTGACGCTGAAGCACGAAAGCGTGGGGATCAAACAGG
ASV_htf_yqt	Bacteria	Cyanobacteria	Vampirivibrionia	Gastranaerophilales	unclassified Gastranaerophilales	unclassified Gastranaerophilales	unclassified Gastranaerophilales	TACGGAGGGTGCAAGCGTTGTCCGGAATCATTGGGCGTAAAGAGTTCGTAGGTGGTTTGTTAAGTTTGGTGTTAAATGCAGAGGCTCAACTTCTGTTCGGCATCGGATACTGGCAGACTAGAATGCGGTAGAGGTAAAGGGAATTCCTGGTGTAGCGGTGAAATGCGTAGATATCAGGAGGAACATCGGTGGCGTAAGCGCTTTACTGGGCCGTAATTGACACTGAGGAACGAAAGCCAGGGTAGCAAATGGG
ASV_i1p_tdk	Bacteria	Bacteroidota	Bacteroidia	Bacteroidales	Rikenellaceae	Alistipes	unclassified Alistipes	TACGGAGGATCCAAGCGTTATCCGGATTTATTGGGTTTAAAGGGTGCGTAGGCGGTTTGATAAGTTAGAGGTGAAATGTCGGGGCTCAACCCCGAAACTGCCTCTAATACTGTTGGACTAGAGAGTAGTTGCGGTAGGCGGAATGTATGGTGTAGCGGTGAAATGCTTAGAGATCATACAGAACACCGATTGCGAAGGCAGCTTACCAAACTATATCTGACGTTGAGGCACGAAAGCGTGGGTAGCAAACAGG
ASV_i3y_w7g	Bacteria	Firmicutes	Clostridia	Lachnospirales	Lachnospiraceae	Roseburia	unclassified Roseburia	TACGTATGGTGCAAGCGTTATCCGGATTTACTGGGTGTAAAGGGAGCGCAGGCGGCGCGGCAAGTCCGGTGTGAAAGCCCGGGGCTCAACCCCGGTACTGCACTGGAAACTGTCGTGCTTGAGTGTCGGAGGGGCAGGCGGAATTCCTGGTGTAGCGGTGAAATGCGTAGATATCAGGAGGAACACCGGTGGCGAAGGCGGCCTGCTGGACGACAACTGACGCTGAGGCTCGAAAGCGTGGGGAGCAAACAGG
ASV_i63_sio	Bacteria	Bacteroidota	Bacteroidia	Bacteroidales	Bacteroidaceae	Bacteroides	unclassified Bacteroides	TACGGAGGATCCGAGCGTTATCCGGATTTATTGGGTTTAAAGGGAGCGTAGGCGGACGCTTAAGTCAGTTGTGAAAGTTTGCGGCTCAACCGTAAAATTGCAGTTGATACTGGGTGTCTTGAGTACAGCAGAGGTAGGCGGAATTCGTGGTGTAGCGGTGAAATGCTTAGATATCACGAAGAACTCCGATTGCGAAGGCAGCTTACTGGACTGTAACTGACGCTGATGCTCGAAAGTGTGGGTATCAAACAGG
ASV_i6p_yfq	Bacteria	Firmicutes	Clostridia	Oscillospirales	Oscillospiraceae	Intestinimonas	unclassified Intestinimonas	TACGTAGGTGGCAAGCGTTATCCGGATTTATTGGGTGTAAAGGGCGTGTAGGCGGGAATGCAAGTCAGATGTGAAAACTCAGGGCTCAACCCTGAGCCTGCATTTGAAACTGTGTTTCTTGAGTGCTGGAGAGGCAATCGGAATTCCGTGTGTAGCGGTGAAATGCGTAGATATACGGAGGAACACCAGTGGCGAAGGCGGATTGCTGGACAGTAACTGACGCTGAGGCGCGAAAGCGTGGGGAGCAAACAGG
ASV_i7u_c9j	Bacteria	Bacteroidota	Bacteroidia	Bacteroidales	Muribaculaceae	unclassified Muribaculaceae	unclassified Muribaculaceae	TACGGAGGATGCGAGCGTTATCCGGATTTATTGGGTTTAAAGGGTGCGTAGGCGGAGTGCCAAGTCAGCGGTAAAAATTCGGGGCTCAACCCCGTCGTGCCGTTGAAACTGGCGCCCTTGAGTGGGCGAGAAGTATGCGGAATGCGTGGTGTAGCGGTGAAATGCATAGATATCACGCAGAACCCCGATTGCGAAGGCAGCATACCGGCGCCCGACTGACGCTGAAGCACGAAAGCGTGGGTATCGAACAGG
ASV_ibn_7rp	Bacteria	Desulfobacterota	Desulfovibrionia	Desulfovibrionales	Desulfovibrionaceae	Desulfovibrio	unclassified Desulfovibrio	TACGGAGGGCGCGAGCGTTAATCGGAATTACTGGGCGTAAAGCGCGCGTAGGCTGTTGTGTAAGTTGGGGGTGAAATCCCACGGCTCAACCGTGGAACTGCCCTTGATACTGCGCGACTTGAATCCGGGAGAGGGTGGCGGAATTCCAGGTGTAGGAGTGAAATCCGTAGATATCTGGAGGAACATCAGTGGCGAAGGCGGCCACCTGGACCGGTATTGACGCTGAGGCGCGAAAGCGTGGGGAGCAAACAGG
ASV_id5_r31	Bacteria	Firmicutes	Bacilli	Erysipelotrichales	Erysipelotrichaceae	Dubosiella	unclassified Dubosiella	TACGTAGGTGGCGAGCGTTATCCGGAATGATTGGGCGTAAAGGGTGCGCAGGCGGCCTGGCAGGTCCGCAGTAAAAACTGGAGGCTCAACCTTCAGATGCTGCGGAAACGGCCAGGCTGGAGAGCAGGAGAGGACGGTGGAACTCCATGTGTAGCGGTAAAATGCGTAGAGATATGGAAGAACACCGGTGGCGAAGGCGGCCGTCTGGCCTGCATCTGACGCTGAGGCACGAAAGCGTGGGGAGCAAATAGG
ASV_idb_grw	Bacteria	Bacteroidota	Bacteroidia	Bacteroidales	Muribaculaceae	unclassified Muribaculaceae	unclassified Muribaculaceae	TACGGAGGATGCGAGCGTTATCCGGATTTATTGGGTTTAAAGGGTGCGCAGGCGGGAAGCCAAGTCAGCGGTAAAACTTCGGGGCTCAACCCCGTCCGGCCGTTGAAACTGGTTTTCTTGAGTGGGCGAGAAGTGTGCGGAATGCGTGGTGTAGCGGTGAAATGCATAGATATCACGCAGAACTCCGATTGCGAAGGCAGCACACCGGCGCCCTACTGACGCTCATGCACGAAAGCGTGGGTATCGAACAGG
ASV_ihl_bth	Bacteria	Firmicutes	Clostridia	Lachnospirales	Lachnospiraceae	Lachnospiraceae NK4A136 group	unclassified Lachnospiraceae NK4A136 group	TACGTAGGGGGCAAGCGTTATCCGGAATTACTGGGTGTAAAGGGAGCGTAGACGGTGAAGTAAGTCTGGAGTGAAAGGCGGGGGCCCAACCCCCGGACTGCTCTGGAAACTATTTGACTGGAGTGCAGGAGAGGTGAGCGGAATTCCTAGTGTAGCGGTGAAATGCGTAGATATTAGGAGGAACACCAGTGGCGAAGGCGGCTCACTGGACTGTAACTGACGTTGAGGCTCGAAAGCGTGGGGAGCAAACAGG
ASV_iql_8ia	Bacteria	Firmicutes	Clostridia	Lachnospirales	Lachnospiraceae	Lachnospiraceae NK4A136 group	unclassified Lachnospiraceae NK4A136 group	TACGTAGGGGGCAAGCGTTATCCGGAATTACTGGGTGTAAAGGGAGCGTAGACGGTTCAGTAAGTCTGGAGTGAAAGGCGGGGGCCCAACCCCTGGACTGCTCTGGAAACTATTGAACTAGAGTGCAGGAGAGGTAAGCGGAATTCCTAGTGTAGCGGTGAAATGCGTAGATATTAGGAGGAACACCAGTGGCGAAGGCGGCTTACTGGACTGTAACTGACGTTGAGGCTCGAAAGCGTGGGGAGCAAACAGG
ASV_isl_6vs	Bacteria	Bacteroidota	Bacteroidia	Bacteroidales	Muribaculaceae	unclassified Muribaculaceae	unclassified Muribaculaceae	TACGGAGGATGCGAGCGTTATCCGGATTTATTGGGTTTAAAGGGTGCGTAGGCGGGCTGTTAAGTCAGCGGTCAAATGTCGGTGCTCAACACCGGCCTGCCGTTGAAACTGGCGGTCTTGAGTGGGCGAGAAGTATGCGGAATGCGTGGTGTAGCGGTGAAATGCATAGATATCACGCAGAACTCCGATTGCGAAGGCAGCATACCGGCGCCCAACTGACGCTGAGGCACGAAAGCGTGGGGATCGAACAGG
ASV_iwm_plj	Bacteria	Bacteroidota	Bacteroidia	Bacteroidales	Muribaculaceae	unclassified Muribaculaceae	unclassified Muribaculaceae	TACGGAGGATGCGAGCGTTATCCGGATTTATTGGGTTTAAAGGGTGCGTAGGCGGCGATGTAAGTCAGCGGTCAAAGCCCGGGGCTCAACCCCGGTACGCCGTTGAAACTGCGTTGCTTGAGTTGGAGAGAAGTATGCGGAATGCGCGGTGTAGCGGTGAAATGCTTAGATATCGCGCAGAACTCCGATTGCGAAGGCAGCATACCGGCTCCATACTGACGCTGAGGCACGAAAGCGTGGGTATCGAACAGG
ASV_j03_wlc	Bacteria	Firmicutes	Clostridia	Lachnospirales	Lachnospiraceae	Lachnospiraceae NK4A136 group	unclassified Lachnospiraceae NK4A136 group	TACGTAGGGGGCAAGCGTTATCCGGAATTACTGGGTGTAAAGGGAGCGTAGACGGTAATGCAAGTCTGGAGTGAAAGGCGGGGGCCCAACCCCCGGACTGCTCTGGAAACTGTGTAACTGGAGTGCAGGAGAGGCAGGCGGAATTCCTAGTGTAGCGGTGAAATGCGTAGATATTAGGAGGAACACCAGTGGCGAAGGCGGCCTGCTGGACTGTAACTGACGTTGAGGCTCGAAAGCGTGGGGAGCAAACAGG
ASV_j2v_16q	Bacteria	Bacteroidota	Bacteroidia	Bacteroidales	Marinifilaceae	Odoribacter	unclassified Odoribacter	TACGGAGGATGCGAGCGTTATCCGGATTTATTGGGTTTAAAGGGTGCGTAGGCGGTTATGTAAGTTAGTGGTCAAATGTCATGGCTCAACCTTGGCTTGCCATTAAAACTGCACGACTCGAGTACAGACGAGGTAGGCGGAATAAGTTAAGTAGCGGTGAAATGCATAGATATAACTTAGAACTCCGATAGCGAAGGCAGCTTACCAGACTGTAACTGACGCTGATGCACGAGAGCATGGGTAGCGAACAGG
ASV_ja1_o56	Bacteria	Firmicutes	Clostridia	Oscillospirales	Oscillospiraceae	unclassified Oscillospiraceae	unclassified Oscillospiraceae	TACGTAGGTGGCAAGCGTTGTCCGGATTTACTGGGTGTAAAGGGCGTGCAGCCGGAGAGGCAAGTCAGATGTGAAATCCGCGGGCTCAACCCGCGAACTGCATTTGAAACTGCTTCCCTTGAGTATCGGAGAGGTAACCGGAATTCCTAGTGTAGCGGTGAAATGCGTAGATATTAGGAAGAACACCAGTGGCGAAGGCGGGTTACTGGACGACAACTGACGGTGAGGCGCGAAAGCGTGGGGAGCAAACAGG
ASV_jbv_djc	Bacteria	Bacteroidota	Bacteroidia	Bacteroidales	Muribaculaceae	unclassified Muribaculaceae	unclassified Muribaculaceae	TACGGAGGATGCGAGCGTTATCCGGATTTATTGGGTTTAAAGGGTGCGTAGGCGGACTGATAAGTCAGCGGTAAAATAGCGGGGCTCAACCCCGTCGAGCCGTTGAAACTGTCAGCCTAGAGTGAGCGAGAAGTAAGCGGAATGCGTGGTGTAGCGGTGAAATGCATAGATATCACGCAGAACCCCGATTGCGAAGGCAGCTTACCGGCGCTCAACTGACGCTGAGGCACGAAAGTGCGGGGATCAAACAGG
ASV_jcs_ka1	Bacteria	Bacteroidota	Bacteroidia	Bacteroidales	Muribaculaceae	unclassified Muribaculaceae	unclassified Muribaculaceae	TACGGAGGATGCGAGCGTTATCCGGATTTATTGGGTTTAAAGGGTGCGCAGGCGGCACGGCAAGCCGGCGGTCAAATCGCGGGGCTCAACCCCGCCCAGCCGTCGGAACTGCCGGGCTAGAGTGGGCGAGAAGTGCGCGGAATGCGTGGTGTAGCGGTGAAATGCATAGATATCACGCAGAACTCCGATTGCGAAGGCAGCGCACCGGCGCCCGACTGACGCTCAGGCACGAAAGCGTGGGTATCGAACAGG
ASV_jj1_fwe	Bacteria	Bacteroidota	Bacteroidia	Bacteroidales	Rikenellaceae	Rikenella	unclassified Rikenella	TACGGAGGATCCGAGCGTTATCCGGATTCATTGGGTTTAAAGGGTGCGTAGGTTGTTTTATAAGTTAGCGGTGAAATACCGATGCTCAACATCGGGGCTGCCGCTAATACTGTAGGACTAGAGATCGGATGCAGCAGGCGGAATGTGTAGTGTAGCGGTGAAATGCATAGATATTACACAGAACACCGATTGCGAAGGCAGCTTGCTAGGCCGAATCTGACACTGATGCACGAAAGCGTGGGGATCGAACAGG
ASV_jn9_9bc	Bacteria	Firmicutes	Bacilli	Erysipelotrichales	Erysipelotrichaceae	unclassified Erysipelotrichaceae	unclassified Erysipelotrichaceae	TACGTAGGTGGCGAGCGTTATCCGGAATGATTGGGCGTAAAGGGTGCGCAGGCGGTCTGTTCAGTCTGAAGGCAAAGGGAGGGGCTCAACTCCTCCATGATTCAGAAACTGGCAGACTTGAGGACAGGAGAGGGCGGTGGAACTCCATGTGTAGCGGTAAAATGCGCAGAGATATGGAAGAACACCAGTGGCGAAGGCGGCCGCCTGGCCTGTGACTGACGCTGAGGCACGAAAGCGTGGGGAGCAAATAGG
ASV_jo4_sm3	Bacteria	Firmicutes	Clostridia	Oscillospirales	Ruminococcaceae	Anaerotruncus	unclassified Anaerotruncus	TACGTAGGGAGCGAGCGTTGTCCGGAATTACTGGGTGTAAAGGGAGCGTAGGCGGGCGAGAAAGTTGAATGTTAAATCTACCGGCTTAACTGGTAGCTGCGTTCAAAACTTCTTGTCTTGAGTGAAGTAGAGGCAGGCGGAATTCCTAGTGTAGCGGTGAAATGCGTAGATATTAGGAGGAACACCAGTGGCGAAGGCGGCCTGCTGGGCTTTAACTGACGCTGAGGCTCGAAAGCGTGGGGAGCAAACAGG
ASV_jpm_531	Bacteria	Bacteroidota	Bacteroidia	Bacteroidales	Muribaculaceae	unclassified Muribaculaceae	unclassified Muribaculaceae	TACGGAGGATGCGAGCGTTATCCGGATTTATTGGGTTTAAAGGGTGCGCAGGCGGGAAGCCAAGTCAGCGGTAAAACTTCGGGGCTCAACCCCGTCCGGCCGTTGAAACTGGTTTTCTTGAGTGGGCGAGAAGTGTGCGGAATGCGTGGTGTAGCGGTGAAATGCATAGATATCACGCAGAACTCCGATTGCGAAGGCAGCACACCGGCGCCCGACTGACGCTCATGCACGAAAGCGTGGGTATCGAACAGG
ASV_juk_ebv	Bacteria	Firmicutes	Clostridia	Oscillospirales	Oscillospiraceae	Oscillibacter	unclassified Oscillibacter	TACGTAGGTGGCAAGCGTTGTCCGGATTTACTGGGTGTAAAGGGCGTGCAGCCGGGTCGGCAAGTCAGATGTGAAATCCCGCGGCTCAACCGCGGAACTGCATTTGAAACTGTCGGTCTTGAGTACCGGAGAGGTCATCGGAATTCCTTGTGTAGCGGTGAAATGCGTAGATATAAGGAAGAACACCAGTGGCGAAGGCGGATGACTGGACGGCAACTGACGGTGAGGCGCGAAAGCGTGGGGAGCAAACAGG
ASV_jwd_i15	Bacteria	Bacteroidota	Bacteroidia	Bacteroidales	Muribaculaceae	unclassified Muribaculaceae	unclassified Muribaculaceae	TACGGAGGATGCGAGCGTTATCCGGATTCATTGGGTTTAAAGGGTGCGTAGGCGGCATCGGAAGTCGGCGGTAAAAATTCGGGGCTCAACCCCGTCTGGCCGTCGAAACTCCGGGGCTCGAGTGGGCGAAGGGCGCGCGGAATGCGTGGTGTAGCGGTGAAATGCATAGATATCACGCAGAACTCCGATCGCGAAGGCAGCGCGCCGGCGCCCCACTGACGCTGAGGCACGAAAGCGTGGGTATCGAACAGG
ASV_jxb_aia	Bacteria	Bacteroidota	Bacteroidia	Bacteroidales	Prevotellaceae	Prevotellaceae UCG-001	unclassified Prevotellaceae UCG-001	TACGGAAGGTCCAGGCGTTATCCGGATTTATTGGGTTTAAAGGGAGCGTAGGCCGGCGCTTAAGCGTGCCGTGAAATGTCCCGGCTCAACCGGGGCACTGCGGCGCGAACTGGGTGCCTTGAGTGCGCGGAACGTATGCGGAATTCGTGGTGTAGCGGTGAAATGCTTAGATATCACGAAGAACTCCGATTGCGAAGGCAGCATACGGCAGCGCTACTGACGCTGAAGCTCGAAGGCGCGGGTATCGAACAGG
ASV_jxl_gy5	Bacteria	Firmicutes	Clostridia	Clostridia vadinBB60 group	unclassified Clostridia vadinBB60 group	unclassified Clostridia vadinBB60 group	unclassified Clostridia vadinBB60 group	TACGTAGGAGGCAAGCGTTATCCGGAATGACTGGGCGTAAAGGGTGCGTAGGTGGTTTGGCAAGTTAGTAGCGTAACCCCGGGGCTCAACCTCGGAACTACTACTAAAACTGTCGGACTTGAGTGCAGGAGGGGCAATTGGAATTCCTAGTGTAGCGGTGGAATGCGTAGATATTAGGAGGAACACCAGTGGCGAAGGCGAATTGCTGGACTGTAACTGACACTGAGGCACGAAAGCGTGGGGAGCAAACAGG
ASV_k13_hyq	Bacteria	Firmicutes	Clostridia	Oscillospirales	Oscillospiraceae	Intestinimonas	unclassified Intestinimonas	TACGTAGGTGGCAAGCGTTATCCGGATTTACTGGGTGTAAAGGGCGTGTAGGCGGGAGTGCAAGTCAGATGTGAAAACTATGGGCTCAACCCATAGCCTGCATTTGAAACTGTACTTCTTGAGTGCTGGAGAGGCAATCGGAATTCCGTGTGTAGCGGTGAAATGCGTAGATATACGGAGGAACACCAGTGGCGAAGGCGGATTGCTGGACAGTAACTGACGCTGAGGCGCGAAAGCGTGGGGAGCAAACAGG
ASV_k1r_e93	Bacteria	Bacteroidota	Bacteroidia	Bacteroidales	Prevotellaceae	Prevotellaceae UCG-001	unclassified Prevotellaceae UCG-001	TACGGAAGGTCCTGGCGTTATCCGGATTTATTGGGTTTAAAGGGAGCGTAGGCCGGTTTTTAAGCGTGCCGTGAAATTTTGTGGCTCAACCATGAAAGCGCGGCGCGAACTGGGAATCTTGAGTGCGCGGAAGGCAGGCGGAATTCGTGGTGTAGCGGTGAAATGCTTAGATATCACGAAGAACCCCGATTGCGAAGGCAGCCTGCCGCAGCGTTACTGACGCTGAAGCTCGAAAGCGCGGGTATCGAACAGG
ASV_k3a_a2v	Bacteria	Bacteroidota	Bacteroidia	Bacteroidales	Muribaculaceae	unclassified Muribaculaceae	unclassified Muribaculaceae	TACGGAGGATGCGAGCGTTATCCGGATTTATTGGGTTTAAAGGGTGCGCAGGCGGAGGTGCAAGTCAGCGGTCAAATTGCGGGGCTCAACCCCGTACTGCCGTTGAAACTGCATCCCTTGAGTGCGCGAGAAGTATGCGGAATGCGTGGTGTAGCGGTGAAATGCATAGATATCACGCAGAACTCCGATTGCGAAGGCAGCATACCGGCGCGCAACTGACGCTCATGCACGAAAGCGTGGGTATCGAACAGG
ASV_k3m_1wh	Bacteria	Firmicutes	Clostridia	Peptostreptococcales-Tissierellales	Anaerovoracaceae	Family XIII AD3011 group	unclassified Family XIII AD3011 group	TACGTAGGGGGCAAGCGTTATCCGGAATTATTGGGCGTAAAGAGTGCGTAGGTGGTTACCTAAGCAGGGGGTGAAAGGCAATGGCTCAACCATTGTTAGCCCTCTGAACTGGGTTACTTGAGTGCAGGAGAGGAAAGCGGAATTCCTAGTGTAGCGGTGAAATGCGTAGATATTAGGAGGAACACCAGTGGCGAAGGCGGCTTTCTGGACTGAAACTGACACTGAGGCACGAAAGTGTGGGGAGCAAACAGG
ASV_k4a_ah0	Bacteria	Cyanobacteria	Vampirivibrionia	Gastranaerophilales	unclassified Gastranaerophilales	unclassified Gastranaerophilales	unclassified Gastranaerophilales	TACGGGGGGTGCAAGCGTTGTCCGGAATCATTGGGCGTAAAGAGTTCGTAGGCGGCACGTAAAGTCTGGTGTTAAAGGCAGAGGCTCAACTTCTGTACGGCACTGGATACTTGCGAGCTAGAATGCGGTAGAGGTAAAGGGAATTCCTGGTGTAGCGGTGAAATGCTTAGATATCAGGAGGAACATCGGTGGCGTAAGCGCTTTACTGGGCCGTAATTGACGCTGAGGAACGAAAGCCAGGGTAGCAAATGGG
ASV_k69_d40	Bacteria	Firmicutes	Clostridia	Oscillospirales	Ruminococcaceae	[Eubacterium] siraeum group	unclassified [Eubacterium] siraeum group	TACGTAGGTGGCAAGCGTTGTCCGGAATTACTGGGTGTAAAGGGAGCGTAGGCGGGGTATCAAGTCAGAAGTGAAAATTACGGGCTCAACTCGTAACCTGCTTTTGAAACTGATACTCTTGAGTGAAGTAGAGGCAAGCGGAATTCCTAGTGTAGCGGTGAAATGCTTAGATATTAGGAGGAACACCAGTGGCGAAGGCGGCTTGCTGGGCTTTTACTGACGCTGAGGCTCGAAAGCGTGGGGAGCAAACAGG
ASV_k6o_o0b	Bacteria	Firmicutes	Bacilli	Lactobacillales	Lactobacillaceae	Limosilactobacillus	unclassified Limosilactobacillus	TACGTAGGTGGCAAGCGTTATCCGGATTTATTGGGCGTAAAGCGAGCGCAGGCGGTTGCTTAGGTCTGATGTGAAAGCCTTCGGCTTAACCGAAGAAGTGCATCGGAAACCGGGCAACTTGAGTGCAGAAGAGGACAGTGGAACTCCATGTGTAGCGGTGGAATGCGTAGATATATGGAAGAACACCAGTGGCGAAGGCGGCTGTCTGGCCTGCAACTGACGCTGAGGCTCGAAAGCATGGGTAGCGAACAGG
ASV_kak_7ce	Bacteria	Bacteroidota	Bacteroidia	Bacteroidales	Muribaculaceae	unclassified Muribaculaceae	unclassified Muribaculaceae	TACGGAGGATGCGAGCGTTATCCGGATTTATTGGGTTTAAAGGGTGCGTAGGCGGAGCGGTAAGTCAGCGGTAAAATCGTGGGGCCCAACCCCATCCCGCCGTTGAAACTGCCGTTCTGGAGTGGGCGAGAAGTACGCGGAATGCGAGGTGTAGCGGTGAAATGCATAGATATCACGCAGAACTCCGATTGCGAAGGCAGCGTACCGGCGCCCAACTGACGCTGAAGCACGAAAGCGTGGGGATCAAACAGG
ASV_kc2_4yu	Bacteria	Firmicutes	Clostridia	Oscillospirales	Oscillospiraceae	Oscillibacter	unclassified Oscillibacter	TACGTAGGTGGCAAGCGTTGTCCGGATTTACTGGGTGTAAAGGGCGTGCAGCCGGGAGGACAAGTCAGATGTGAAATCCCGCGGCTCAACCGCGGAACTGCATTTGAAACTGTTTTTCTTGAGTACCGGAGAGGTCATCGGAATTCCTTGTGTAGCGGTGAAATGCGTAGATATAAGGAAGAACACCAGTGGCGAAGGCGGATGACTGGACGGCAACTGACGGTGAGGCGCGAAAGCGTGGGGAGCAAACAGG
ASV_kso_ct4	Bacteria	Firmicutes	Clostridia	Lachnospirales	Lachnospiraceae	unclassified Lachnospiraceae	unclassified Lachnospiraceae	TACGTAGGGGGCAAGCGTTATCCGGAATTACTGGGTGTAAAGGGAGCGTAGGCGGTGATGCAAGTCAGATGTGAAAACCCGGGGCTCAACCCCGGGAGTGCATTTGAAACTGTGTGACTGGAGTGCAGGAGAGGCAAGTGGAATTCCTAGTGTAGCGGTGAAATGCGTAGATATTAGGAGGAACACCAGTGGCGAAGGCGGCTTGCTGGACTGTAACTGACGCTGAGGCTCGAAAGCGTGGGGAGCAAACAGG
ASV_kuu_4x9	Bacteria	Firmicutes	Clostridia	Clostridiales	Clostridiaceae	Candidatus Arthromitus	unclassified Candidatus Arthromitus	TACGTAGGTGGCAAGCGTTGTTCGGAATAACTGGGCGTAAAGGATGCGTAGGCGGTTATATAAGTTATTTGTTAAATATATAGGCTTAACCTATAGAAAGCAGATAAAACTGTATGACTTGAGTGCAGGAGAGGTAAGTGGAATTTCTAGTGTAGCGGTGAAATGCGTAGAGATTAGGAAGAACACCAGTGGCGAAGGCGACTTACTGGACTGTAACTGACGCTGAGGCATGAGAGCATGGGGAGCAAACAGG
ASV_kuw_ebv	Bacteria	Firmicutes	Clostridia	Lachnospirales	Lachnospiraceae	Lachnospiraceae NK4A136 group	unclassified Lachnospiraceae NK4A136 group	TACGTAGGGGGCAAGCGTTATCCGGATTTACTGGGTGTAAAGGGAGCGTAGACGGCCATGCAAGTCTGAAGTGAAATGCCAGTGCTCAACACTGGAACTGCTTTGGAAACTGCGTAGCTGGAGTGCAGGAGAGGTAAGTGGAATTCCTAGTGTAGCGGTGAAATGCGTAGATATTAGGAGGAACACCAGTGGCGAAGGCGGCTTACTGGACTGTAACTGACGTTGAGGCTCGAAAGCGTGGGGAGCAAACAGG
ASV_kvx_hf7	Bacteria	Firmicutes	Clostridia	Lachnospirales	Lachnospiraceae	unclassified Lachnospiraceae	unclassified Lachnospiraceae	TACGTAGGGGGCAAGCGTTATCCGGATTTACTGGGTGTAAAGGGAGCGTAGACGGTGAGACAAGTCTGAAGTGAAAGCCCGGGGCTCAACCCCGGGACTGCTTTGGAAACTGCCTGACTGGAGTGCTGGAGAGGCAAGCGGAATTCCTAGTGTAGCGGTGAAATGCGTAGATATTAGGAAGAACACCAGTGGCGAAGGCGGCTTGCTGGACAGTAACTGACGTTGAGGCTCGAAAGCGTGGGGAGCAAACAGG
ASV_kwu_hmr	Bacteria	Firmicutes	Clostridia	Lachnospirales	Lachnospiraceae	ASF356	unclassified ASF356	TACGTAGGGGGCAAGCGTTATCCGGAATTACTGGGTGTAAAGGGAGAGTAGGCGGCAAGGTAAGCGATATGTGAAAGCCTCGGGCTTAACCTGAGGATTGCATAACGAACTATCTAGCTAGAGTACAGGAGAGGAAAGCGGAATTTCTAGTGTAGCGGTGAAATGCGTAGATATTAGGAAGAACACCAGTGGCGAAGGCGGCTTTCTGGACTGAAACTGACGCTGAGGCTCGAAAGCGTGGGGAGCGAACAGG
ASV_kxc_mt1	Bacteria	Bacteroidota	Bacteroidia	Bacteroidales	Muribaculaceae	unclassified Muribaculaceae	unclassified Muribaculaceae	TACGGAGGATGCGAGCGTTATCCGGATTTATTGGGTTTAAAGGGTGCGTAGGCGGACTGTTAAGTCAGCGGTCAAATTGAGAGGCTCAACCTCTTCCCGCCGTTGAAACTGGCAGCCTTGAGTGGGCGAGAAGTATGCGGAATGCGTGGTGTAGCGGTGAAATGCATAGATATCACGCAGAACTCCGATTGCGAAGGCAGCATACCGGCGCCCAACTGACGCTGAAGCACGAAAGCGTGGGTATCGAACAGG
ASV_kxq_40v	Bacteria	Firmicutes	Bacilli	RF39	unclassified RF39	unclassified RF39	unclassified RF39	TACGTAGGTGGCGAGCGTTATCCGGATTTATTGGGCGTAAAGCGTCCGCAGACGGCTTGTTAAGTCTAGAATCAAAGCCCGGAGCTTAACTCCGGTTCGTTCTAGAAACTGGCAGGCTTGAGTATAGTAGAGGCAAGTGGAATTTCTAGTGTAGCGGTAGAATGCGTAGATATTAGAAGGAACACCAGTGGCGAAGGCGACTTGCTGGGCTATTACTGACGTTCATGGACGAAAGCGTGGGGAGCAAATAGG
ASV_kxr_rvb	Bacteria	Bacteroidota	Bacteroidia	Bacteroidales	Muribaculaceae	unclassified Muribaculaceae	unclassified Muribaculaceae	TACGGAGGATGCGAGCGTTATCCGGATTTATTGGGTTTAAAGGGTGCGCAGGCGGACCCTTAAGTCAGCGGTAAAATCGCGGGGCTCAACCTCGCCGAGCCGTTGAAACTGGGGGCCTTGAGTGGGCGAGAAGTACGCGGAATGCGTGGTGTAGCGGTGAAATGCATAGATATCACGCAGAACTCCGATTGCGAAGGCAGCGTACCGGCGCCCGACTGACGCTCATGCACGAAAGCGTGGGTATCGAACAGG
ASV_kyy_gfm	Bacteria	Firmicutes	Clostridia	Lachnospirales	Lachnospiraceae	unclassified Lachnospiraceae	unclassified Lachnospiraceae	TACGTAGGGGGCAAGCGTTATCCGGATTTACTGGGTGTAAAGGGAGCGTAGACGGCAATGCAAGTCTGAAGTGAAAGCCCGGGGCTCAACTCCGGGACTGCTTTGGAAACTGTATAGCTGGAGTGCAGGAGAGGTAAGTGGAATTCCTAGTGTAGCGGTGAAATGCGTAGATATTAGGAGGAACACCAGTGGCGAAGGCGGCTTACTGGACTGTAACTGACGTTGAGGCTCGAAAGCGTGGGGAGCAAACAGG
ASV_kzs_n3k	Bacteria	Firmicutes	Clostridia	Lachnospirales	Lachnospiraceae	Lachnospiraceae NK4A136 group	unclassified Lachnospiraceae NK4A136 group	TACGTAGGGGGCAAGCGTTATCCGGATTTACTGGGTGTAAAGGGAGCGTAGACGGCATGACAAGTCTGAAGTGAAAGGCGGGGGCTTAACCCCCGGACTGCTTTGGAAACTGCCAGGCTGGAGTGCAGGAGAGGTAAGTGGAATTCCTAGTGTAGCGGTGAAATGCGTAGATATTAGGAGGAACACCAGTGGCGAAGGCGGCTTACTGGACTGTAACTGACGTTGAGGCTCGAAAGCGTGGGGAGCAAACAGG
ASV_kzy_0jo	Bacteria	Firmicutes	Clostridia	Oscillospirales	Oscillospiraceae	Oscillibacter	unclassified Oscillibacter	TACGTAGGTGGCAAGCGTTGTCCGGATTTACTGGGTGTAAAGGGCGTGCAGCCGGGACTGCAAGTCAGATGTGAAATCCGCGGGCTTAACCCGCGAACTGCATTTGAAACTGCGGATCTTGAGTACCGGAGAGGTTATCGGAATTCCTTGTGTAGCGGTGAAATGCGTAGATATAAGGAAGAACACCAGTGGCGAAGGCGGATAACTGGACGGCAACTGACGGTGAGGCGCGAAAGCGTGGGGAGCAAACAGG
ASV_l0n_dbv	Bacteria	Firmicutes	Clostridia	Lachnospirales	Lachnospiraceae	unclassified Lachnospiraceae	unclassified Lachnospiraceae	TACGTAGGGGGCAAGCGTTATCCGGATTTACTGGGTGTAAAGGGGGCGCAGACGGCGATGCAAGCCAGGAGTGAAAGCCCGGGGCCCAACCCCGGGACTGCTCTTGGAACTGCGTGGCTGGAGTGCAGGAGGGGCAGGCGGAATTCCTGGTGTAGCGGTGAAATGCGTAGATATCAGGAGGAACACCGGTGGCGAAGGCGGCCTGCTGGACTGCAACTGACGTTGAGGCCCGAAAGCGTGGGGAGCAAACAGG
ASV_l0q_izb	Bacteria	Firmicutes	Clostridia	Lachnospirales	Lachnospiraceae	Lachnospiraceae NK4A136 group	unclassified Lachnospiraceae NK4A136 group	TACGTAGGGGGCAAGCGTTATCCGGATTTACTGGGTGTAAAGGGAGCGTAGACGGCAGCGCAAGTCTGGAGTGAAATGCCGGGGCCCAACCCCGGAACTGCTTTGGAAACTGTGCAGCTTGAGTGCGGGAGAGGTAAGCGGAATTCCTAGTGTAGCGGTGAAATGCGTAGATATTAGGAGGAACACCAGTGGCGAAGGCGGCTTGCTGGACCGTAACTGACGTTGAGGCTCGAAAGCGTGGGGAGCAAACAGG
ASV_l2c_318	Bacteria	Firmicutes	Bacilli	Lactobacillales	Lactobacillaceae	HT002	unclassified HT002	TACGTAGGTGGCAAGCGTTATCCGGATTTATTGGGCGTAAAGCGAGCGCAGGCGGTTGCTTAGGTCTGATGTGAAAGCCTTCGGCTTAACCGAAGAAGTGCATCGGAAACCGGGCGACTTGAGTGCAGAAGAGGACAGTGGAACTCCATGTGTAGCGGTGGAATGCGTAGATATATGGAAGAACACCAGTGGCGAAGGCGGCTGTCTGGTCTGCAACTGACGCTGAGGCTCGAAAGCATGGGTAGCGAACAGG
ASV_l2v_rsi	Bacteria	Bacteroidota	Bacteroidia	Bacteroidales	Muribaculaceae	unclassified Muribaculaceae	unclassified Muribaculaceae	TACGGAGGATGCGAGCGTTATCCGGATTTATTGGGTTTAAAGGGTGCGTAGGCGGAGGCTTAAGTCAGCGGTAAAAGCCCGGGGCTCAACCCCGGCGAGCCGTTGAAACTGGGTTTCTTGAGAGACCGAGAGGTATGCGGAATGCGCGGTGTAGCGGTGAAATGCATAGATATCGCGCAGAACTCCGATTGCGAAGGCAGCATACCGGCGGTTTTCTGACGCTGAGGCACGAAAGCGTGGGTATCGAACAGG
ASV_l4p_1qc	Bacteria	Firmicutes	Clostridia	Lachnospirales	Lachnospiraceae	Lachnospiraceae NK4A136 group	unclassified Lachnospiraceae NK4A136 group	TACGTAGGGGGCAAGCGTTATCCGGATTTACTGGGTGTAAAGGGAGCGTAGACGGCTAAGCAAGTCTGAAGTGAAATGCCAGTGCTCAACACTGGAACTGCTTTGGAAACTGTCTGGCTGGAGTGCGGGAGAGGTAAGTGGAATTCCTAGTGTAGCGGTGAAATGCGTAGATATTAGGAGGAACACCAGTGGCGAAGGCGGCTTACTGGACCGTAACTGACGTTGAGGCTCGAAAGCGTGGGGAGCAAACAGG
ASV_l9l_4ej	Bacteria	Firmicutes	Clostridia	Lachnospirales	Lachnospiraceae	Lachnospiraceae NK4A136 group	unclassified Lachnospiraceae NK4A136 group	TACGTAGGGGGCAAGCGTTATCCGGATTTACTGGGTGTAAAGGGAGCGCAGACGGCAATGCAAGCCTGGAGTGAAAGGCGGGGGCCCAACCCCCGGACTGCTCTGGGAACTGCATGGCTGGAGTGCAGGAGAGGCAAGTGGAATTCCTAGTGTAGCGGTGAAATGCGTAGATATTAGGAGGAACACCAGTGGCGAAGGCGGCTTGCTGGACTGTAACTGACGTTGAGGCTCGAAAGCGTGGGGAGCAAACAGG
ASV_lbd_vqk	Bacteria	Bacteroidota	Bacteroidia	Bacteroidales	Muribaculaceae	unclassified Muribaculaceae	unclassified Muribaculaceae	TACGGAGGATGCGAGCGTTATCCGGATTTATTGGGTTTAAAGGGTGCGTAGGCGGTCAGATAAGTCAGCGGTAAAAGCCCGGGGCTCAACCCCGGCGAGCCGTTGAAACTGTCTGACTGGAGACGGAGAGAAGTAGGCGGAATGCGCGGTGTAGCGGTGAAATGCATAGATATCGCGCAGAACTCCGATTGCGAAGGCAGCCTGCCGGCTCCGGTCTGACGCTGAGGCACGAAAGCGTGGGTATCGAACAGG
ASV_lcd_67e	Bacteria	Firmicutes	Clostridia	Oscillospirales	Oscillospiraceae	Intestinimonas	unclassified Intestinimonas	TACGTAGGTGGCAAGCGTTATCCGGATTTATTGGGTGTAAAGGGCGTGTAGGCGGGAATGCAAGTCAGATGTGAAAACTCAGGGCTCAACCCTGAGCCTGCATTTGAAACTGTATTTCTTGAGTGCTGGAGAGGCAATCGGAATTCCGTGTGTAGCGGTGAAATGCGTAGATATACGGAGGAACACCAGTGGCGAAGGCGGATTGCTGGACAGTAACTGACGCTGAGGCGCGAAAGCGTGGGGAGCAAACAGG
ASV_leb_szq	Bacteria	Firmicutes	Clostridia	Lachnospirales	Lachnospiraceae	Lachnospiraceae NK4A136 group	unclassified Lachnospiraceae NK4A136 group	TACGTAGGGGGCAAGCGTTATCCGGATTTACTGGGTGTAAAGGGAGCGTAGACGGCAGCGCAAGTCTGAAGTGAAATCCCATGGCTTAACCATGGAACTGCTTTGGAAACTGTGCAGCTGGAGTGCAGGAGAGGTAAGCGGAATTCCTAGTGTAGCGGTGAAATGCGTAGATATTAGGAGGAACACCAGTGGCGAAGGCGGCTTACTGGACTGTAACTGACGTTGAGGCTCGAAAGCGTGGGGAGCAAACAGG
ASV_lj0_ke1	Bacteria	Firmicutes	Clostridia	Lachnospirales	Lachnospiraceae	Lachnospiraceae NK4A136 group	unclassified Lachnospiraceae NK4A136 group	TACGTAGGGGGCAAGCGTTATCCGGATTTACTGGGTGTAAAGGGAGCGTAGACGGCAGTGCAAGTCTGGAGTGAAAGGCGGGGGCTCAACCCCCGGACTGCTCTGGAAACTGTACAGCTGGAGTGCAGGAGAGGTAAGTGGAATTCCTAGTGTAGCGGTGAAATGCGTAGATATTAGGAGGAACACCAGTGGCGAAGGCGGCTTACTGGACTGTAACTGACGTTGAGGCTCGAAAGCGTGGGGAGCAAACAGG
ASV_lqd_fht	Bacteria	Proteobacteria	Gammaproteobacteria	Enterobacterales	Pasteurellaceae	Muribacter	unclassified Muribacter	TACGGAGGGTGCGAGCGTTAATCGGAATAACTGGGCGTAAAGGGCACGCAGGCGGTTGTTTAAGTGAGGTGTGAAAGCCCTGGGCTTAACCTAGGAATTGCATTTCAGACTGGACAACTAGAGTACTTTAGGGAGGGGTAGAATTCCACGTGTAGCGGTGAAATGCGTAGAGATGTGGAGGAATACCGAAGGCGAAGGCAGCCCCTTGGGAATGTACTGACGCTCATGTGCGAAAGCGTGGGGAGCAAACAGG
ASV_lqs_xe8	Bacteria	Firmicutes	Bacilli	Acholeplasmatales	Acholeplasmataceae	Anaeroplasma	unclassified Anaeroplasma	TACGTAGGGAGCGAGCGTTATCCGGAATTATTGGGCGTAAAGGGTGCGTAGATGGTTGATATAAGTCTTTTGTAAAAATGCTAGGCTCAACCTAGTAGGGCAAAAGATACTGATGAGCTAGAGTACGGCAGAGGCAAGTGGAACTACATGTGTAGCGGTAAAATGCGTAAATATATGTAAGAACACCGGTGGCGAAGGCGGCTTGCTGGGCCTGTACTGACATTGAGGCACGAAAGCGTGGGGAGCAAACAGG
ASV_ls1_ezk	Bacteria	Firmicutes	Bacilli	Erysipelotrichales	Erysipelotrichaceae	Faecalibaculum	rodentium	TACGTAGGTGGCGAGCGTTATCCGGAATGATTGGGCGTAAAGGGTGCGCAGGCGGTCCTGCAAGTCTGGAGTGAAACGCATGAGCTCAACTCATGCATGGCTTTGGAAACTGGAGGACTGGAGAGCAGGAGAGGGCGGTGGAACTCCATGTGTAGCGGTAAAATGCGTAGATATATGGAAGAACACCAGTGGCGAAGGCGGCCGCCTGGCCTGTTGCTGACGCTGAGGCACGAAAGCGTGGGGAGCAAATAGG
ASV_lue_j0t	Bacteria	Cyanobacteria	Vampirivibrionia	Gastranaerophilales	unclassified Gastranaerophilales	unclassified Gastranaerophilales	unclassified Gastranaerophilales	TACGGAGGGTGCAAGCGTTGTCCGGAATCATTGGGCGTAAAGAGTTCGTAGGTGGTATGTTAAGTCTGGTGTTAAATGCAGATGCTCAACATCTGTTCGGCACTGGATACTGGCAAACTAGAATGCGGTAGAGGTAAAGGGAATTCCTGGTGTAGCGGTGAAATGCGTAGATATCAGGAGGAACATCGGTGGCGTAAGCGCTTTACTGGGCCGTAATTGACACTGAGGAACGAAAGCCAGGGTAGCAAATGGG
ASV_lum_ri5	Bacteria	Bacteroidota	Bacteroidia	Bacteroidales	Rikenellaceae	Alistipes	unclassified Alistipes	TACGGAGGATCCAAGCGTTATCCGGATTTATTGGGTTTAAAGGGTGCGTAGGCGGTTTAGTAAGTCAGCGGTGAAATTTTGGTGCTCAACACCAAACGTGCCGTTGATACTGCTGAGCTAGAGAGTAGTTGCGGTAGGCGGAATGTATGGTGTAGCGGTGAAATGCTTAGAGATCATACAGAACACCGATTGCGAAGGCAGCTTACCAAACTATATCTGACGTTGAGGCACGAAAGCGTGGGGAGCAAACAGG
ASV_m4l_q87	Bacteria	Firmicutes	Clostridia	Lachnospirales	Lachnospiraceae	Lachnospiraceae NK4A136 group	unclassified Lachnospiraceae NK4A136 group	TACGTAGGGGGCAAGCGTTATCCGGAATTACTGGGTGTAAAGGGAGCGTAGACGGTCTTGTAAGTCTGGAGTGAAAGGCATGGGCCCAACCCGTGGACTGCTCTGGAAACTATAGGACTGGAGTGCAGGAGAGGTGAGCGGAATTCCTAGTGTAGCGGTGAAATGCGTAGATATTAGGAGGAACACCAGTGGCGAAGGCGGCTCACTGGACTGTAACTGACGTTGAGGCTCGAAAGCGTGGGGAGCAAACAGG
ASV_m6p_e8u	Bacteria	Proteobacteria	Gammaproteobacteria	Enterobacterales	Pasteurellaceae	Rodentibacter	unclassified Rodentibacter	TACGGGGGGTGCGAGCGTTAATCGGAATAACTGGGCGTAAAGGGCACGCAGGCGGATTTTTAAGTGAGGTGTGAAAGCCCCGGGCTTAACCTGGGAATTGCATTTCAGACTGGGAATCTAGAGTACTTTAGGGAGGGGTAGAATTCCACGTGTAGCGGTGAAATGCGTAGAGATGTGGAGGAATACCGAAGGCGAAGGCAGCCCCTTGGGAATGTACTGACGCTCATGTGCGAAAGCGTGGGGAGCAAACAGG
ASV_m75_f81	Bacteria	Bacteroidota	Bacteroidia	Bacteroidales	Rikenellaceae	Alistipes	unclassified Alistipes	TACGGAGGATTCAAGCGTTATCCGGATTTATTGGGTTTAAAGGGTGCGTAGGCGGTTTGATAAGTTAGAGGTGAAATACCGGTGCTCAACACCGGAACTGCCTCTAATACTGTTGAACTAGAGAGTAGTTGCGGTAGGCGGAATGTATGGTGTAGCGGTGAAATGCTTAGAGATCATACAGAACACCGATTGCGAAGGCAGCTTACCAAACTATATCTGACGTTGAGGCACGAAAGCGTGGGGAGCAAACAGG
ASV_mam_ip2	Bacteria	Firmicutes	Clostridia	Lachnospirales	Lachnospiraceae	Lachnospiraceae NK4A136 group	unclassified Lachnospiraceae NK4A136 group	TACGTAGGGGGCAAGCGTTATCCGGAATCACTGGGTGTAAAGGGAGCGTAGACGGCAGGGCAAGTCTGGAGTGAAAGGCGGGGGCCCAACCCCCGGACTGCTCTGGAAACTGTCCGGCTGGAGTGCAGGAGAGGTAAGTGGAATTCCTAGTGTAGCGGTGAAATGCGTAGATATTAGGAGGAACACCAGTGGCGAAGGCGGCTTACTGGACTGTAACTGACGTTGAGGCTCGAAAGCGTGGGGAGCAAACAGG
ASV_mbc_0pb	Bacteria	Desulfobacterota	Desulfovibrionia	Desulfovibrionales	Desulfovibrionaceae	Desulfovibrio	unclassified Desulfovibrio	TACGGAGGGCGCAAGCGTTAATCGGAATCACTGGGCGTAAAGCGCGCGTAGGCTGTGATGTAAGTCAGGGGTGAAAGCCCGCAGCTCAACTGCGGAATTGCCTTTGAAACTGCGTTACTTGGATCCAGGAGAGGGCGGCGGAATTCCGGGTGTAGGAGTGAAATCCGTAGATATCCGGAGGAACACCAGCGGCGAAGGCGGCCGCCTGGCCTGGTATTGACGCTGAGGCGCGAAAGCGTGGGGAGCAAACAGG
ASV_mcn_nk5	Bacteria	Bacteroidota	Bacteroidia	Bacteroidales	Bacteroidaceae	Bacteroides	unclassified Bacteroides	TACGGAGGATCCGAGCGTTATCCGGATTTATTGGGTTTAAAGGGAGCGTAGGCGGATGCTTAAGTCAGTTGTGAAAGTTTGCGGCTCAACCGTAAAATTGCAGTTGATACTGGGTGTCTTGAGTACGGCAGAGGTAGGCGGAATTCGTGGTGTAGCGGTGAAATGCTTAGATATCACGAAGAACTCCGATTGCGAAGGCAGCCTGCTGGACCGTTACTGACGCTGATGCTCGAAAGTGTGGGTATCAAACAGG
ASV_meo_93g	Bacteria	Cyanobacteria	Vampirivibrionia	Gastranaerophilales	unclassified Gastranaerophilales	unclassified Gastranaerophilales	unclassified Gastranaerophilales	TACGGGGGATGCAAGCGTTGTCCGGAATCATTGGGCGTAAAGAGTTCGTAGGTGGCACGTTAAGTCTGGTGTTAAATGCAGGGGCTCAACCTCTGTTCGGCACTGGATACTGGCGAGCTTGAATGCGGTAGAGGTAAAGGGAATTCCTGGTGTAGCGGTGAAATGCGTAGATATCAGGAGGAACATCGGTGGCGTAAGCGCTTTACTGGGCCGTAATTGACACTGAGGAACGAAAGCCAGGGTAGCAAATGGG
ASV_mi5_yti	Bacteria	Bacteroidota	Bacteroidia	Bacteroidales	Muribaculaceae	unclassified Muribaculaceae	unclassified Muribaculaceae	TACGGAGGATGCGAGCGTTATCCGGATTTATTGGGTTTAAAGGGTGCGTAGGCGGACGCTTAAGTCAGCGGTAAAATTGCGGGGCTCAACCTCGTCGAGCCGTTGAAACTGGGTGCCTTGAGTGGGCGAGAAGTACGCGGAATGCGTGGTGTAGCGGTGAAATGCATAGATATCACGCAGAACTCCGATTGCGAAGGCAGCGTACCGGCGCCCAACTGACGCTGAAGCACGAAGGCGTGGGTATCGAACAGG
ASV_mja_aqy	Bacteria	Bacteroidota	Bacteroidia	Bacteroidales	Muribaculaceae	unclassified Muribaculaceae	unclassified Muribaculaceae	TACGGAGGATGCGAGCGTTATCCGGATTTATTGGGTTTAAAGGGTGCGTAGGCGGACTGTTAAGTCAGCGGTCAAATTGAGAGGCTCAACCTCTTCCCGCCGTTGAAACTGGCAGCCTTGAGTGGGCGAGAAGTATGCGGAATGCGTGGTGTAGCGGTGAAATGCATAGATATCACGCAGAACTCCGATTGCGAAGGCAGCATACCGGCGCCCTACTGACGCTGAAGCACGAAAGCGTGGGTATCGAACAGG
ASV_mn0_2ru	Bacteria	Bacteroidota	Bacteroidia	Bacteroidales	Marinifilaceae	Odoribacter	unclassified Odoribacter	TACGGAGGATGCGAGCGTTATCCGGATTTATTGGGTTTAAAGGGTGCGTAGGCGGTTTTTTAAGTTAGTGGTCAAATCGTGGGGCTTCACCCCATGCCGCCATTAAAACTGGGGAACTAGAGTACAGACGAGGTAGGCGGAATAAGTTAAGTAGCGGTGAAATGCATAGATATAACTTAGAACTCCGATAGCGAAGGCAGCTTACCAGACTGTGACTGACGCTGATGCACGAGAGCGTGGGTATCGAACAGG
ASV_msm_kyz	Bacteria	Bacteroidota	Bacteroidia	Bacteroidales	Muribaculaceae	unclassified Muribaculaceae	unclassified Muribaculaceae	TACGGAGGATGCGAGCGTTATCCGGATTTATTGGGTTTAAAGGGTGCGTAGGCGGCCTGTTAAGTCAGCGGTAAAAGCCCGGGGCTCAACCCCGGCGAGCCGTTGAGACTGGCGGGCTCGAGTTGGCGAGAGGTATGCGGAATGCGCGGTGTAGCGGTGAAATGCTTAGATATCGCGCAGAACCCCGATTGCGAAGGCAGCATGCCGGTGCCATACTGACGCTGAGGCACGAAAGCGTGGGGATCAAACAGG
ASV_mui_lm6	Bacteria	Firmicutes	Bacilli	Acholeplasmatales	Acholeplasmataceae	Anaeroplasma	unclassified Anaeroplasma	TACGTAGGGAGCGAGCGTTATCCGGAATTATTGGGCGTAAAGGGTGCGTAGATGGGGATTTAAGTCTTTTGTAAAAGATCTAGGCTCAACCTAGTAGAGCAAAAGATACTGAATGTCTAGAGTACGGAAGAGGCAAGTGGAACTACATGTGTAGCGGTAAAATGCGTAAATATATGTAAGAACACCAGTGGCGAAGGCGGCTTGCTGGGCCTGTACTGACATTGAGGCACGAAAGCGTGGGGAGCAAACAGG
ASV_mve_yeo	Bacteria	Deferribacterota	Deferribacteres	Deferribacterales	Deferribacteraceae	Mucispirillum	unclassified Mucispirillum	TACGGAGGGGGCGAGCGTTGTTCGGAGTGACTGGGCGTAAAGAGCACGTAGGCGGTGTTGTAAGTCATTAGTCAAAGGCTAGAGCTCAACTTTAGTAAGGCTAGTGATACTATAATACTAGAGTATCAGAGAGGATAGCAGAATTCCTGGTGTAGCGGTGAAATGCGTAGATATCAGGAGGAATACCGTTAGCGAAGGCGGCTATCTGGCTGGAAACTGACGCTGAGGTGCGAAAGCGTGGGTAGCAAACAGG
ASV_mvk_oe2	Bacteria	Firmicutes	Clostridia	Oscillospirales	Oscillospiraceae	UCG-003	unclassified UCG-003	TACGTAGGTGGCAAGCGTTGTCCGGATTTACTGGGTGTAAAGGGCGTGCAGCCGGAGAGGCAAGTCAGATGTGAAATCCGCGGGCTCAACCCGCGAACTGCATTTGAAACTGCTTCCCTTGAGTATCGGAGAGGTAATCGGAATTCCTTGTGTAGCGGTGAAATGCGTAGATATAAGGAAGAACACCAGTGGCGAAGGCGGATTACTGGACGACAACTGACGGTGAGGCGCGAAAGCGTGGGGAGCAAACAGG
ASV_mvy_3ex	Bacteria	Firmicutes	Bacilli	Erysipelotrichales	Erysipelotrichaceae	Ileibacterium	unclassified Ileibacterium	TACGTAGGTGGCAAGCGTTATCCGGAATGATTGGGCGTAAAGGGTGCGCAGGCGGCCTTTTAAGTCCGGCAGTGAAAGATACAGGCTCAACCTGTATTGGGGCCGGATACTGGAAGGCTGGAGGCTGAAAGAGGGCGGCGGAACTCCATGTGTAGCGGTAAAATGCGTAGATATATGGAAGAACACCGGTGGCGAAGGCGGCCGCCTGGATCAGACCTGACGCTGAGGCACGAAAGCGTGGGGAGCAAATAGG
ASV_mwp_5i6	Bacteria	Bacteroidota	Bacteroidia	Bacteroidales	Tannerellaceae	Parabacteroides	unclassified Parabacteroides	TACGGAGGATGCGAGCGTTATCCGGATTTATTGGGTTTAAAGGGTGCGTAGGTGGTTATTTAAGTCAGCGGTGAAAGTTTGTGGCTCAACCATAAAATTGCCGTTGAAACTGGATGACTTGAGTATATTTGAGGTAGGCGGAATGCGTGGTGTAGCGGTGAAATGCATAGATATCACGCAGAACTCCGATTGCGAAGGCAGCTTACTAAACTATAACTGACACTGAAGCACGAAAGCGTGGGGATCGAACAGG
ASV_myt_07u	Bacteria	Bacteroidota	Bacteroidia	Bacteroidales	Tannerellaceae	Parabacteroides	unclassified Parabacteroides	TACGGAGGATCCGAGCGTTATCCGGATTTATTGGGTTTAAAGGGTGCGTAGGCGGCCTTTTAAGTCAGCGGTGAAAGTCTGTGGCTCAACCATAGAATTGCCGTTGAAACTGGGGGGCTTGAGTATGTTTGAGGCAGGCGGAATGCGTGGTGTAGCGGTGAAATGCATAGATATCACGCAGAACCCCGATTGCGAAGGCAGCCTGCCAAGCCATGACTGACGCTGATGCACGAAAGCGTGGGGATCGAACAGG
ASV_n0f_f74	Bacteria	Firmicutes	Clostridia	Lachnospirales	Lachnospiraceae	Lachnospiraceae NK4A136 group	unclassified Lachnospiraceae NK4A136 group	TACGTAGGGGGCAAGCGTTATCCGGAATTACTGGGTGTAAAGGGAGCGTAGACGGTGATGTAAGTCTGGAGTGAAAGGCGGGGGCCCAACCCCCGGACTGCTCTGGAAACTATATGACTGGAGTGCAGGAGAGGTGAGCGGAATTCCTAGTGTAGCGGTGAAATGCGTAGATATTAGGAGGAACACCAGTGGCGAAGGCGGCTCACTGGACTGTAACTGACGTTGAGGCTCGAAAGCGTGGGGAGCAAACAGG
ASV_n1q_mp4	Bacteria	Firmicutes	Clostridia	Lachnospirales	Lachnospiraceae	unclassified Lachnospiraceae	unclassified Lachnospiraceae	TACGTATGGAGCAAGCGTTATCCGGAATTACTGGGTGTAAAGGGAGCGCAGGCGGTTTAGCAAGTCTGATGTGAAAACCCGGGGCTCAACCCCGGACCTGCATTGGAAACTGTTAAACTAGAGTGCCGGAGAGGTAAGTGGAATTCCTAGTGTAGCGGTGAAATGCGTAGATATTAGGAGGAACACCAGTGGCGAAGGCGGCTTACTGGACGGTAACTGACGCTGAGGCTCGAAAGCGTGGGGAGCAAACAGG
ASV_n1w_k3y	Bacteria	Bacteroidota	Bacteroidia	Bacteroidales	Muribaculaceae	unclassified Muribaculaceae	unclassified Muribaculaceae	TACGGAGGATGCGAGCGTTATCCGGATTTATTGGGTTTAAAGGGTGCGTAGGCGGGCTTTTAAGTCAGCGGTCAAATGTCGGGGCTCAACCCCGGCCTGCCGTTGAAACTGGGAGCCTTGAGTGAGCGAGAAGTATGCGGAATGCGTGGTGTAGCGGTGAAATGCATAGATATCACGCAGAACTCCGATTGCGAAGGCAGCATACCGGCGCTCAACTGACGCTGAGGCACGAAAGCGTGGGTATCGAACAGG
ASV_n29_fcq	Bacteria	Firmicutes	Clostridia	Lachnospirales	Lachnospiraceae	Lachnospiraceae NK4A136 group	unclassified Lachnospiraceae NK4A136 group	TACGTAGGGGGCAAGCGTTATCCGGATTTACTGGGTGTAAAGGGAGCGTAGACGGTGCGCCAAGTCTGGAGTGAAATGCCGCGGCTTAACCGCGGAACTGCTTTGGAAACTGGCGTGCTTGAGTGCGGGAGGGGTAAGCGGAATTCCTAGTGTAGCGGTGAAATGCGTAGATATTAGGAGGAACACCGGTGGCGAAGGCGGCTTACTGGACCGTAACTGACGTTGAGGCTCGAAAGCGTGGGGAGCAAACAGG
ASV_n2t_2xs	Bacteria	Firmicutes	Clostridia	Oscillospirales	Oscillospiraceae	unclassified Oscillospiraceae	unclassified Oscillospiraceae	TACGTAGGTGGCAAGCGTTGTCCGGATTTACTGGGTGTAAAGGGCGTGTAGCCGGGCTGGCAAGTCAGATGTGAAATCCCGTGGCTCAACCACGGAACTGCATTTGAAACTGCTGGTCTTGAGTATCGGAGAGGCAGGCGGAATTCCTAGTGTAGCGGTGAAATGCGTAGATATTAGGAGGAACACCAGTGGCGAAGGCGGCCTGCTGGACGACAACTGACGGTGAGGCGCGAAAGCGTGGGGAGCAAACAGG
ASV_n3o_q1g	Bacteria	Proteobacteria	Alphaproteobacteria	Rhodospirillales	unclassified Rhodospirillales	unclassified Rhodospirillales	unclassified Rhodospirillales	TACGAAGGGGGCAAGCGTTGTTCGGAATTACTGGGCGTAAAGGGTGTGTAGGCGGATTAGTAAGATAGTGGTGAAATGCCCGAGCTCAACTTGGGAACTGCCATTATAACTATTGATCTAGAGTGACAGAGAGGATATTGGAATACCCAGTGTAGAGGTGAAATTCGTAGATATTGGGTAGAACACCGGAGGCGAAGGCGAGTATCTGGCTGTCAACTGACGCTGAGGCACGAAAGCATGGGGATCAAACAGG
ASV_n99_s4s	Bacteria	Bacteroidota	Bacteroidia	Bacteroidales	Muribaculaceae	unclassified Muribaculaceae	unclassified Muribaculaceae	TACGGAGGATGCGAGCGTTATCCGGATTTATTGGGTTTAAAGGGTGCGTAGGCGGCCAGCCAAGTCAGCGGTCAAATCCCGGGGCTCAACCCCGGGCCGCCGTTGAAACTGGCAGGCTCGAGTGGGCGAGAAGTACGCGGAATGCGTGGTGTAGCGGTGAAATGCATAGATATCACGCAGAACCCCGATTGCGAAGGCAGCGTACCGGCGCCCGACTGACGCTGAGGCACGAAAGTGCGGGGATCAAACAGG
ASV_nfq_09d	Bacteria	Firmicutes	Clostridia	Oscillospirales	Oscillospiraceae	unclassified Oscillospiraceae	unclassified Oscillospiraceae	TACGTAGGTGGCAAGCGTTGTCCGGATTTACTGGGTGTAAAGGGCGTGCAGCCGGAGAGGCAAGTCAGATGTGAAATCCGCGGGCTCAACCCGCGAACTGCATTTGAAACTGCTTCCCTTGAGTATCGGAGAGGTAATCGGAATTCCTAGTGTAGCGGTGAAATGCGTAGATATTAGGAAGAACACCAGTGGCGAAGGCGGATTACTGGACGACAACTGACGGTGAGGCGCGAAAGCGTGGGGAGCAAACAGG
ASV_ngr_l7t	Bacteria	Firmicutes	Clostridia	Lachnospirales	Lachnospiraceae	Lachnospiraceae NK4A136 group	unclassified Lachnospiraceae NK4A136 group	TACGTAGGGGGCAAGCGTTATCCGGATTTACTGGGTGTAAAGGGAGCGTAGACGGCAGCGCAAGTCTGAAGTGAAATCCCATGGCTTAACCATGGAACTGCTTTGGAAACTGAGCAGCTAGAGTGCAGGAGAGGTAAGCGGAATTCCTAGTGTAGCGGTGAAATGCGTAGATATTAGGAGGAACACCAGTGGCGAAGGCGGCTTACTGGACTGTAACTGACGTTGAGGCTCGAAAGCGTGGGGAGCAAACAGG
ASV_nqw_ob1	Bacteria	Cyanobacteria	Vampirivibrionia	Gastranaerophilales	unclassified Gastranaerophilales	unclassified Gastranaerophilales	unclassified Gastranaerophilales	TACGGGGGGTGCGAGCGTTGTCCGGAATCATTGGGCGTAAAGAGTTCGTAGGCGGCACGTAAAGTCTGGTGTTAAAGGCGGATGCTCAACATCCGTACGGCACTGGATACTTGCGAGCTGGAATGCGGTAGAGGTAAAGGGAATTCCTGGTGTAGCGGTGAAATGCTTAGATATCAGGAGGAACATCGGTGGCGTAAGCGCTTTACTGGGCCGTAATTGACGCTGAGGAACGAAAGCCAGGGTAGCAAATGGG
ASV_nrw_p3f	Bacteria	Firmicutes	Clostridia	Lachnospirales	Lachnospiraceae	Roseburia	unclassified Roseburia	TACGTAGGGGGCAAGCGTTATCCGGATTCACTGGGCGTAAAGGGAGCGCAGGCGGCACGGCAAGTCTGGTGTGAAAGCCCGGGGCCCAACCCCGGGACTGCACTGGAAACTGCCGGGCTGGAGTGCCGGAGGGGTAAGCGGAATTCCTGGTGTAGCGGTGAAATGCGCAGATATCAGGAGGAACACCAGTGGCGGAGGCGGCTTACTGGACGGTCACTGACGCTGAGGCTCGAAAGCGTGGGGAGCAAACAGG
ASV_ns3_xuj	Bacteria	Firmicutes	Clostridia	Oscillospirales	Oscillospiraceae	Intestinimonas	unclassified Intestinimonas	TACGTAGGTGGCAAGCGTTATCCGGATTTACTGGGTGTAAAGGGCGTGTAGGCGGGGAAGCAAGTCAGATGTGAAATTCCAGGGCTCAACCCTGGAACTGCATTTGAAACTGTTTTTCTTGAGTGATGGAGAGGCAGGCGGAATTCCGTGTGTAGCGGTGAAATGCGTAGATATACGGAGGAACACCAGTGGCGAAGGCGGCCTGCTGGACATTAACTGACGCTGAGGCGCGAAAGCGTGGGGAGCAAACAGG
ASV_nu5_brg	Bacteria	Firmicutes	Clostridia	Lachnospirales	Lachnospiraceae	Lachnospiraceae NK4A136 group	unclassified Lachnospiraceae NK4A136 group	TACGTAGGGGGCAAGCGTTATCCGGATTTACTGGGTGTAAAGGGAGCGTAGACGGCGATGCAAGTCTGGAGTGAAATGCCGGGGCCCAACCCCGGAACTGCTCTGGAAACTGCATGGCTGGAGTGCAGGAGAGGTAAGTGGAATTCCTAGTGTAGCGGTGAAATGCGTAGATATTAGGAGGAACACCAGTGGCGAAGGCGGCTTACTGGACTGTAACTGACGTTGAGGCTCGAAAGCGTGGGGAGCAAACAGG
ASV_nu9_rnn	Bacteria	Firmicutes	Clostridia	Lachnospirales	Lachnospiraceae	Lachnospiraceae NK4A136 group	unclassified Lachnospiraceae NK4A136 group	TACGTAGGGGGCAAGCGTTATCCGGATTTACTGGGTGTAAAGGGAGCGTAGACGGCGGTGCAAGTCTGGAGTGAAAGGCGGGGGCCCAACCCCCGGACTGCTCTGGAAACTGTAGTGCTGGAGTGCAGGAGAGGTAAGTGGAATTCCTAGTGTAGCGGTGAAATGCGTAGATATTAGGAGGAACACCAGTGGCGAAGGCGGCTTACTGGACTGTAACTGACGTTGAGGCTCGAAAGCGTGGGGAGCAAACAGG
ASV_nuc_zd1	Bacteria	Firmicutes	Bacilli	RF39	unclassified RF39	unclassified RF39	unclassified RF39	TACGTAGGTGGCGAGCGTTATCCGGATTTATTGGGCGTAAAGCGTCCGCAGCCGGCTTATTAAGTATAGAATTAAAGCCCGAGGCTCAACCTCGGTTCGTTCTATAAACTGGTAGGCTCGAGTGTGGTAGAGGCAAGTGGAATTTCTAGTGTAGCGGTAGAATGCGTAGATATTAGAAGGAACACCAGTGGCGAAGGCGACTTGCTGGGCCATCACTGACGGTCAGGGACGAAAGCGTGGGGAGCAAATAGG
ASV_nuo_fl5	Bacteria	Firmicutes	Clostridia	Lachnospirales	Lachnospiraceae	Lachnospiraceae NK4A136 group	unclassified Lachnospiraceae NK4A136 group	TACGTAGGGGGCAAGCGTTATCCGGATTTACTGGGTGTAAAGGGAGCGTAGACGGTTATATAAGTCTGGAGTGAAATGCCAGTGCTCAACACTGGAACTGCTTTGGAAACTGTGTAACTGGAGTGCAGGAGAGGTAAGTGGAATTCCTAGTGTAGCGGTGAAATGCGTAGATATTAGGAGGAACACCAGTGGCGAAGGCGGCTTACTGGACTGTAACTGACGTTGAGGCTCGAAAGCGTGGGGAGCAAACAGG
ASV_nwh_4b7	Bacteria	Firmicutes	Clostridia	Lachnospirales	Lachnospiraceae	Lachnospiraceae NK4A136 group	bacterium	TACGTAGGGGGCAAGCGTTATCCGGATTTACTGGGTGTAAAGGGAGCGTAGACGGCAGTGCAAGTCTGGAGTGAAAGGCGGGGGCTCAACCCCCGGACTGCTCTGGAAACTGTACGGCTGGAGTGCAGGAGAGGTAAGTGGAATTCCTAGTGTAGCGGTGAAATGCGTAGATATTAGGAGGAACACCAGTGGCGAAGGCGGCTTACTGGACTGTAACTGACGTTGAGGCTCGAAAGCGTGGGGAGCAAACAGG
ASV_o3r_8i5	Bacteria	Firmicutes	Bacilli	Lactobacillales	Lactobacillaceae	Lactobacillus	crispatus/helveticus/kefiranofaciens	TACGTAGGTGGCAAGCGTTGTCCGGATTTATTGGGCGTAAAGCGAGCGCAGGCGGAAGAATAAGTCTGATGTGAAAGCCCTCGGCTTAACCGAGGAATTGCATCGGAAACTGTTTTTCTTGAGTGCAGAAGAGGAGAGTAGAACTCCATGTGTAGCGGTGGAATGCGTAGATATATGGAAGAATACCAGTGGCGAAGGCGGCTCTCTGGTCTGCAACTGACGCTGAGGCTCGAAAGCATGGGTAGCGAACAGG
ASV_o5e_4as	Bacteria	Firmicutes	Clostridia	Lachnospirales	Lachnospiraceae	Lachnospiraceae NK4A136 group	bacterium	TACGTAGGGGGCAAGCGTTATCCGGATTTACTGGGTGTAAAGGGAGCGTAGACGGCAGCACAAGTCTGAAGTGAAATGCCGGGGCTTAACCCCGGAACTGCTTTGGAAACTGTGCAGCTAGAGTGCAGGAGAGGTAAGTGGAATTCCTAGTGTAGCGGTGAAATGCGTAGATATTAGGAGGAACACCAGTGGCGAAGGCGGCTTACTGGACTGTAACTGACGTTGAGGCTCGAAAGCGTGGGGAGCAAACAGG
ASV_o91_g3c	Bacteria	Firmicutes	Clostridia	Lachnospirales	Lachnospiraceae	Lachnospiraceae NK4A136 group	unclassified Lachnospiraceae NK4A136 group	TACGTAGGGGGCAAGCGTTATCCGGATTTACTGGGTGTAAAGGGAGCGTAGACGGTTATGCAAGTCTGGAGTGAAAGGCGGGGGCTCAACCCCCGGACTGCTCTGGAAACTGTAGAACTAGAGTGCAGGAGGGGTAAGTGGAATTCCTAGTGTAGCGGTGAAATGCGTAGATATTAGGAGGAACACCAGTGGCGAAGGCGGCTTACTGGACTGTAACTGACGTTGAGGCTCGAAAGCGTGGGGAGCAAACAGG
ASV_ocn_rdt	Bacteria	Firmicutes	Clostridia	Peptococcales	Peptococcaceae	Peptococcus	unclassified Peptococcus	AACGTAGGGGGCAAGCGTTGTCCGGAATCACTGGGCGTAAAGGGCGCGTAGGCGGCAATATAAGTCAGGTGTGAAATATAAGGGCTCAACCGTTAAACTGCACCTGATACTGTATAGCTTGAGAGTGAGAGAGGGAAGCGGAATTCCTAGTGTAGCGGTGAAATGCGTAGATATTAGGAAGAACACCAGTGGCGAAGGCGGCTTCCTGGCTCACAACTGACGCTGAGGCGCGAAAGCGTGGGGAGCAAACAGG
ASV_oda_4rj	Bacteria	Desulfobacterota	Desulfovibrionia	Desulfovibrionales	Desulfovibrionaceae	Desulfovibrio	unclassified Desulfovibrio	TACGGAGGGCGCAAGCGTTAATCGGAATTACTGGGCGTAAAGCGCGCGTAGGCTGTTGTGTAAGTTGGGGGTGAAATCCCACGGCTCAACCGTGGAACTGCCCTTGATACTGCACGACTTGAATTCGGGAGAGGGTGGCGGAATTCCAGGTGTAGGAGTGAAATCCGTAGATATCTGGAGGAACATCAGTGGCGAAGGCGGCCACCTGGACCGATATTGACGCTGAGGCGCGAAAGCGTGGGGAGCAAACAGG
ASV_odc_25h	Bacteria	Firmicutes	Clostridia	Lachnospirales	Lachnospiraceae	Lachnospiraceae UCG-001	unclassified Lachnospiraceae UCG-001	TACGTATGGGGCAAGCGTTATCCGGATTTACTGGGTGTAAAGGGAGCGCAGGCGGCGCGGCAAGTCAGATGTGAAAGCCCGGGGCTCAACCCCGGGACTGCATTTGAAACTGCCGTGCTGGAGTGTCGGAGAGGCAAGTGGAATTCCTAGTGTAGCGGTGAAATGCGTAGATATTAGGAGGAACACCAGTGGCGAAGGCGGCTTGCTGGACGATAACTGACGCTGAGGCTCGAAAGCGTGGGGAGCAAACAGG
ASV_oid_m7t	Bacteria	Firmicutes	Clostridia	Lachnospirales	Lachnospiraceae	Lachnospiraceae NK4A136 group	unclassified Lachnospiraceae NK4A136 group	TACGTAGGGGGCAAGCGTTATCCGGATTTACTGGGTGTAAAGGGAGCGTAGACGGTGATGCAAGTCTGGAGTGAAAGCCCGGGGCCCAACCCCGGGACTGCTTTGGAAACTGTATGACTGGAGTGCAGGAGAGGTAAGTGGAATTCCTAGTGTAGCGGTGAAATGCGTAGATATTAGGAGGAACACCAGTGGCGAAGGCGGCTTACTGGACTGTAACTGACGTTGAGGCTCGAAAGCGTGGGGAGCAAACAGG
ASV_os5_d8p	Bacteria	Firmicutes	Clostridia	Lachnospirales	Lachnospiraceae	Lachnospiraceae NK4A136 group	unclassified Lachnospiraceae NK4A136 group	TACGTAGGGGGCAAGCGTTATCCGGAATTACTGGGTGTAAAGGGAGCGTAGACGGTCATGTAAGTCTGGAGTGAAAGGCATGGGCCCAACCCGTGGACTGCTCTGGAAACTATGAGACTAGAGTGCAGGAGAGGTGAGCGGAATTCCTAGTGTAGCGGTGAAATGCGTAGATATTAGGAGGAACACCAGTGGCGAAGGCGGCTCACTGGACTGTAACTGACGTTGAGGCTCGAAAGCGTGGGGAGCAAACAGG
ASV_osj_ydb	Bacteria	Firmicutes	Clostridia	Lachnospirales	Lachnospiraceae	ASF356	unclassified ASF356	TACGTAGGGGGCAAGCGTTATCCGGAATTACTGGGTGTAAAGGGAGAGTAGGCGGCAAGGTAAGCGATATGTGAAAGCCTTAGGCTTAACCTGAGGATTGCATAACGAACTATCTAGCTAGAGTACAGGAGAGGAAAGCGGAATTCCTAGTGTAGCGGTGAAATGCGTAGATATTAGGAAGAACACCAGTGGCGAAGGCGGCTTTCTGGACTGAAACTGACGCTGAGGCTCGAAAGCGTGGGGAGCGAACAGG
ASV_otf_6sl	Bacteria	Firmicutes	Clostridia	Lachnospirales	Lachnospiraceae	unclassified Lachnospiraceae	unclassified Lachnospiraceae	TACGTAGGGGGCAAGCGTTATCCGGATTTACTGGGTGTAAAGGGAGCGTAGGTGGTGCGGCAAGTCAGATGTGAAAGCCCGGGGCTCAACCCCGGGACTGCATTTGAAACTGTCGGACTGGAGTGCAGGAGAGGTAAGTGGAATTCCTAGTGTAGCGGTGAAATGCGTAGATATTAGGAGGAACACCAGTGGCGAAGGCGGCTTACTGGACTGTAACTGACACTGAGGCTCGAAAGCGTGGGGAGCAAACAGG
ASV_ov1_dtb	Bacteria	Firmicutes	Clostridia	Lachnospirales	Lachnospiraceae	unclassified Lachnospiraceae	unclassified Lachnospiraceae	TACGTATGGTGCAAGCGTTATCCGGATTTACTGGGTGTAAAGGGAGCGCAGGCGGCCCGTTAAGTCTGATGTGAAAGCCCGGGGCCCAACCCCGGGACTGCATTGGAAACTGGCAGGCTGGAGTGCCGGAGAGGTAAGTGGAATTCCTAGTGTAGCGGTGAAATGCGTAGATATTAGGAGGAACACCAGTGGCGAAGGCGGCTTACTGGACGGTAACTGACGCTGAGGCTCGAAAGCGTGGGGAGCAAACAGG
ASV_owd_ed2	Bacteria	Firmicutes	Clostridia	Lachnospirales	Lachnospiraceae	Lachnospiraceae NK4A136 group	unclassified Lachnospiraceae NK4A136 group	TACGTAGGGGGCAAGCGTTATCCGGATTTACTGGGTGTAAAGGGAGCGTAGACGGCAATGCAAGTCTGAAGTGAAAGCCCGCGGCTTAACCGCGGGACTGCTTTGGAAACTGTGTGGCTGGAGTGCAGGAGAGGTAAGTGGAATTCCTAGTGTAGCGGTGAAATGCGTAGATATTAGGAGGAACACCAGTGGCGAAGGCGGCTTACTGGACTGTAACTGACGTTGAGGCTCGAAAGCGTGGGGAGCAAACAGG
ASV_ozs_en4	Bacteria	Bacteroidota	Bacteroidia	Bacteroidales	Muribaculaceae	unclassified Muribaculaceae	unclassified Muribaculaceae	TACGGAGGATGCGAGCGTTATCCGGATTTATTGGGTTTAAAGGGTGCGTAGGCGGTCTGTTAAGTCAGCGGTAAAAAGCGCGGGCTCAACCCGTGTGAGCCGTTGAGACTGGCGGGCTTGAGAGACGGAGAGGCATGCGGAATGCGCGGTGTAGCGGTGAAATGCATAGATATCGCGCAGAACTCCGATTGCGAAGGCAGCATGCCGGCCGTTATCTGACGCTGAGGCACGAAAGCGTGGGTATCGAACAGG
ASV_p0t_umw	Bacteria	Firmicutes	Clostridia	Lachnospirales	Lachnospiraceae	Lachnospiraceae NK4A136 group	unclassified Lachnospiraceae NK4A136 group	TACGTAGGGGGCAAGCGTTATCCGGAATTACTGGGTGTAAAGGGAGCGTAGACGGTCATGTAAGTCTGGAGTGAAAGGCGGGGGCCCAACCCCCGGACTGCTCTGGAAACTATGGGACTGGAGTGCAGGAGAGGTGAGCGGAATTCCTAGTGTAGCGGTGAAATGCGTAGATATTAGGAGGAACACCAGTGGCGAAGGCGGCTCACTGGACTGTAACTGACGTTGAGGCTCGAAAGCGTGGGGAGCAAACAGG
ASV_p44_5ud	Bacteria	Bacteroidota	Bacteroidia	Bacteroidales	Muribaculaceae	unclassified Muribaculaceae	unclassified Muribaculaceae	TACGGAGGATGCGAGCGTTATCCGGATTTATTGGGTTTAAAGGGTGCGTAGGCGGGCATTTAAGCCGGCGGTCAAATGTCGGGGCTCAACCCCGGCCTGCCGTCGGAACTGGGTGCCTTGAGTGGGCGAGAAGTATGCGGAATGCGTGGTGTAGCGGTGAAATGCATAGATATCACGCAGAACCCCGATTGCGAAGGCAGCATACCGGCGCCCGACTGACGCTGAGGCACGAAAGTGCGGGTATCGAACAGG
ASV_p4k_il4	Bacteria	Firmicutes	Clostridia	Oscillospirales	Ruminococcaceae	[Eubacterium] siraeum group	unclassified [Eubacterium] siraeum group	TACGTAGGTGGCAAGCGTTGTCCGGAATTACTGGGTGTAAAGGGAGCGTAGGCGGGGTTTCAAGTCAGAAGTGAAAATTATGGGCTCAACTCATAACCTGCTTTTGAAACTGAAACTCTTGAGTGAAGTAGAGGCAAGCGGAATTCCTAGTGTAGCGGTGAAATGCGTAGATATTAGGAGGAACACCAGTGGCGAAGGCGGCTTGCTGGGCTTTTACTGACGCTGAGGCTCGAAAGCGTGGGGAGCAAACAGG
ASV_p52_6zq	Bacteria	Firmicutes	Clostridia	Oscillospirales	Oscillospiraceae	unclassified Oscillospiraceae	unclassified Oscillospiraceae	TACGTAGGTGGCAAGCGTTGTCCGGATTTACTGGGTGTAAAGGGCGTGTAGCCGGGAAGGCAAGTCAGATGTGAAATCTGGAGGCTCAACCTCCAAATTGCATTTGAAACTGTTTTTCTTGAGTACTGGAGAGGCAGACGGAATTCCTTGTGTAGCGGTGAAATGCGTAGATATAAGGAGGAACACCAGTGGCGAAGGCGGTCTGCTGGACAGCAACTGACGGTGAGGCGCGAAAGCGTGGGGAGCAAACAGG
ASV_p6g_hnh	Bacteria	Firmicutes	Clostridia	Lachnospirales	Lachnospiraceae	Lachnospiraceae NK4A136 group	unclassified Lachnospiraceae NK4A136 group	TACGTAGGGGGCAAGCGTTATCCGGATTTACTGGGTGTAAAGGGAGCGTAGACGGTAATGCAAGTCTGGAGTGAAATGCAGGGGCTCAACCCCTGAACTGCTTTGGAAACTGTATGACTGGAGTGCAGGAGAGGTAAGTGGAATTCCTAGTGTAGCGGTGAAATGCGTAGATATTAGGAGGAACACCAGTGGCGAAGGCGGCTTACTGGACTGTAACTGACGTTGAGGCTCGAAAGCGTGGGGAGCAAACAGG
ASV_p7a_4f6	Bacteria	Firmicutes	Clostridia	Lachnospirales	Lachnospiraceae	Lachnospiraceae UCG-001	unclassified Lachnospiraceae UCG-001	TACGTAGGGGGCAAGCGTTATCCGGATTTACTGGGTGTAAAGGGAGCGCAGGCGGCGTGGCAAGTCAGATGTGAAAACCCGGGGCCCAACCCCGGGAGTGCATTTGAAACTGCCATGCTGGAGTGCCGGAGAGGTAAGCGGAATTCCTAGTGTAGCGGTGAAATGCGTAGATATTAGGAGGAACACCAGTGGCGGAGGCGGCTTACTGGACGGTAACTGACGCTGAGGCTCGAAAGCGTGGGGAGCAAACAGG
ASV_p7s_524	Bacteria	Firmicutes	Clostridia	Lachnospirales	Lachnospiraceae	Lachnospiraceae NK4A136 group	unclassified Lachnospiraceae NK4A136 group	TACGTAGGGGGCAAGCGTTATCCGGATTTACTGGGTGTAAAGGGAGCGTAGACGGTTAAGCAAGTCTGGAGTGAAAGGCGGGGGCTCAACCCCCGGACTGCTCTGGAAACTGTATGACTGGAGTGCAGGAGGGGTAAGTGGAATTCCTAGTGTAGCGGTGAAATGCGTAGATATTAGGAGGAACACCAGTGGCGAAGGCGGCTTACTGGACTGTAACTGACGTTGAGGCTCGAAAGCGTGGGGAGCAAACAGG
ASV_p9q_xse	Bacteria	Bacteroidota	Bacteroidia	Bacteroidales	Muribaculaceae	unclassified Muribaculaceae	unclassified Muribaculaceae	TACGGAGGATGCGAGCGTTATCCGGATTTATTGGGTTTAAAGGGTGCGCAGGCGGTCTGTTAAGTCAGCGGTAAAATTTCGGGGCTCAACCCCGGCGAGCCGTTGAAACTGGCGGACTAGAGTGGGCGAGAAGTATGCGGAATGCGTGGTGTAGCGGTGAAATGCATAGATATCACGCAGAACTCCGATTGCGAAGGCAGCATACCGGCGCCCAACTGACGCTCATGCACGAAAGCGTGGGTATCGAACAGG
ASV_pal_ojn	Bacteria	Firmicutes	Bacilli	Acholeplasmatales	Acholeplasmataceae	Anaeroplasma	unclassified Anaeroplasma	TACGTAGGGAGCGAGCGTTATCCGGAATTATTGGGCGTAAAGGGTGCGTAGATGGGGATATAAGTCTCTTGTAAAAATGCTAGGCTCAACCTAGTAGGGCAAGAGATACTGTAGACCTAGAGTATGACAGAGGCAAGTGGAACTACATGTGTAGCGGTAAAATGCGTAAATATATGTAAGAACACCGGTGGCGAAGGCGGCTTGCTGGGTCGATACTGACATTGAGGCACGAAAGCGTGGGGAGCAAACAGG
ASV_pb8_kvr	Bacteria	Bacteroidota	Bacteroidia	Bacteroidales	Muribaculaceae	unclassified Muribaculaceae	unclassified Muribaculaceae	TACGGAGGATGCGAGCGTTATCCGGATTTATTGGGTTTAAAGGGTGCGTAGGCGGGCATTTAAGCCGGCGGTCAAATGTCGGGGCTCAACCCCGGCCTGCCGTCGGAACTGGGTGCCTTGAGTGGGCGAGAAGTATGCGGAATGCGTGGTGTAGCGGTGAAATGCATAGATATCACGCAGAACCCCGATTGCGAAGGCAGCATACCGGCGCCCTACTGACGCTGAGGCACGAAAGTGCGGGTATCGAACAGG
ASV_pdk_lnu	Bacteria	Firmicutes	Clostridia	Lachnospirales	Lachnospiraceae	Lachnospiraceae NK4A136 group	unclassified Lachnospiraceae NK4A136 group	TACGTAGGGGGCAAGCGTTATCCGGAATTACTGGGTGTAAAGGGAGCGTAGACGGTAGAGCAAGTCTGGAGTGAAAGGCCGGGGCCCAACCCCGGGACTGCTCTGGAAACTGTTAAACTGGAGTGCAGGAGAGGCAGGCGGAATTCCTAGTGTAGCGGTGAAATGCGTAGATATTAGGAGGAACACCAGTGGCGAAGGCGGCCTGCTGGACTGTAACTGACGTTGAGGCTCGAAAGCGTGGGGAGCAAACAGG
ASV_pjv_z8u	Bacteria	Bacteroidota	Bacteroidia	Bacteroidales	Tannerellaceae	unclassified Tannerellaceae	unclassified Tannerellaceae	TACGGAGGATGCGAGCGTTATCCGGATTTATTGGGTTTAAAGGGTGCGTAGGTGGTTAATTAAGTCAGCGGTGAAAGTTTGTGGCTCAACCATAAAATTGCCGTTGAAACTGGTTGACTTGAGTATATTTGAGGTAGGCGGAATGCGTGGTGTAGCGGTGAAATGCATAGATATCACGCAGAACTCCGATTGCGAAGGCAGCTTACTAAACTATAACTGACACTGAAGCACGAAAGCGTGGGGATCAAACAGG
ASV_pk8_gua	Bacteria	Proteobacteria	Alphaproteobacteria	Paracaedibacterales	Paracaedibacteraceae	unclassified Paracaedibacteraceae	unclassified Paracaedibacteraceae	TACGAAGGGAGCGAGCGTTGTTCGGAATAACTGGGCGTAAAGGGCGCGTAGGCGGATTGGTAAGTTTGATGTGAAATACCTGGGCTTAACCTGGGAACTGCATTGGATACTGCTGATCTAGAGTATTGAAAGGGATGATGGAATTATGCATGGAGAGGTGGAATTCATAGATATGCATAGGAACACCGGAGGCGAAGGCGATCATCTGGGCAATAACTGACGCTGAGGCGCGAAAGCGTGGGGAGCAAACAGG
ASV_pl5_cif	Bacteria	Firmicutes	Clostridia	Lachnospirales	Lachnospiraceae	Lachnospiraceae NK4A136 group	unclassified Lachnospiraceae NK4A136 group	TACGTAGGGGGCAAGCGTTATCCGGAATTACTGGGTGTAAAGGGAGCGTAGACGGTCAAGTAAGTCTGGAGTGAAAGGCGGGGGCCCAACCCCCGGACTGCTCTGGAAACTATATGACTAGAGTGCAGGAGAGGTGAGCGGAATTCCTAGTGTAGCGGTGAAATGCGTAGATATTAGGAGGAACACCAGTGGCGAAGGCGGCTCACTGGACTGTAACTGACGTTGAGGCTCGAAAGCGTGGGGAGCAAACAGG
ASV_pq6_7ov	Bacteria	Firmicutes	Clostridia	Oscillospirales	Oscillospiraceae	Intestinimonas	unclassified Intestinimonas	TACGTAGGTGGCAAGCGTTATCCGGATTTACTGGGTGTAAAGGGCGTGTAGGCGGGAGTGCAAGTCAGATGTGAAAACTATGGGCTCAACCCATAGCCTGCATTTGAAACTGTACTTCTTGAGTACTGGAGAGGCAGGCGGAATTCCGTGTGTAGCGGTGAAATGCGTAGATATACGGAGGAACACCAGTGGCGAAGGCGGCCTGCTGGACAGCAACTGACGCTGAGGCGCGAAAGCGTGGGGAGCAAACAGG
ASV_pst_ljw	Bacteria	Firmicutes	Clostridia	Lachnospirales	Lachnospiraceae	unclassified Lachnospiraceae	unclassified Lachnospiraceae	TACGTATGGAGCAAGCGTTATCCGGATTTACTGGGTGTAAAGGGAGCGTAGACGGCATGGCAAGTCTGATGTGAAAGCCCGGGGCTCAACCCCGGAACTGCATTGGAAACTGTCGTGCTGGAGTGCAGGAGAGGTAAGCGGAATTCCTAGTGTAGCGGTGAAATGCGTAGATATTAGGAGGAACACCAGTGGCGAAGGCGGCTTACTGGACTGTAACTGACGTTGAGGCTCGAAAGCGTGGGGAGCAAACAGG
ASV_pu1_43c	Bacteria	Firmicutes	Clostridia	Lachnospirales	Lachnospiraceae	unclassified Lachnospiraceae	unclassified Lachnospiraceae	TACGTAGGGGGCAAGCGTTATCCGGATTTACTGGGTGTAAAGGGAGCGCAGGCGGTGCGGCAAGTCTGAAGTGAAAACCCCGGGCTCAACCTGGGGAGTGCTTTGGAAACTGTCGGACTGGAGTGTGGGAGAGGCAGGCGGAATTCCTAGTGTAGCGGTGAAATGCGTAGATATTAGGAGGAACACCAGTGGCGAAGGCGGCCTGCTGGACCAAGACTGACGCTGAGGCTCGAAAGCGTGGGGAGCAAACAGG
ASV_pug_0dc	Bacteria	Firmicutes	Clostridia	Lachnospirales	Lachnospiraceae	Lachnospiraceae NK4A136 group	unclassified Lachnospiraceae NK4A136 group	TACGTAGGGGGCAAGCGTTATCCGGATTTACTGGGTGTAAAGGGAGCGTAGACGGTTACGCAAGTCTGGAGTGAAAGGCGGGGGCCCAACCCCCGGACTGCTTTGGAAACTGTATAACTGGAGTGCAGGAGAGGTAAGTGGAATTCCTAGTGTAGCGGTGAAATGCGTAGATATTAGGAGGAACACCAGTGGCGAAGGCGGCTTACTGGACTGTAACTGACGTTGAGGCTCGAAAGCGTGGGGAGCAAACAGG
ASV_pwc_dzt	Bacteria	Verrucomicrobiota	Verrucomicrobiae	Verrucomicrobiales	Akkermansiaceae	Akkermansia	muciniphila	TACAGAGGTCTCAAGCGTTGTTCGGAATCACTGGGCGTAAAGCGTGCGTAGGCTGTTTCGTAAGTCGTGTGTGAAAGGCGCGGGCTCAACCCGCGGACGGCACATGATACTGCGAGACTAGAGTAATGGAGGGGGAACCGGAATTCTCGGTGTAGCAGTGAAATGCGTAGATATCGAGAGGAACACTCGTGGCGAAGGCGGGTTCCTGGACATTAACTGACGCTGAGGCACGAAGGCCAGGGGAGCGAAAGGG
ASV_pzb_e1t	Bacteria	Firmicutes	Clostridia	Lachnospirales	Lachnospiraceae	Roseburia	intestinalis	TACGTATGGTGCAAGCGTTATCCGGATTTACTGGGTGTAAAGGGAGCGCAGGCGGTACGGCAAGTCTGATGTGAAAGCCCGGGGCTCAACCCCGGTACTGCATTGGAAACTGTCGGACTAGAGTGTCGGAGGGGTAAGTGGAATTCCTAGTGTAGCGGTGAAATGCGTAGATATTAGGAGGAACACCAGTGGCGAAGGCGGCTTACTGGACGATTACTGACGCTGAGGCTCGAAAGCGTGGGGAGCAAACAGG
ASV_q5w_7pv	Bacteria	Firmicutes	Clostridia	Lachnospirales	Lachnospiraceae	Lachnospiraceae NK4A136 group	unclassified Lachnospiraceae NK4A136 group	TACGTAGGGGGCAAGCGTTATCCGGAATTACTGGGTGTAAAGGGAGCGTAGACGGTCAAGTAAGTCTGGAGTGAAAGGCGGGGGCCCAACCCCCGGACTGCTCTGGAAACTATTTGACTGGAGTGCAGGAGAGGTAAGCGGAATTCCTGGTGTAGCGGTGAAATGCGTAGATATCAGGAGGAACATCGGTGGCGAAGGCGGCTTACTGGACTGTAACTGACGTTGAGGCTCGAAAGCGTGGGGAGCAAACAGG
ASV_q7m_rgv	Bacteria	Firmicutes	Bacilli	Erysipelotrichales	Erysipelotrichaceae	Ileibacterium	valens	TACGTAGGTGGCAAGCGTTATCCGGAATGATTGGGCGTAAAGGGTGAGCAGGCGGTTCTTCAAGTCATGAGTGAAAGGCAGAAGCTTAACTTCTGTTGGCTGATGAGACTGGAGAACTTGAGTACAGGAGAGGGCGGCGGAACTCCATGTGTAGCGGTAAAATGCGTAGAGATATGGAAGAACACCAGTGGCGAAGGCGGCCGCCTGGACTGAAACTGACGCTCAGGCACGAAAGCGTGGGGAGCAAATAGG
ASV_q9j_ai5	Bacteria	Firmicutes	Clostridia	Oscillospirales	Ruminococcaceae	Ruminococcus	unclassified Ruminococcus	TACGTAGGGAGCGAGCGTTGTCCGGAATTACTGGGTGTAAAGGGAGCGTAGGCGGGATTGCAAGTCAGATGTGAAAGGCGGAGGCTCAACCTCCGAGCTGCATTTGAAACTGTAGTTCTTGAGTGAAGTAGAGGTAAGCGGAATTCCTGGTGTAGCGGTGAAATGCGTAGATATCAGGAGGAACACCGGTGGCGAAGGCGGCTTACTGGGCTTTTACTGACGCTGAGGCTCGAAAGCGTGGGGAGCAAACAGG
ASV_qf1_rn9	Bacteria	Bacteroidota	Bacteroidia	Bacteroidales	Muribaculaceae	unclassified Muribaculaceae	unclassified Muribaculaceae	TACGGAGGATGCGAGCGTTATCCGGATTTATTGGGTTTAAAGGGTGCGCAGGCGGAGGGTCAAGTCAGCGGTAAAATTGTGAGGCTCAACCTCATCGAGCCGTTGAAACTGGCCCCCTTGAGTGAGCGAGAAGTATGCGGAATGCGTGGTGTAGCGGTGAAATGCATAGATATCACGCAGAACTCCGATTGCGAAGGCAGCATACCGGCGCTCAACTGACGCTCATGCACGAAAGCGTGGGTATCGAACAGG
ASV_qm6_t7o	Bacteria	Firmicutes	Clostridia	Lachnospirales	Lachnospiraceae	Lachnospiraceae NK4A136 group	unclassified Lachnospiraceae NK4A136 group	TACGTAGGGGGCAAGCGTTATCCGGAATTACTGGGTGTAAAGGGAGCGTAGACGGTGATGCAAGTCTGGAGTGAAAGGCGGGGGCCCAACCCCCGGACTGCTCTGGAAACTGTGTAACTTGAGTGCAGGAGAGGTAAGCGGAATTCCTAGTGTAGCGGTGAAATGCGTAGATATTAGGAGGAACACCAGTGGCGAAGGCGGCTTACTGGACTGTAACTGACGTTGAGGCTCGAAAGCGTGGGGAGCAAACAGG
ASV_qpg_65j	Bacteria	Bacteroidota	Bacteroidia	Bacteroidales	Muribaculaceae	unclassified Muribaculaceae	unclassified Muribaculaceae	TACGGAGGATGCGAGCGTTATCCGGATTTATTGGGTTTAAAGGGTGCGCAGGCGGGCAGTTAAGTCAGCGGTAAAAGCCCGGGGCTCAACCCCGGCGAGCCGTTGAAACTGGTTGTCTTGAGTTGGAGAGAAGTATGCGGAATGCGCGGTGTAGCGGTGAAATGCATAGATATCGCGCAGAACTCCGATTGCGAAGGCAGCATACCGGCTCCATACTGACGCTGAGGCACGAAAGTGCGGGGATCGAACAGG
ASV_qpw_vqc	Bacteria	Firmicutes	Clostridia	Lachnospirales	Lachnospiraceae	Lachnospiraceae UCG-001	unclassified Lachnospiraceae UCG-001	TACGTAGGGGGCGAGCGTTATCCGGATTTACTGGGTGTAAAGGGAGCGCAGGCGGCGTGGCAAGTCAGATGTGAAAACCCGGGGCCCAACCCCGGGACTGCATTTGAAACTGCCATGCTGGAGTGCCGGAGAGGCAAGTGGAATTCCTAGTGTAGCGGTGAAATGCGTAGATATTAGGAGGAACACCAGTGGCGGAGGCGGCTTGCTGGACGGTAACTGACGCTGAGGCTCGAAAGCGTGGGGAGCAAACAGG
ASV_qst_fcy	Bacteria	Firmicutes	Clostridia	Lachnospirales	Lachnospiraceae	Lachnospiraceae NK4A136 group	unclassified Lachnospiraceae NK4A136 group	TACGTAGGGGGCAAGCGTTATCCGGAATTACTGGGTGTAAAGGGAGCGTAGACGGTAATGTAAGTCTGGAGTGAAAGGCCGGGGCCCAACCCCGGGACTGCTCTGGAAACTATGTTACTTGAGTGCAGGAGAGGTAAGCGGAATTCCTAGTGTAGCGGTGAAATGCGTAGATATTAGGAGGAACACCAGTGGCGAAGGCGGCTTACTGGACTGTAACTGACGTTGAGGCTCGAAAGCGTGGGGAGCAAACAGG
ASV_qsy_ckh	Bacteria	Firmicutes	Bacilli	Lactobacillales	Lactobacillaceae	Lactobacillus	unclassified Lactobacillus	TACGTAGGTGGCAAGCGTTGTCCGGATTTATTGGGCGTAAAGCGAGCGCAGGCGGAGAAATAAGTCTGATGTGAAAGCCCTCGGCTTAACCGGGGAATTGCATCGGAAACTGTTTTTCTTGAGTGCAGAAGAGGAGAGTGGAACTCCATGTGTAGCGGTGGAATGCGTAGATATATGGAAGAACACCAGTGGCGAAGGCGGCTCTCTGGTCTGCAACTGACGCTGAGGCTCGAAAGCATGGGTAGCGAACAGG
ASV_qtc_urj	Bacteria	Firmicutes	Clostridia	Lachnospirales	Lachnospiraceae	Lachnospiraceae NK4A136 group	unclassified Lachnospiraceae NK4A136 group	TACGTAGGGGGCAAGCGTTATCCGGATTTACTGGGTGTAAAGGGAGCGTAGACGGCAGCGCAAGTCTGGAGTGAAATCCCGGGGCTCAACCCCGGAACTGCTTTGGAAACTGTGCAGCTGGAGTGCAGGAGAGGTAAGCGGAATTCCTAGTGTAGCGGTGAAATGCGTAGATATTAGGAGGAACACCGGTGGCGAAGGCGGCTTACTGGACTGTAACTGACGTTGAGGCTCGAAAGCGTGGGGAGCAAACAGG
ASV_qte_369	Bacteria	Firmicutes	Clostridia	Lachnospirales	Lachnospiraceae	unclassified Lachnospiraceae	unclassified Lachnospiraceae	TACGTAGGGGGCAAGCGTTATCCGGATTTACTGGGTGTAAAGGGAGCGTAGACGGCAGTGCAAGTCAGAAGTGAAAGGTCGGGGCTCAACCCCGGGACTGCTTTTGAAACTGTGCAGCTAGAGTGCAGGAGAGGCAAGCGGAATTCCTAGTGTAGCGGTGAAATGCGTAGATATTAGGAGGAACACCAGTGGCGAAGGCGGCTTGCTGGACTGTAACTGACGTTGAGGCTCGAAAGCGTGGGGAGCAAACAGG
ASV_qy8_unb	Bacteria	Proteobacteria	Gammaproteobacteria	Burkholderiales	Oxalobacteraceae	Oxalobacter	unclassified Oxalobacter	TACGTAGGGTGCGAGCGTTAATCGGAATTACTGGGCGTAAAGCGTGCGCAGGCGGTTGTGTAAGACAGGTGTGAAATGCCCGGGCTTAACCTGGGGACTGCACTTGTGACTGCACGGCTAGAGTGTGTCAGAGGGGGGTAGAATTCCACGTGTAGCAGTGAAATGCGTAGATATGTGGAGGAATACCGATGGCGAAGGCAGCCCCCTGGGATAACACTGACGCTCATGCACGAAAGCGTGGGGAGCAAACAGG
ASV_qzd_als	Bacteria	Bacteroidota	Bacteroidia	Bacteroidales	Bacteroidaceae	Bacteroides	uniformis	TACGGAGGATCCGAGCGTTATCCGGATTTATTGGGTTTAAAGGGAGCGTAGGCGGACGCTTAAGTCAGTTGTGAAAGTTTGCGGCTCAACCGTAAAATTGCAGTTGATACTGGGTGTCTTGAGTACAGTAGAGGCAGGCGGAATTCGTGGTGTAGCGGTGAAATGCTTAGATATCACGAAGAACTCCGATTGCGAAGGCAGCTTGCTGGACTGTAACTGACGCTGATGCTCGAAAGTGTGGGTATCAAACAGG
ASV_r00_u90	Bacteria	Firmicutes	Clostridia	Lachnospirales	Lachnospiraceae	Acetatifactor	unclassified Acetatifactor	TACGTAGGGGGCAAGCGTTATCCGGATTTACTGGGTGTAAAGGGAGCGTAGACGGCGAGACAAGTCTGGAGTGAAAGCCCGCGGCTCAACCGGGGGACTGCTCTGGAAACTGTTTGGCTTGAGTGCGGGAGGGGCAGGCGGAATTCCTGGTGTAGCGGTGAAATGCGTAGATATCAGGAGGAACACCGGCGGCGAAGGCGGCCTGCTGGACCGTGACTGACGTTGAGGCTCGAAAGCGTGGGGAGCAAACAGG
ASV_r05_gw4	Bacteria	Bacteroidota	Bacteroidia	Bacteroidales	Muribaculaceae	unclassified Muribaculaceae	unclassified Muribaculaceae	TACGGAGGATGCGAGCGTTATCCGGATTTATTGGGTTTAAAGGGTGCGTAGGCGGCGTTCCAAGTCAGCGGTAAAATTGCGGGGCTCAACCCCGCCGAGCCGTTGAAACTGGCGCGCTTGAGTGGGCGAGAAGTATGCGGAATGCGTGGTGTAGCGGTGAAATGCATAGATATCACGCAGAACCCCGATTGCGAAGGCAGCATACCGGCGCCCGACTGACGCTGAAGCACGAAAGCGTGGGTATCGAACAGG
ASV_r40_wy4	Bacteria	Bacteroidota	Bacteroidia	Bacteroidales	Muribaculaceae	unclassified Muribaculaceae	unclassified Muribaculaceae	TACGGAGGATGCGAGCGTTATCCGGATTTATTGGGTTTAAAGGGTGCGTAGGCGGGCTGTCAAGTCAGCGGTAAAAATTCGGGGCTCAACCCCGTCCTGCCGTTGAAACTGGCGGTCTTGAGTGAGCGAGAGGTATGCGGAATGCGTGGTGTAGCGGTGAAATGCATAGATATCACGCAGAACCCCGATTGCGAAGGCAGCATACCGGTGCTCAACTGACGCTGAGGCACGAAAGCGTGGGTATCAAACAGG
ASV_r5o_96y	Bacteria	Firmicutes	Clostridia	Lachnospirales	Lachnospiraceae	Lachnospiraceae AC2044 group	bacterium	TACGTAGGGGGCAAGCGTTATCCGGATTTACTGGGTGTAAAGGGAGCGTAGACGGCATGGCAAGTCTGAAGTGAAAGCCCGGGGCTCAACCGCGGGACTGCTTTGGAAACTGTTAAGCTGGAGTGCAGGAGAGGTAAGTGGAATTCCTAGTGTAGCGGTGAAATGCGTAGATATTAGGAGGAACACCAGTGGCGAAGGCGGCTTACTGGACTGTAACTGACGTTGAGGCTCGAAAGCGTGGGGAGCAAACAGG
ASV_r5w_cyh	Bacteria	Firmicutes	Clostridia	Lachnospirales	Lachnospiraceae	unclassified Lachnospiraceae	unclassified Lachnospiraceae	TACGTAGGGGGCAAGCGTTATCCGGATTTACTGGGTGTAAAGGGAGCGTAGACGGCTGTGCAAGTCAGAAGTGAAAGCCCGGGGCTCAACCCCGGGACTGCTTTTGAAACTGTGCGGCTGGAGTGCAGGAGAGGTAAGCGGAATTCCTGGTGTAGCGGTGAAATGCGTAGATATCAGGAGGAACACCGGTGGCGAAGGCGGCTTACTGGACTGTAACTGACGTTGAGGCTCGAAAGCGTGGGGAGCAAACAGG
ASV_r9i_4hr	Bacteria	Firmicutes	Clostridia	Lachnospirales	Lachnospiraceae	Cellulosilyticum	unclassified Cellulosilyticum	TACGTAGGGAGCAAGCGTTATCCGGAATTACTGGGTGTAAAGGGTGCGCAGGCGGCTCTGTAAGTCACAAGTGAAATTTTGAGGCTCAACCTCAAAGCTGCTAGTGAAACTATAGAGCTAGAGTGTGGGAGAGGAAAGTGGAACTTTGAGTGTAGCGGTGAAATGCGTAGAGATTCAAAGGAACACCAGTAGCGAAGGCGGCTTTCTGGACCATAACTGACGCTCAGGCACGAAAGCGTGGGGAGCAAACAGG
ASV_rah_hg8	Bacteria	Bacteroidota	Bacteroidia	Bacteroidales	Muribaculaceae	unclassified Muribaculaceae	unclassified Muribaculaceae	TACGGAGGATGCGAGCGTTATCCGGATTTATTGGGTTTAAAGGGTGCGTAGGCGGCGAGTTAAGTCAGCGGTAAAAGCCCGGGGCTCAACCCCGGCCCGCCGTTGAAACTGGCTGGCTTGAGTTGGGGAAAGGCAGGCGGAATGCGCGGTGTAGCGGTGAAATGCATAGATATCGCGCAGAACCCCGATTGCGAAGGCAGCCTGCCGGCCCCACACTGACGCTGAGGCACGAAAGCGTGGGTATCGAACAGG
ASV_rb0_62k	Bacteria	Bacteroidota	Bacteroidia	Bacteroidales	Bacteroidaceae	Bacteroides	unclassified Bacteroides	TACGGAGGATCCGAGCGTTATCCGGATTTATTGGGTTTAAAGGGAGCGTAGGTGGATTGTTAAGTCAGTTGTGAAAGTTTGCGGCTCAACCGTAAAATTGCAGTTGAAACTGGCAGTCTTGAGTACAGTAGAGGTGGGCGGAATTCGTGGTGTAGCGGTGAAATGCTTAGATATCACGAAGAACTCCGATTGCGAAGGCAGCTCACTGGACTGTTTACTGACACTGATGCTCGAAAGTGTGGGTATCAAACAGG
ASV_rdy_wst	Bacteria	Bacteroidota	Bacteroidia	Bacteroidales	Rikenellaceae	Alistipes	unclassified Alistipes	TACGGAGGATTCAAGCGTTATCCGGATTTATTGGGTTTAAAGGGTGCGTAGGCGGTCGGATAAGTTAGAGGTGAAATCCCGGGGCTCAACTTCGGAATTGCCTCTGATACTGTTCGGCTAGAGAGTAGTTGCGGTAGGCGGAATGTATGGTGTAGCGGTGAAATGCTTAGAGATCATACAGAACACCGATTGCGAAGGCAGCTTACCAAGCTACATCTGACGTTGAGGCACGAAAGCGTGGGGAGCAAACAGG
ASV_rex_1dw	Bacteria	Firmicutes	Clostridia	Lachnospirales	Lachnospiraceae	Lachnospiraceae NK4A136 group	bacterium	TACGTAGGGGGCAAGCGTTATCCGGATTTACTGGGTGTAAAGGGAGCGTAGACGGCAGCGCAAGTCTGGAGTGAAATCCCATGGCTTAACCATGGAACTGCTTTGGAAACTGTGCAGCTGGAGTGCAGGAGAGGTAAGCGGAATTCCTAGTGTAGCGGTGAAATGCGTAGATATTAGGAGGAACACCAGTGGCGAAGGCGGCTTACTGGACTGTAACTGACGTTGAGGCTCGAAAGCGTGGGGAGCAAACAGG
ASV_rkx_2u8	Bacteria	Firmicutes	Bacilli	Acholeplasmatales	Acholeplasmataceae	Anaeroplasma	unclassified Anaeroplasma	TACGTAGGGAGCGAGCGTTATCCGGAATTATTGGGCGTAAAGGGTGCGTAGATGGCACAAAAAGTCTCTTGTAAAAATGCTAGGCTCAACCTAGTAGAGCAAGAGATACTAATGAGCTAGAGTATGGCAGAGGCAAGTGGAACTACATGTGTAGCGGTAAAATGCGTAAATATATGTAAGAACACCAGTGGCGAAGGCGGCTTGCTGGGCCGATACTGACATTGAGGCACGAAAGCGTGGGGAGCAAACAGG
ASV_rky_dgt	Bacteria	Firmicutes	Clostridia	Oscillospirales	Oscillospiraceae	Oscillibacter	unclassified Oscillibacter	TACGTAGGTGGCAAGCGTTGTCCGGATTTACTGGGTGTAAAGGGCGTGCAGCCGGGAAGACAAGTCAGATGTGAAATCCCGCGGCTCAACCGCGGAACTGCATTTGAAACTGTCTTTCTTGAGTATCGGAGAGGTAATCGGAATTCCTAGTGTAGCGGTGAAATGCGTAGATATTAGGAAGAACACCAGTGGCGAAGGCGGATTACTGGACGACAACTGACGGTGAGGCGCGAAAGCGTGGGGAGCAAACAGG
ASV_rqg_gxt	Bacteria	Firmicutes	Clostridia	Lachnospirales	Lachnospiraceae	Lachnospiraceae NK4A136 group	unclassified Lachnospiraceae NK4A136 group	TACGTAGGGGGCAAGCGTTATCCGGATTTACTGGGTGTAAAGGGAGCGTAGACGGCTGTGCAAGTCTGAAGTGAAATGCCGGGGCCCAACCCCGGAACTGCTTTGGAAACTGTACAGCTAGAGTGCAGGAGGGGTGAGCGGAATTCCTAGTGTAGCGGTGAAATGCGTAGATATTAGGAGGAACACCGGTGGCGAAGGCGGCTCACTGGACTGTAACTGACGTTGAGGCTCGAAAGCGTGGGGAGCAAACAGG
ASV_rsu_hh5	Bacteria	Bacteroidota	Bacteroidia	Bacteroidales	Marinifilaceae	Odoribacter	unclassified Odoribacter	TACGGAGGATGCGAGCGTTATCCGGATTTATTGGGTTTAAAGGGTGCGTAGGCGGCGCGTTAAGTTAGTGGTTAAATGCCGGGGCTAAACCCCGGGCTGCCATTAAAACTGGCGTGCTCGAGTACAGTCGAGGTAGGCGGAACAAGTCAAGTAGCGGTGAAATGCTTAGATATGACTTAGAACTCCGATAGCGAAGGCAGCTTACCAGGCTGAGACTGACGCTGAAGCACGAGAGCGTGGGTAGCGAACAGG
ASV_ry4_rov	Bacteria	Firmicutes	Clostridia	Oscillospirales	Butyricicoccaceae	Butyricicoccus	unclassified Butyricicoccus	TACGTAGGGAGCAAGCGTTATCCGGATTTACTGGGTGTAAAGGGCGTGTAGGCGGGCATGCAAGCCAGAAGTGAAATCTGGGGGCTTAACCCCCAAACTGCTTTTGGAACTGCGTGTCTTGAGTGATGGAGAGGCAGGCGGAATTCCCAGTGTAGCGGTGAAATGCGTAGATATTGGGAGGAACACCAGTGGCGAAGGCGGCCTGCTGGACATTAACTGACGCTGAGGCGCGAAAGCGTGGGGAGCAAACAGG
ASV_s1y_3fa	Bacteria	Firmicutes	Clostridia	Lachnospirales	Lachnospiraceae	unclassified Lachnospiraceae	unclassified Lachnospiraceae	TACGTAGGGGGCAAGCGTTATCCGGATTTACTGGGTGTAAAGGGTGCGTAGGTGGCATGGCAAGTCAGAAGTGAAAGCCCGGGGCTCAACCCCGCGGACTGCTTTTGAAACTGTCAGGCTGGAGTACAGGAGAGGTAAGCGGAATTCCTAGTGTAGCGGTGAAATGCGTAGATATTAGGAGGAACACCAGTGGCGAAGGCGGCTTACTGGACTGTAACTGACACTGAGGCACGAAAGCGTGGGGAGCAAACAGG
ASV_s2w_m56	Bacteria	Bacteroidota	Bacteroidia	Bacteroidales	Rikenellaceae	Alistipes	unclassified Alistipes	TACGGAGGATCCAAGCGTTATCCGGATTTATTGGGTTTAAAGGGTGCGTAGGCGGTTTTATAAGTTAGAGGTGAAAATTCGGGGCTCAACTCCGGACGTGCCTCTAATACTGTATGACTAGAGAATAGATGCGGTAGGCGGAATGTATGGTGTAGCGGTGAAATGCGTAGAGATCATACAGAACACCGATTGCGAAGGCAGCTTACCAAACTATATCTGACGTTGAGGCACGAAAGCGTGGGGAGCAAACAGG
ASV_s87_ll2	Bacteria	Campylobacterota	Campylobacteria	Campylobacterales	Helicobacteraceae	Helicobacter	ganmani	TACGGAGGGTGCAAGCGTTACTCGGAATCACTGGGCGTAAAGAGCGCGTAGGCGGGATAGCAAGTCAGATGTGAAATCCTATGGCTTAACCATAGAACTGCATTTGAAACTGTTATTCTAGAGTATGGGAGAGGTAGGTGGAATTCTTGGTGTAGGGGTAAAATCCGTAGAGATCAAGAGGAATACTCATTGCGAAGGCGACCTGCTAGAACATAACTGACGCTGATGCGCGAAAGCGTGGGGAGCAAACAGG
ASV_s8z_cfr	Bacteria	Proteobacteria	Gammaproteobacteria	Enterobacterales	Pasteurellaceae	Rodentibacter	unclassified Rodentibacter	TACGGGGGGTGCGAGCGTTAATCGGAATAACTGGGCGTAAAGGGCACGCAGGCGGATTTTTAAGTGAGGTGTGAAAGCCCCGGGCTTAACCTGGGAATTGCATTTCAGACTGGGAATCTAGAGTACTTTAGGGAGGGGTAGAATTCCACGTGTAGCGGTGAAATGCGTAGAGATGTGGAGGAATACCGAAGGCGAAGGCAGCCCCTTGGGGATGTACTGACGCTCATGTGCGAAAGCGTGGGGAGCAAACAGG
ASV_sal_gj2	Bacteria	Firmicutes	Clostridia	Oscillospirales	Oscillospiraceae	Intestinimonas	unclassified Intestinimonas	TACGTAGGTGGCAAGCGTTATCCGGATTTACTGGGTGTAAAGGGCGTGTAGGCGGGGAAGCAAGTCAGATGTGAAAACCACGGGCTCAACCTGTGGCCTGCATTTGAAACTGTTTTTCTTGAGTGCTGGAGAGGCAATCGGAATTCCGTGTGTAGCGGTGAAATGCGTAGATATACGGAGGAACACCAGTGGCGAAGGCGGATTGCTGGACAGTAACTGACGCTGAGGCGCGAAAGCGTGGGGAGCAAACAGG
ASV_slb_jp5	Bacteria	Cyanobacteria	Vampirivibrionia	Gastranaerophilales	unclassified Gastranaerophilales	unclassified Gastranaerophilales	unclassified Gastranaerophilales	TACGGAGGGTGCAAGCGTTGTCCGGAATCATTGGGCGTAAAGAGTTCGTAGGTGGCATATTAAGTCTGGTGTTAAATGCAGAAGCTCAACTTCTGTTCGGCACTGGATACTGGTAAGCTTGAATGCGGTAGAGGTAAAGGGAATTCCTGGTGTAGCGGTGAAATGCGTAGATATCAGGAGGAACATCGGTGGCGTAAGCGCTTTACTGGGCCGTAATTGACACTGAGGAACGAAAGCCGGGGTAGCAAATGGG
ASV_ssu_ooc	Bacteria	Proteobacteria	Alphaproteobacteria	Rhodospirillales	unclassified Rhodospirillales	unclassified Rhodospirillales	unclassified Rhodospirillales	TACGAAGGGGGCAAGCGTTGTTCGGAATTACTGGGCGTAAAGGGTGTGTAGGCGGATTAGTAAGATAGTGGTGAAATGCCCGAGCTCAACTTGGGAACTGCCATTATAACTATTGATCTAGAGTGACAGAGAGGATATTGGAATACCCAGTGTAGAGGTGAAATTCGTAGATATTGGGTAGAACACCAGAGGCGAAGGCGAGTATCTGGCTGTCAACTGACGCTGAGGCACGAAAGCATGGGGATCAAACAGG
ASV_swu_vgt	Bacteria	Bacteroidota	Bacteroidia	Bacteroidales	Rikenellaceae	Alistipes	unclassified Alistipes	TACGGAGGATTCAAGCGTTATCCGGATTTATTGGGTTTAAAGGGTGCGTAGGCGGTTTGATAAGTTGGAGGTGAAATGTTAGGGCTTAACCCTGAAACTGCCTCCAATACTGTTGGACTAGAGAGTAGTTGCGGTAGGCGGAATGTATGGTGTAGCGGTGAAATGCTTAGAGATCATACAGAACACCGATTGCGAAGGCAGCTTACCAAACTATATCTGACGTTGAGGCACGAAAGCGTGGGGAGCAAACAGG
ASV_t0z_6xv	Bacteria	Bacteroidota	Bacteroidia	Bacteroidales	Bacteroidaceae	Bacteroides	uniformis	TACGGAGGATCCGAGCGTTATCCGGATTTATTGGGTTTAAAGGGAGCGTAGGCGGACGCTTAAGTCAGTTGTGAAAGTTTGCGGCTCAACCGTAAAATTGCAGTTGATACTGGGTGTCTTGAGTACAGTAGAGGCAGGCGGAATTCGTGGTGTAGCGGTGAAATGCTTAGATATCACGAAGAACTCCGATTGCGAAGGCAGCCTGCTGGACTGTAACTGACGCTGATGCTCGAAAGTGTGGGTATCAAACAGG
ASV_t1a_fwz	Bacteria	Bacteroidota	Bacteroidia	Bacteroidales	Muribaculaceae	unclassified Muribaculaceae	unclassified Muribaculaceae	TACGGAGGATGCGAGCGTTATCCGGATTTATTGGGTTTAAAGGGTGCGTAGGCGGCCAGCCAAGTCAGCGGTCAAATCCCGGGGCTCAACCCCGGGCCGCCGTTGAAACTGGCAGGCTCGAGTGGGCGAGAAGTACGCGGAATGCGTGGTGTAGCGGTGAAATGCATAGATATCACGCAGAACCCCGATTGCGAAGGCAGCGTACCGGCGCCCAACTGACGCTGAGGCACGAAAGTGCGGGGATCAAACAGG
ASV_t1h_fp5	Bacteria	Firmicutes	Clostridia	Lachnospirales	Lachnospiraceae	Lachnospiraceae NK4A136 group	unclassified Lachnospiraceae NK4A136 group	TACGTAGGGGGCAAGCGTTATCCGGATTTACTGGGTGTAAAGGGAGCGTAGACGGTGCGCCAAGTCTGGAGTGAAATGCCGCGGCTTAACCGCGGAACTGCTTTGGAAACTGGCGCGCTTGAGTGCGGGAGGGGTAAGCGGAATTCCTAGTGTAGCGGTGAAATGCGTAGATATTAGGAGGAACACCGGTGGCGAAGGCGGCTTACTGGACCGTAACTGACGTTGAGGCTCGAAAGCGTGGGGAGCAAACAGG
ASV_t3x_tg9	Bacteria	Bacteroidota	Bacteroidia	Bacteroidales	Bacteroidaceae	Bacteroides	unclassified Bacteroides	TACGGAGGATCCGAGCGTTATCCGGATTTATTGGGTTTAAAGGGAGCGTAGGCGGGCGCTTAAGTCAGTTGTGAAAGTTTGCGGCTCAACCGTAAAATTGCAGTTGATACTGGGCGCCTTGAGTGCGGCAGAGGTAGGCGGAATTCGTGGTGTAGCGGTGAAATGCTTAGATATCACGAAGAACTCCGATTGCGAAGGCAGCTTACTGGACCGTAACTGACGCTGATGCTCGAAAGTGTGGGTATCAAACAGG
ASV_t54_f8i	Bacteria	Bacteroidota	Bacteroidia	Bacteroidales	Muribaculaceae	unclassified Muribaculaceae	unclassified Muribaculaceae	TACGGAGGATGCGAGCGTTATCCGGATTTATTGGGTTTAAAGGGTGCGTAGGCGGGCTGTTAAGTCAGCGGTAAAATGTCGGGGCTCAACCCCGGCCGGCCGTTGAAACTGGCGGTCTTGAGTGAGCGAGAAGTATGCGGAATGCGTGGTGTAGCGGTGAAATGCATAGATATCACGCAGAACTCCGATTGCGAAGGCAGCATACCGGCGCTCAACTGACGCTGAGGCACGAAAGCGTGGGGATCAAACAGG
ASV_t63_waa	Bacteria	Firmicutes	Clostridia	Lachnospirales	Lachnospiraceae	unclassified Lachnospiraceae	unclassified Lachnospiraceae	TACGTAGGGGGCAAGCGTTATCCGGATTTACTGGGTGTAAAGGGAGCGTAGACGGTGATGCAAGTCTGGAGTGAAAGCCCGGGGCCCAACCCCGGGACTGCTTTGGAAACTGTGCCACTGGAGTACAGGAGGGGCAGGCGGAATTCCTGGTGTAGCGGTGAAATGCGTAGATATCAGGAGGAACACCGGCGGCGAAGGCGGCCTGCTGGACTGAAACTGACGTTGAGGCTCGAAAGCGTGGGGAGCAAACAGG
ASV_t7f_dxv	Bacteria	Cyanobacteria	Vampirivibrionia	Gastranaerophilales	unclassified Gastranaerophilales	unclassified Gastranaerophilales	unclassified Gastranaerophilales	TACGGAGGGTGCAAGCGTTGTCCGGAATCATTGGGCGTAAAGAGTTCGTAGGCGGCATGTAAAGTCAGGTGTTAAAGGCGCAGGCTCAACCTGTGTATGGCACTTGATACTTGCAAGCTGGAATGCGGTAGAGGTAAAGGGAATTCCTGGTGTAGCGGTGAAATGCTTAGATATCAGGAGGAACATCGGTGGCGTAAGCGCTTTACTGGGCCGTAATTGACGCTGAGGAACGAAAGCCAGGGTAGCAAATGGG
ASV_t95_e08	Bacteria	Firmicutes	Clostridia	Lachnospirales	Lachnospiraceae	Lachnospiraceae NK4A136 group	unclassified Lachnospiraceae NK4A136 group	TACGTAGGGGGCAAGCGTTATCCGGATTTACTGGGTGTAAAGGGAGCGTAGACGGCTGTGCAAGTCTGGAGTGAAAGCCCGGGGCTCAACCCCGGGACTGCTTTGGAAACTGTATGGCTGGAGTGCAGGAGAGGTAAGTGGAATTCCTAGTGTAGCGGTGAAATGCGTAGATATTAGGAGGAACACCAGTGGCGAAGGCGGCTTACTGGACTGTAACTGACGTTGAGGCTCGAAAGCGTGGGGAGCAAACAGG
ASV_taj_vi5	Bacteria	Bacteroidota	Bacteroidia	Bacteroidales	Rikenellaceae	Alistipes	unclassified Alistipes	TACGGAGGATCCGAGCGTTATCCGGATTTATTGGGTTTAAAGGGTGCGTAGGCGGTTGGATAAGTTAGAGGTGAAATACCGGGGCTCAACTCCGGAACTGCCTCTGATACTGTTCGGCTAGAGAGTAGATGCGGTAGGCGGAATGTATGGTGTAGCGGTGAAATGCTTAGAGATCATACAGAACACCGATTGCGAAGGCAGCTTACCAAACTACGACTGACGTTGAGGCACGAAAGCGTGGGGAGCAAACAGG
ASV_tg7_mzy	Bacteria	Firmicutes	Clostridia	Peptococcales	Peptococcaceae	unclassified Peptococcaceae	unclassified Peptococcaceae	TACGTAGGGAGCAAGCGTTGTCCGGAATTACTGGGCGTAAAGGGCGCGTAGGTGGGCGCTTAAGTCAGGTGTGAAAACTCCGGGCTCAACCTGGAGACTGCACTTGAAACTGGGTGTCTTGAGGGCAGGAGAGGAAAGTGGAATTCCTAGTGTAGCGGTGAAATGCGTAGATATTAGGAGGAACACCAGTGGCGAAGGCGACTTTCTGGACTGTACCTGACGCTGAGGCGCGAAAGCGTGGGTAGCGAACGGG
ASV_til_rqc	Bacteria	Proteobacteria	Gammaproteobacteria	Enterobacterales	Pasteurellaceae	Mannheimia	unclassified Mannheimia	TACGGGGGGTGCGAGCGTTAATCAGAATAACTGGGCGTAAAGGGCACGCAGGCGGTTGTTTAAGTGAGGTGTGAAAGCCCCGGGCTTAACCTGGGAATTGCATTTCAGACTGGACAACTAGAGTACTTTAGGGAGGGGTAGAATTCCACGTGTAGCGGTGAAATGCGTAGAGATGTGGAGGAATACCGAAGGCGAAGGCAGCCCCTTGGGAATGTACTGACGCTCATGTGCGAAAGCGTGGGGAGCAAACAGG
ASV_tnz_8cx	Bacteria	Proteobacteria	Gammaproteobacteria	Pseudomonadales	Moraxellaceae	Acinetobacter	baumannii/bouvetii/haemolyticus/johnsonii/junii/lwoffii/oleivorans/oryzae/schindleri	TACAGAGGGTGCGAGCGTTAATCGGATTTACTGGGCGTAAAGCGTGCGTAGGCGGCTTTTTAAGTCGGATGTGAAATCCCTGAGCTTAACTTAGGAATTGCATTCGATACTGGGAAGCTAGAGTATGGGAGAGGATGGTAGAATTCCAGGTGTAGCGGTGAAATGCGTAGAGATCTGGAGGAATACCGATGGCGAAGGCAGCCATCTGGCCTAATACTGACGCTGAGGTACGAAAGCATGGGGAGCAAACAGG
ASV_tob_gh0	Bacteria	Firmicutes	Bacilli	RF39	unclassified RF39	unclassified RF39	unclassified RF39	TACGTAGGTGGCGAGCGTTATCCGGATTTATTGGGCGTAAAGCGTCCGCAGACGGCTTGTTAAGTCTAGAATCAAAGCCCGGAGCTTAACTTCGGTTCGTTCTAGAAACTGGCAGGCTTGAGTATAGTAGAGGCAAGTGGAATTTCTAGTGTAGCGGTAGAATGCGTAGATATTAGAAGGAACACCAGTGGCGAAGGCGACTTGCTGGGCTATTACTGACGTTCATGGACGAAAGCGTGGGGAGCGAATAGG
ASV_tqe_wli	Bacteria	Bacteroidota	Bacteroidia	Bacteroidales	Muribaculaceae	unclassified Muribaculaceae	unclassified Muribaculaceae	TACGGAGGATGCGAGCGTTATCCGGATTTATTGGGTTTAAAGGGTGCGTAGGCGGGCTGTTAAGTCAGCGGTAAAATCGAGGGGCTCAACCCCTTCCAGCCGTTGAAACTGGCGGCCTTGAGTGGGCGAGAAGTGCGCGGAATGCGTGGTGTAGCGGTGAAATGCATAGATATCACGCAGAACTCCGATTGCGAAGGCAGCGCACCGGCGCCCAACTGACGCTGAAGCACGAAGGCGTGGGTATCGAACAGG
ASV_trk_syi	Bacteria	Bacteroidota	Bacteroidia	Bacteroidales	Muribaculaceae	unclassified Muribaculaceae	unclassified Muribaculaceae	TACGGAGGATGCGAGCGTTATCCGGATTTATTGGGTTTAAAGGGTGCGTAGGCGGCCTGACAAGCCGGCGGTAAAAATGCGGTGCTCAACGCCGTACAGCCGTCGGAACTGTCGAGCTCGAGTTGGTGAGAAGTACGCGGAATGCGTGGTGTAGCGGTGAAATGCATAGATATCACGCAGAACTCCGATTGCGAAGGCAGCGTACCGGCGCCATACTGACGCTGAGGCACGAAAGCGTGGGTATCGAACAGG
ASV_tuf_jlz	Bacteria	Bacteroidota	Bacteroidia	Bacteroidales	Rikenellaceae	Alistipes	unclassified Alistipes	TACGGAGGATCCAAGCGTTATCCGGATTTATTGGGTTTAAAGGGTGCGTAGGCGGTTCGATAAGTTAGAGGTGAAATACCGGAGCTCAACTCCGGAACTGCCTCTAATACTGTTGAACTAGAGAGTAGTTGCGGTAGGCGGAATGTATGGTGTAGCGGTGAAATGCTTAGAGATCATACAGAACACCGATTGCGAAGGCAGCTTACCAAACTATATCTGACGTTGAGGCACGAAAGCGTGGGTAGCAAACAGG
ASV_tuu_7xh	Bacteria	Firmicutes	Clostridia	Lachnospirales	Lachnospiraceae	Lachnospiraceae NK4A136 group	unclassified Lachnospiraceae NK4A136 group	TACGTAGGGGGCAAGCGTTATCCGGAATTACTGGGTGTAAAGGGAGCGCAGACGGTCAAGTAAGTCTGGAGTGAAAGGCCGGGGCCCAACCCCGGGACTGCTCTGGAAACTATTTGACTTGAGTGCAGGAGAGGTAAGCGGAATTCCTAGTGTAGCGGTGAAATGCGTAGATATTAGGAGGAACACCAGTGGCGAAGGCGGCTTACTGGACTGTAACTGACGTTGAGGCTCGAAAGCGTGGGGAGCAAACAGG
ASV_tuz_nft	Bacteria	Bacteroidota	Bacteroidia	Bacteroidales	Rikenellaceae	Alistipes	finegoldii	TACGGAGGATCCAAGCGTTATCCGGATTTATTGGGTTTAAAGGGTGCGTAGGCGGTTTGATAAGTTAGAGGTGAAATACCGGGGCTCAACTCCGGAACTGCCTCTAATACTGTTGAACTAGAGAGTAGTTGCGGTAGGCGGAATGTATGGTGTAGCGGTGAAATGCTTAGAGATCATACAGAACACCGATTGCGAAGGCAGCTTACCAAACTATATCTGACGTTGAGGCACGAAAGCGTGGGGAGCAAACAGG
ASV_twa_o5g	Bacteria	Bacteroidota	Bacteroidia	Bacteroidales	Muribaculaceae	unclassified Muribaculaceae	unclassified Muribaculaceae	TACGGAGGATGCGAGCGTTATCCGGATTTATTGGGTTTAAAGGGTGCGTAGGCGGGCGTTTAAGTCAGCGGTAAAATATGGTGGCTCAACCACCACGAGCCGTTGAAACTGGGCGTCTTGAGTGGGCGAGAAGTATGCGGAATGCGTGGTGTAGCGGTGAAATGCATAGATATCACGCAGAACCCCGATTGCGAAGGCAGCATACCGGCGCCCGACTGACGCTGAAGCACGAAAGCGTGGGTATCGAACAGG
ASV_twf_ju8	Bacteria	Firmicutes	Bacilli	RF39	unclassified RF39	unclassified RF39	unclassified RF39	TACGTAGGTGGCGAGCGTTATCCGGATTTATTGGGCGTAAAGCGTCCGCAGCCGGTTTATTAAGTATAGAATTAAATTTCAGGGCTTAACCCTGTCTCGTTCTATAAACTGATAGACTAGAGTGTGGTAGAGGCAAGTGGAATTTCTAGTGTAGCGGTAGAATGCGTAGATATTAGAAGGAACACCAGTGGCGAAGGCGACTTGCTGGGCCATCACTGACGGTCAGGGACGAAAGCGTGGGGAGCGAATAGG
ASV_y5i_98p	Bacteria	Firmicutes	Clostridia	Lachnospirales	Lachnospiraceae	unclassified Lachnospiraceae	unclassified Lachnospiraceae	TACGTAGGGGGCAAGCGTTATCCGGATTTACTGGGTGTAAAGGGAGCGCAGACGGTGCGTCAAGTCTGAAGTGAAATGCCGCGGCTTAACCGCGGAACTGCTTTGGAAACTGACGGACTGGAGTGCGGGAGGGGCAGGCGGAATTCCTGGTGTAGCGGTGAAATGCGTAGATATCAGGAGGAACACCGGTGGCGAAGGCGGCCTGCTGGACCGTAACTGACGTTGAGGCTCGAAAGCGTGGGGAGCAAACAGG
ASV_yww_n64	Bacteria	Bacteroidota	Bacteroidia	Bacteroidales	Bacteroidaceae	Bacteroides	unclassified Bacteroides	TACGGAGGATTCGAGCGTTATCCGGATTTATTGGGTTTAAAGGGAGCGTAGGCGGATGCTTAAGTCAGTTGTGAAAGTTTGCGGCTCAACCGTAAAATTGCAGTTGATACTGGGTGTCTTGAGTACGGCAGAGGTAGGCGGAATTCGTGGTGTAGCGGTGAAATGCTTAGATATCACGAAGAACTCCGATTGCGAAGGCAGCCTGCTGGACCGTTACTGACGCTGATGCTCGAAAGTGTGGGTATCAAACAGG

## Sheet: Medi
Sequence_ID	Domain	Phylum	Class	Order	Family	Genus	Species	Sequence
ASV_11n_9ix	Bacteria	Bacteroidota	Bacteroidia	Bacteroidales	Muribaculaceae	unclassified Muribaculaceae	unclassified Muribaculaceae	TACGGAGGATGCGAGCGTTATCCGGATTTATTGGGTTTAAAGGGTGCGTAGGCGGCACTTCAAGTCAGCGGTAAAATTGCGGGGCTCAACCCCGTATAGCCGTTGAGACTGAGGAGCTTGAGACGGCGAGAGGTACGCGGAATGCGCGGTGTAGCGGTGAAATGCATAGATATCGCGCAGAACTCCGATTGCGAAGGCAGCGTACTGGCGCCGGACTGACGCTGAGGCACGAAAGCGTGGGGATCGAACAGG
ASV_12n_cti	Bacteria	Firmicutes	Clostridia	Lachnospirales	Lachnospiraceae	Lachnospiraceae NK4A136 group	unclassified Lachnospiraceae NK4A136 group	TACGTAGGGGGCAAGCGTTATCCGGAATTACTGGGTGTAAAGGGAGCGCAGACGGTGATGCAAGTCTGGAGTGAAAGGCGGGGGCCCAACCCCCGGACTGCTCTGGAAACTGTGTGACTTGAGTGCAGGAGAGGCAGGCGGAATTCCTGGTGTAGCGGTGAAATGCGTAGATATCAGGAGGAACACCGGTGGCGAAGGCGGCCTGCTGGACTGTAACTGACGTTGAGGCTCGAAAGCGTGGGGAGCAAACAGG
ASV_142_apy	Bacteria	Firmicutes	Clostridia	Lachnospirales	Lachnospiraceae	unclassified Lachnospiraceae	unclassified Lachnospiraceae	TACGTAGGGGGCAAGCGTTATCCGGATTTACTGGGTGTAAAGGGAGCGTAGACGGCGAAGAAAGTCTGAAGTGAAAGCCCGCGGCTCAACCGCGGAACTGCTTTGGAAACTTTTTTGCTGGAGTACCGGAGAGGTAAGCGGAATTCCTAGTGTAGCGGTGAAATGCGTAGATATTAGGAGGAACACCAGTGGCGAAGGCGGCTTACTGGACGGTAACTGACGTTGAGGCTCGAAAGCGTGGGGAGCAAACAGG
ASV_15h_xgq	Bacteria	Bacteroidota	Bacteroidia	Bacteroidales	Muribaculaceae	unclassified Muribaculaceae	unclassified Muribaculaceae	TACGGAGGATGCGAGCGTTATCCGGATTTATTGGGTTTAAAGGGTGCGTAGGCGGACTGATAAGTCAGCGGTAAAATAGCGGGGCTCAACCCCGTCGAGCCGTTGAAACTGTCAGCCTTGAGTGAGCGAGAAGTAAGCGGAATGCGTGGTGTAGCGGTGAAATGCATAGATATCACGCAGAACCCCGATTGCGAAGGCAGCTTACCGGCGCTCAACTGACGCTGAGGCACGAAAGTGCGGGGATCAAACAGG
ASV_15n_lq7	Bacteria	Desulfobacterota	Desulfovibrionia	Desulfovibrionales	Desulfovibrionaceae	Desulfovibrio	unclassified Desulfovibrio	TACGGAGGGCGCAAGCGTTAATCGGAATTACTGGGCGTAAAGCGCGCGTAGGCTGTCGTGTAAGTCAGGGGTGAAAGCCCGCGGCTCAACCGCGGAATTGCCTTTGATACTGCGCGACTTGAATCCGGGAGAGGGCGGCGGAATTCCAGGTGTAGGAGTGAAATCCGTAGATATCTGGAGGAACACCAGTGGCGAAGGCGGCCGCCTGGACCGGAATTGACGCTGAGGCGCGAAAGCGTGGGGAGCAAACAGG
ASV_16g_2cz	Bacteria	Firmicutes	Clostridia	Lachnospirales	Lachnospiraceae	Lachnospiraceae UCG-001	unclassified Lachnospiraceae UCG-001	TACGTAGGGGGCAAGCGTTATCCGGATTTACTGGGTGTAAAGGGAGCGCAGGCGGTATGGCAAGTCAGATGTGAAAACCCAGGGCCCAACCCTGGGACTGCATTTGAAACTGCCATACTGGAGTGCCGGAGAGGTAAGCGGAATTCCTAGTGTAGCGGTGAAATGCGTAGATATTAGGAAGAACACCAGTGGCGAAGGCGGCTTACTGGACGGTAACTGACGCTGAGGCTCGAAAGCGTGGGGAGCAAACAGG
ASV_16s_ki6	Bacteria	Firmicutes	Clostridia	Lachnospirales	Lachnospiraceae	Lachnospiraceae NK4A136 group	unclassified Lachnospiraceae NK4A136 group	TACGTAGGGGGCAAGCGTTATCCGGATTTACTGGGTGTAAAGGGAGCGTAGACGGCAGGGCAAGTCTGGAGTGAAAGGCGGGGGCTCAACCCCCGGACTGCTCTGGAAACTGCCAGGCTGGAGTGCAGGAGAGGTAAGTGGAATTCCTAGTGTAGCGGTGAAATGCGTAGATATTAGGAGGAACACCAGTGGCGAAGGCGGCTTACTGGACTGTAACTGACGTTGAGGCTCGAAAGCGTGGGGAGCAAACAGG
ASV_1ce_ga4	Bacteria	Bacteroidota	Bacteroidia	Bacteroidales	Prevotellaceae	Prevotellaceae NK3B31 group	unclassified Prevotellaceae NK3B31 group	TACGGAAGGTCCGGGCGTTATCCGGATTTATTGGGTTTAAAGGGAGCGCAGGCCGCCCCTTAAGCGTGTTGTGAAATGCCGCGGCTCAACCGTGGCACTGCAGCGCGAACTGGGGGGCTTGAGTGCGCCGGAGGTAGGCGGAATTCGTGGTGTAGCGGTGAAATGCTTAGATATCACGAAGAACTCCGATTGCGAAGGCAGCCTACCGTAGCGTTACTGACGCTGAGGCTCGAAGGTGCGGGTATCGAACAGG
ASV_1ch_w40	Bacteria	Firmicutes	Clostridia	Oscillospirales	Ruminococcaceae	Ruminococcus	unclassified Ruminococcus	TACGTAGGGAGCGAGCGTTGTCCGGAATTACTGGGTGTAAAGGGAGTGTAGGCGGGATGGTAAGTTAGGTGTGAAATGCGGAGGCTCAACCTCCGAGCTGCACTTAAAACTGCTGTTCTTGAGTGAAGTAGAGGTTGGCGGAATTCCCAGTGTAGCGGTGAAATGCGTAGATATTGGGAGGAACATCAGTGGCGAAGGCGGCCAACTGGGCTTTTACTGACGCTGAGGCTCGAAAGCGTGGGGAGCAAACAGG
ASV_1ee_kzd	Bacteria	Campylobacterota	Campylobacteria	Campylobacterales	Helicobacteraceae	Helicobacter	unclassified Helicobacter	TACGGAGGGTGCAAGCGTTACTCGGAATCACTGGGCGTAAAGAGTGCGTAGGCGGGGCAATAAGTCAGGTGTGAAATCCTGTAGCTCAACTACAGAATTGCATTTGAAACTGTTGCTCTAGAGTGTGGGAGAGGTAGGTGGAATTCTTGGTGTAGGGGTAAAATCCGTAGATATCAAGAGGAATACTCATTGCGAAGGCGACCTGCTGGAACATTACTGACGCTGATGCACGAAAGCGTGGGGAGCAAACAGG
ASV_1ex_a6c	Bacteria	Firmicutes	Clostridia	Oscillospirales	Oscillospiraceae	Colidextribacter	unclassified Colidextribacter	TACGTAGGTGGCAAGCGTTATCCGGATTTACTGGGTGTAAAGGGCGTGTAGGCGGGGACGCAAGTCAGATGTGAAAACCACGGGCTCAACCTGTGGCCTGCATTTGAAACTGTGTTTCTTGAGTACTGGAGAGGCAGACGGAATTCCTAGTGTAGCGGTGAAATGCGTAGATATTAGGAGGAACACCAGTGGCGAAGGCGGTCTGCTGGACAGCAACTGACGCTGAGGCGCGAAAGCGTGGGGAGCAAACAGG
ASV_1gb_lhv	Bacteria	Firmicutes	Clostridia	Lachnospirales	Lachnospiraceae	unclassified Lachnospiraceae	unclassified Lachnospiraceae	TACGTAGGGGGCAAGCGTTATCCGGATTTACTGGGTGTAAAGGGAGCGCAGGCGGTAAGGCAAGTCTGATGTGAAAACCCGGGGCTCAACCCCGGGAGTGCATTGGAAACTGTCTTACTTGAGTACCGGAGAGGTAAGTGGAATTCCTAGTGTAGCGGTGAAATGCGTAGATATTAGGAGGAACACCAGTGGCGAAGGCGGCTTACTGGACGGTAACTGACGCTGAGGCTCGAAAGCGTGGGGAGCAAACAGG
ASV_1ge_vxe	Bacteria	Bacteroidota	Bacteroidia	Bacteroidales	Bacteroidaceae	Bacteroides	intestinalis	TACGGAGGATCCAAGCGTTATCCGGATTTATTGGGTTTAAAGGGAGCGTAGGCGGATTATTAAGTCAGTTGTGAAAGTTTGCGGCTCAACCGTAAAATTGCAGTTGATACTGGTAGTCTTGAGTGCAGCAGAGGTAGGCGGAATTCGTGGTGTAGCGGTGAAATGCTTAGATATCACGAAGAACTCCGATTGCGAAGGCAGCTTACTGGACTGTAACTGACGCTGATGCTCGAAAGTGTGGGTATCAAACAGG
ASV_1ij_3u0	Bacteria	Firmicutes	Clostridia	Lachnospirales	Lachnospiraceae	Lachnospiraceae NK4A136 group	unclassified Lachnospiraceae NK4A136 group	TACGTAGGGGGCAAGCGTTATCCGGATTTACTGGGTGTAAAGGGAGCGTAGACGGCAGGGCAAGTCTGGAGTGAAAGGCGGGGGCTCAACCCCCGGACTGCTCTGGAAACTGTCAAGCTGGAGTGCAGGAGAGGTAAGTGGAATTCCTAGTGTAGCGGTGAAATGCGTAGATATTAGGAGGAACACCAGTGGCGAAGGCGGCTTACTGGACTGTAACTGACGTTGAGGCTCGAAAGCGTGGGGAGCAAACAGG
ASV_1kq_t4x	Bacteria	Bacteroidota	Bacteroidia	Bacteroidales	Prevotellaceae	Alloprevotella	unclassified Alloprevotella	TACGGAAGGTCCGGGCGTTATCCGGATTTATTGGGTTTAAAGGGAGCGTAGGCGGGCCGTTAAGTCAGTTGTGAAAGTTCGGGGCTCAACCCCGGAATTGCAGTTGAAACTGCCGGTCTTGAGTACACGCAGGGAAGCCTGAATTCATGGTGTAGCGGTGAAATGCTTAGATATCATGAAGACGACCGATCGCGAAGGCAGGTTTCCGGAGTGTAACTGACGCTGAGGCTCGAAAGTGCGGGTATCAAACAGG
ASV_1lf_am9	Bacteria	Firmicutes	Clostridia	Lachnospirales	Lachnospiraceae	Lachnospiraceae NK4A136 group	unclassified Lachnospiraceae NK4A136 group	TACGTAGGGGGCAAGCGTTATCCGGAATTACTGGGTGTAAAGGGAGCGTAGACGGCTGTGCAAGTCTGGAGTGAAAGGCGGGGGCCCAACCCCCGGACTGCTCTGGAAACTGTATGGCTGGAGTGCAGGAGAGGTAAGCGGAATTCCTAGTGTAGCGGTGAAATGCGTAGATATTAGGAGGAACACCAGTGGCGAAGGCGGCTTACTGGACTGTAACTGACGTTGAGGCTCGAAAGCGTGGGGAGCAAACAGG
ASV_1lm_vho	Bacteria	Bacteroidota	Bacteroidia	Bacteroidales	Muribaculaceae	unclassified Muribaculaceae	unclassified Muribaculaceae	TACGGAGGATGCGAGCGTTATCCGGATTTATTGGGTTTAAAGGGTGCGTAGGCGGCCTGTTAAGTCAGCGGTAAAAGCCCGGGGCTCAACCCCGGCGAGCCGTTGAAACTGGCGGGCTAGAGTTGGTGAGAGGCATGCGGAATGCGCGGTGTAGCGGTGAAATGCATAGATATCGCGCAGAACTCCGATTGCGAAGGCAGCATGCCGGTGCCGGACTGACGCTGAGGCACGAAAGCGTGGGGATCAAACAGG
ASV_1p2_4tv	Bacteria	Firmicutes	Clostridia	Lachnospirales	Lachnospiraceae	Lachnospiraceae NK4A136 group	unclassified Lachnospiraceae NK4A136 group	TACGTAGGGGGCAAGCGTTATCCGGATTTACTGGGTGTAAAGGGAGCGTAGACGGCAGCGCAAGTCTGGAGTGAAATGCCGGGGCCCAACCCCGGAACTGCTTTGGAAACTGTGCGGCTCGAGTGCGGGAGAGGTAGGCGGAATTCCTAGTGTAGCGGTGAAATGCGTAGATATTAGGAGGAACACCAGTGGCGAAGGCGGCTTACTGGACCGTAACTGACGTTGAGGCTCGAAAGCGTGGGGAGCAAACAGG
ASV_1sf_p0l	Bacteria	Bacteroidota	Bacteroidia	Bacteroidales	Bacteroidaceae	Bacteroides	intestinalis	TACGGAGGATCCGAGCGTTATCCGGATTTATTGGGTTTAAAGGGAGCGTAGGCGGATTATTAAGTCAGTTGTGAAAGTTTGCGGCTCAACCGTAAAATTGCAGTTGATACTGGTAGTCTTGAGTGCAGCAGAGGTAGGCGGAATTCGTGGTGTAGCGGTGAAATGCTTAGATATCACGAAGAACTCCGATTGCGAAGGCAGCTTACTGGACTGTAACTGACGCTGATGCTCGAAAGTGTGGGTATCAAACAGG
ASV_1ss_nuv	Bacteria	Firmicutes	Clostridia	Lachnospirales	Lachnospiraceae	unclassified Lachnospiraceae	unclassified Lachnospiraceae	TACGTAGGGGGCAAGCGTTATCCGGATTTACTGGGTGTAAAGGGGGCGCAGGTGGTCTGGCAAGTCAGATGTGAAAACCCAGAGCTCAACTTTGGGATTGCATTTGAAACTGTCAGACTGGAGTGCCGGAGAGGCAAGTGGAATTCCTAGTGTAGCGGTGAAATGCGTAGATATTAGGAGGAACACCAGTGGCGAAGGCGGCTTGCTGGACGGTAACTGACGCTGAGGCCCGAAAGCGTGGGGAGCAAACAGG
ASV_1w9_97f	Bacteria	Firmicutes	Bacilli	RF39	unclassified RF39	unclassified RF39	unclassified RF39	TACGTAGGGAGCGAGCGTTATCCGGATTTATTGGGTGTAAAGGGTGCGTAGGCGGCTTCTTAAGTCTGTAGTCTAAGCCCGGAGCTTAACTCCGGTTCGCTACAGAAACTGATTAGCTTGAGTATGGTAGAGGCAAGTGGAATTTCTAGTGTAGCGGTTAAATGCGTAGATATTAGAAGGAACACCAGTGGCGAAGGCGACTTGCTGGGCCATCACTGACGCTGAGGCACGAAAGCGTGGGGAGCAAATAGG
ASV_1yk_h1o	Bacteria	Bacteroidota	Bacteroidia	Bacteroidales	Muribaculaceae	unclassified Muribaculaceae	unclassified Muribaculaceae	TACGGAGGATGCGAGCGTTATCCGGATTTATTGGGTTTAAAGGGTGCGTAGGCGGGCTGGTAAGTCAGCGGTCAAATGTGGGGGCTCAACCCCTTCCTGCCGTTGAAACTGCCGGTCTTGAGTGGGCGAGAAGTATGCGGAATGCGTGGTGTAGCGGTGAAATGCATAGATATCACGCAGAACTCCGATTGCGAAGGCAGCATACCGGCGCCCGACTGACGCTGAAGCACGAAAGCGTGGGTATCAAACAGG
ASV_20q_3q0	Bacteria	Firmicutes	Clostridia	Oscillospirales	Oscillospiraceae	Oscillibacter	unclassified Oscillibacter	TACGTAGGTGGCAAGCGTTGTCCGGATTTACTGGGTGTAAAGGGCGTGCAGCCGGAGAGACAAGTCAGATGTGAAATCCACGGGCTCAACCCGTGAACTGCATTTGAAACTGTTTCCCTTGAGTGTCGGAGAGGTAATCGGAATTCCTTGTGTAGCGGTGAAATGCGTAGATATAAGGAAGAACACCAGTGGCGAAGGCGGATTACTGGACGATAACTGACGGTGAGGCGCGAAAGCGTGGGGAGCAAACAGG
ASV_211_wwr	Bacteria	Firmicutes	Clostridia	Oscillospirales	Oscillospiraceae	unclassified Oscillospiraceae	unclassified Oscillospiraceae	TACGTAGGTGGCAAGCGTTATCCGGATTTATTGGGTGTAAAGGGCGTGTAGGCGGGAGCGCAAGTCAGATGTGAAAACTCAGGGCTCAACCCTGAGCCTGCATTTGAAACTGTGTTTCTTGAGTGCTGGAGAGGCAATCGGAATTCCGTGTGTAGCGGTGAAATGCGTAGATATACGGAGGAACACCAGTGGCGAAGGCGGATTGCTGGACAGTAACTGACGCTGAGGCGCGAAAGCGTGGGGAGCAAACAGG
ASV_22z_1xe	Bacteria	Firmicutes	Clostridia	Christensenellales	Christensenellaceae	unclassified Christensenellaceae	unclassified Christensenellaceae	TACGTAGGGAGCGAGCGTTGTCCGGAATTACTGGGCGTAAAGGGTGCGCAGGCGGTTTCTCAAGTCAGATGTGAAAGACCGGGGCTCAACCCCGGGGGTGCATTTGAAACTGGGAAACTTGAGGATGGCAGAGGTAAGTGGAATTCCTAGTGTAGCGGTGGAATGCGTAGATATTAGGAGGAACACCAGTGGCGAAGGCGGCTTACTGGGCCATTACTGACGCTGAGGCACGAAAGCGTGGGGAGCAAACAGG
ASV_269_ofj	Bacteria	Bacteroidota	Bacteroidia	Bacteroidales	Muribaculaceae	unclassified Muribaculaceae	unclassified Muribaculaceae	TACGGAGGATGCGAGCGTTATCCGGATTTATTGGGTTTAAAGGGTGCGCAGGCGGGAGATCAAGTCAGCGGTAAAATAGCGGGGCTCAACCCCGTCGAGCCGTTGAAACTGGTTTTCTAGAGTGAGCGAGAAGTATGCGGAATGCGTGGTGTAGCGGTGAAATGCATAGATATCACGCAGAACTCCGATTGCGAAGGCAGCATACCGGCGCTCAACTGACGCTCAGGCACGAAAGCGTGGGTATCGAACAGG
ASV_29f_o59	Bacteria	Firmicutes	Clostridia	Clostridia vadinBB60 group	unclassified Clostridia vadinBB60 group	unclassified Clostridia vadinBB60 group	unclassified Clostridia vadinBB60 group	TACGTAGGAGGCAAGCGTTATCCGGAATGACTGGGCGTAAAGGGTGCGTAGGTGGTTTGACAAGTTAGTAGCGCAACTCCGGAGCTTAACTTCGGAACTACTACTAAAACTGTTGGACTTGAGTGCAGGAGGGGCAATCGGAATTCCTAGTGTAGCGGTGGAATGCGTAGATATTAGGAGGAACACCAGTGGCGAAGGCGGATTGCTAGACTGTAACTGACACTGAGGCACGAAAGCGTGGGGAGCAAACAGG
ASV_2az_25k	Bacteria	Firmicutes	Clostridia	Lachnospirales	Lachnospiraceae	Lachnospiraceae NK4A136 group	unclassified Lachnospiraceae NK4A136 group	TACGTAGGGGGCAAGCGTTATCCGGATTTACTGGGTGTAAAGGGAGCGTAGACGGCAATGCAAGTCTGGAGTGAAAGGCGGGGGCCCAACCCCCGGACTGCTCTGGAAACTGTATAGCTGGAGTGCAGGAGAGGTAAGTGGAATTCCTAGTGTAGCGGTGAAATGCGTAGATATTAGGAGGAACACCAGTGGCGAAGGCGGCTTACTGGACTGTAACTGACGTTGAGGCTCGAAAGCGTGGGGAGCAAACAGG
ASV_2gv_vi6	Bacteria	Verrucomicrobiota	Kiritimatiellae	WCHB1-41	unclassified WCHB1-41	unclassified WCHB1-41	unclassified WCHB1-41	TACAGAGGTGGCAAGCGTTGTTCGGATTTACTGGGCGTAAAGGGCGCGTAGGCGGCGGCGTGTGTCGGATGTGAAAGCCCCGGGCTCAACCCGGGAAGTGCGTTCGAAACTGCGTTGCTGGAGTACGGAAGGGGGATGCGGAATGCAGGGTGTAGCGGTGAAATGCGTTGATATCCTGCAGAACACCGGTGGCGAAGGCGGCATCCTGGGACGTTACTGACGCTGAGGCGCGAAAGCAGGGGGAGCAAACAGG
ASV_2j5_p6p	Bacteria	Firmicutes	Clostridia	Lachnospirales	Lachnospiraceae	Lachnospiraceae NK4A136 group	unclassified Lachnospiraceae NK4A136 group	TACGTAGGGGGCAAGCGTTATCCGGAATTACTGGGTGTAAAGGGAGCGTAGACGGTTAAGTAAGTCTGGAGTGAAAGGCCGGGGCCCAACCCCGGGACTGCTCTGGAAACTATTGAACTTGAGTGCAGGAGAGGTAAGCGGAATTCCTAGTGTAGCGGTGAAATGCGTAGATATTAGGAGGAACACCAGTGGCGAAGGCGGCTTACTGGACTGTAACTGACGTTGAGGCTCGAAAGCGTGGGGAGCAAACAGG
ASV_2lc_26z	Bacteria	Firmicutes	Clostridia	Lachnospirales	Lachnospiraceae	unclassified Lachnospiraceae	unclassified Lachnospiraceae	TACGTAGGGGGCAAGCGTTATCCGGATTTACTGGGTGTAAAGGGAGCGTAGACGGCGAAGCAAGTCTGGAGTGAAAGCCCGGGGCCCAACCCCGGGACTGCTCTGGAAACTGCGGCGCTGGAGTGCAGGAGGGGTAAGCGGAATTCCTGGTGTAGCGGTGAAATGCGTAGATATCAGGAGGAACACCGGTGGCGAAGGCGGCTTACTGGACTGCAACTGACGTTGAGGCTCGAAGGCGTGGGGAGCAAACAGG
ASV_2qw_1rl	Bacteria	Firmicutes	Clostridia	Lachnospirales	Lachnospiraceae	Lachnospiraceae NK4A136 group	unclassified Lachnospiraceae NK4A136 group	TACGTAGGGGGCAAGCGTTATCCGGAATTACTGGGTGTAAAGGGAGCGTAGACGGCCAGGTAAGTCTGGAGTGAAAGGCGGGGGCCCAACCCCCGGACTGCTCTGGAAACTATCAGGCTGGAGTGCAGGAGAGGTAAGCGGAATTCCTAGTGTAGCGGTGAAATGCGTAGATATTAGGAGGAACACCAGTGGCGAAGGCGGCTTACTGGACTGTAACTGACGTTGAGGCTCGAAAGCGTGGGGAGCAAACAGG
ASV_2rc_vqp	Bacteria	Proteobacteria	Alphaproteobacteria	Rhodospirillales	unclassified Rhodospirillales	unclassified Rhodospirillales	unclassified Rhodospirillales	TACGAAGGGGGCGAGCGTTGTTCGGAATTACTGGGCGTAAAGGGTGTGTAGGCGGATTGGTAAGATAGCGGTGAAATGCCTGAGCTTAACTTGGGAACTGCCGTTATAACTATTGATCTAGAGTGACAGAGAGGATATTGGAATACCCAGTGTAGAGGTGAAATTCGTAGATATTGGGTAGAACACCGGAGGCGAAGGCGAGTATCTGGCTGTCAACTGACGCTGAGGCACGAAAGCATGGGGATCAAACAGG
ASV_2rr_mkm	Bacteria	Firmicutes	Clostridia	Lachnospirales	Lachnospiraceae	unclassified Lachnospiraceae	unclassified Lachnospiraceae	TACGTAGGGGGCAAGCGTTATCCGGATTTACTGGGTGTAAAGGGAGCGTAGACGGTAAGGCAAGTCAGATGTGAAAGCCCGGGGCTCAACCGCGGGACTGCATTTGAAACTGTCCTACTGGAGTGCAGGAGAGGTAAGTGGAATTCCTAGTGTAGCGGTGAAATGCGTAGATATTAGGAGGAACACCAGTGGCGAAGGCGGCTTACTGGACTGTAACTGACGTTGAGGCTCGAAAGCGTGGGGAGCAAACAGG
ASV_2tv_pz2	Bacteria	Firmicutes	Clostridia	Lachnospirales	Lachnospiraceae	unclassified Lachnospiraceae	unclassified Lachnospiraceae	TACGTAGGGGGCAAGCGTTATCCGGATTTACTGGGTGTAAAGGGAGCGTAGACGGTGTGTTCAGTCAGAAGTGAAAGCCCATTGCTCAACGATGGAGCTGCTTTTGAAACTAACAGACTAGAGTGCAGGAGAGGTAAGTGGAATTCCTAGTGTAGCGGTGAAATGCGTAGAGATTAGGAGGAACACCAGTGGCGAAGGCGGCTTACTGGACTGTAACTGACGTTGAGGCTCGAAAGCATGGGGAGCAAACAGG
ASV_31h_as9	Bacteria	Firmicutes	Clostridia	Oscillospirales	Oscillospiraceae	Oscillibacter	unclassified Oscillibacter	TACGTAGGTGGCAAGCGTTGTCCGGATTTACTGGGTGTAAAGGGCGTGCAGCCGGAGAGACAAGTCAGATGTGAAATCCACAGGCTCAACCTGTGAACTGCATTTGAAACTGTTTCCCTTGAGTATCGGAGAGGTCATCGGAATTCCTAGTGTAGCGGTGAAATGCGTAGATATTAGGAAGAACACCAGTGGCGAAGGCGGATGACTGGACGACAACTGACGGTGAGGCGCGAAAGCGTGGGGAGCAAACAGG
ASV_35d_tm4	Bacteria	Firmicutes	Clostridia	Lachnospirales	Lachnospiraceae	Lachnospiraceae NK4A136 group	unclassified Lachnospiraceae NK4A136 group	TACGTAGGGGGCAAGCGTTATCCGGATTTACTGGGTGTAAAGGGAGCGTAGACGGTGCGCCAAGTCTGGAGTGAAATGCCGCGGCTTAACCGCGGAACTGCTTTGGAAACTGGCGCGCTCGAGTGCGGGAGGGGTAAGCGGAATTCCTAGTGTAGCGGTGAAATGCGTAGATATTAGGAGGAACACCGGTGGCGAAGGCGGCTTACTGGACCGTAACTGACGTTGAGGCTCGAAAGCGTGGGGAGCAAACAGG
ASV_3a4_541	Bacteria	Cyanobacteria	Cyanobacteriia	Chloroplast	unclassified Chloroplast	unclassified Chloroplast	unclassified Chloroplast	GACAGAGGATGCAAGCGTTATCCGGAATGATTGGGCGTAAAGCGTCTGTAGGTGGCTTTTCAAGTCCGCCGTCAAATCCCAGGGCTCAACCCTGGACAGGCGGTGGAAACTACCAAGCTGGAGTACGGTAGGGGCAGAGGGAATTTCCGGTGGAGCGGTGAAATGCATTGAGATCGGAAAGAACACCAACGGCGAAAGCACTCTGCTGGGCCGACACTGACACTGAGAGACGAAAGCTAGGGGAGCAAATGGG
ASV_3am_rxd	Bacteria	Firmicutes	Clostridia	Oscillospirales	Oscillospiraceae	unclassified Oscillospiraceae	unclassified Oscillospiraceae	TACGTAGGTGGCAAGCGTTGTCCGGATTTACTGGGTGTAAAGGGCGTGTAGCCGGGCTGACAAGTCAGATGTGAAATTCCGGGGCTCAACCCCGGACCTGCATTTGAAACTGTTGGTCTTGAGTATCGGAGAGGCAGGCGGAATTCCTAGTGTAGCGGTGAAATGCGTAGATATTAGGAGGAACACCAGTGGCGAAGGCGGCCTGCTGGACGACAACTGACGGTGAGGCGCGAAAGCGTGGGGAGCAAACAGG
ASV_3cj_20r	Bacteria	Firmicutes	Clostridia	Lachnospirales	Lachnospiraceae	unclassified Lachnospiraceae	unclassified Lachnospiraceae	TACGTATGGTGCAAGCGTTATCCGGATTTACTGGGTGTAAAGGGAGCGCAGGCGGTGCGGCAAGTCAGATGTGAAAACCCGGGGCTCAACCCCGGGACTGCATTTGAAACTGCCGGACTAGAGTGTCGGAGAGGTAAGTGGAATTCCTAGTGTAGCGGTGAAATGCGTAGATATTAGGAGGAACACCAGTGGCGAAGGCGGCTTACTGGACGATTACTGACGCTGAGGCTCGAAAGCGTGGGGAGCAAACAGG
ASV_3ct_i9q	Bacteria	Cyanobacteria	Vampirivibrionia	Gastranaerophilales	unclassified Gastranaerophilales	unclassified Gastranaerophilales	unclassified Gastranaerophilales	TACGGGGGATGCAAGCGTTGTCCGGAATCATTGGGCGTAAAGAGTTCGTAGGTGGCATATTAAGTCTGGTGTTAAATGCAGGTGCTCAACATCTGTTCGGCACTGGATACTGGTAAGCTTGAATGCGGTAGAGGTAAAGGGAATTCCTGGTGTAGCGGTGAAATGCGTAGATATCAGGAGGAACATCGGTGGCGTAAGCGCTTTACTGGGCCGTAATTGACACTGAGGAACGAAAGCCAGGGTAGCAAATGGG
ASV_3dq_ep0	Bacteria	Bacteroidota	Bacteroidia	Bacteroidales	Muribaculaceae	unclassified Muribaculaceae	unclassified Muribaculaceae	TACGGAGGATGCGAGCGTTATCCGGATTTATTGGGTTTAAAGGGTGCGTAGGCGGGCTTTTAAGTCAGCGGTAAAAATTCGGGGCTCAACCCCGTCCGGCCGTTGAAACTGGGGGCCTTGAGTGGGCGAGAAGAAGGCGGAATGCGTGGTGTAGCGGTGAAATGCATAGATATCACGCAGAACCCCGATTGCGAAGGCAGCCTTCCGGCGCCCTACTGACGCTGAGGCACGAAAGTGCGGGGATCGAACAGG
ASV_3hy_cp6	Bacteria	Firmicutes	Bacilli	Lactobacillales	Lactobacillaceae	Ligilactobacillus	unclassified Ligilactobacillus	TACGTAGGTGGCGAGCGTTATCCGGATTTATTGGGCGTAAAGGGAACGCAGGCGGTCTTTTAAGTCTGATGTGAAAGCCTTCGGCTTAACCGGAGTAGTGCATTGGAAACTGGGAGACTTGAGTGCAGAAGAGGAGAGTGGAACTCCATGTGTAGCGGTGAAATGCGTAGATATATGGAAGAACACCAGTGGCGAAAGCGGCTCTCTGGTCTGTAACTGACGCTGAGGTTCGAAAGCGTGGGTAGCAAACAGG
ASV_3kl_j6g	Bacteria	Firmicutes	Clostridia	Lachnospirales	Lachnospiraceae	[Eubacterium] ruminantium group	unclassified [Eubacterium] ruminantium group	TACGTATGGTGCAAGCGTTATCCGGATTTACTGGGTGTAAAGGGTGCGTAGGTGGCATGGCAAGTCAGAAGTGAAAGGCCGGGGCTCAACCCCGGGACTGCTTTTGAAACTGTCAGGCTGGAGTGCAGGAGAGGAAAGCGGAATTCCTAGTGTAGCGGTGAAATGCGTAGATATTAGGAGGAACACCAGTGGCGAAGGCGGCTTTCTGGACTGAAACTGACACTGAGGCACGAAAGCGTGGGGAGCAAACAGG
ASV_3m0_tt1	Bacteria	Firmicutes	Clostridia	Oscillospirales	Ruminococcaceae	[Eubacterium] siraeum group	unclassified [Eubacterium] siraeum group	TACGTAGGTGGCGAGCGTTGTCCGGAATTACTGGGTGTAAAGGGAGTGTAGGCGGGAAAGCAAGTCAGAAGTGAAAACTATGGGCTTAACCCATAGCCTGCTTTTGAAACTGTTTTTCTTGAGTGAAGTAGAGGCAAGCGGAATTCCTAGTGTAGCGGTGAAATGCGTAGATATTAGGAGGAACACCAGTGGCGAAGGCGGCTTGCTGGGCTTTTACTGACGCTGAGGCTCGAAAGCGTGGGGAGCAAACAGG
ASV_3uk_wyb	Bacteria	Firmicutes	Clostridia	Oscillospirales	Oscillospiraceae	Intestinimonas	unclassified Intestinimonas	TACGTAGGTGGCAAGCGTTATCCGGATTTATTGGGTGTAAAGGGCGTGTAGGCGGGAAAGCAAGTCAGATGTGAAAACTCAGGGCTCAACCCTGAGCCTGCATTTGAAACTGTTTTTCTTGAGTGCTGGAGAGGCAATCGGAATTCCGTGTGTAGCGGTGAAATGCGTAGATATACGGAGGAACACCAGTGGCGAAGGCGGATTGCTGGACAGTAACTGACGCTGAGGCGCGAAAGCGTGGGGAGCAAACAGG
ASV_3un_qjc	Bacteria	Bacteroidota	Bacteroidia	Bacteroidales	Muribaculaceae	unclassified Muribaculaceae	unclassified Muribaculaceae	TACGGAGGATGCGAGCGTTATCCGGATTTATTGGGTTTAAAGGGTGCGTAGGCGGGAGATCAAGTCAGCGGTAAAATCGTGGGGCTCAACCCCATCCGGCCGTTGAAACTGGTTTTCTTGAGTGAGTTAGAGGTATGCGGAATGCGTGGTGTAGCGGTGAAATGCATAGATATCACGCAGAACTCCGATTGCGAAGGCAGCATACCGGTGCTCAACTGACGCTGAGGCACGAAAGCGTGGGGATCAAACAGG
ASV_3y0_4ps	Bacteria	Firmicutes	Clostridia	Oscillospirales	Oscillospiraceae	Colidextribacter	unclassified Colidextribacter	TACGTAGGTGGCAAGCGTTATCCGGATTTACTGGGTGTAAAGGGCGTGTAGGCGGGACTGCAAGTCAGATGTGAAAACCACGGGCTCAACCTGTGGCCTGCATTTGAAACTGTAGTTCTTGAGTACTGGAGAGGCAGACGGAATTCCTAGTGTAGCGGTGAAATGCGTAGATATTAGGAGGAACACCAGTGGCGAAGGCGGTCTGCTGGACAGCAACTGACGCTGAGGCGCGAAAGCGTGGGGAGCAAACAGG
ASV_41q_3y9	Bacteria	Firmicutes	Clostridia	Oscillospirales	Oscillospiraceae	unclassified Oscillospiraceae	unclassified Oscillospiraceae	TACGTAGGTGGCAAGCGTTGTCCGGATTTACTGGGTGTAAAGGGCGTGCAGCCGGGAGTGCAAGTCAGATGTGAAATCCCGCGGCTCAACCGCGGAACTGCATTTGAAACTGTGCTTCTTGAGTACTGGAGAGGCAGACGGAATTCCTAGTGTAGCGGTGAAATGCGTAGATATTAGGAGGAACACCAGTGGCGAAGGCGGTCTGCTGGACAGCAACTGACGGTGAGGCGCGAAAGCGTGGGGAGCAAACAGG
ASV_44a_bpb	Bacteria	Proteobacteria	Gammaproteobacteria	Enterobacterales	Pasteurellaceae	Rodentibacter	unclassified Rodentibacter	TACGGGGGGTGCGAGCGTTAATCGGAATAACTGGGCGTAAAGGGCACGCAGGCGGATTTTTAAGTGAGGTGTGAAAGCCCCGGGCTTAACCTGGGAATTGCATTTCAGACTGGGGATCTAGAGTACTTTAGGGAGGGGTAGAATTCCACGTGTAGCGGTGAAATGCGTAGAGATGTGGAGGAATACCGAAGGCGAAGGCAGCCCCTTGGGGATGTACTGACGCTCATGTGCGAAAGCGTGGGGAGCAAACAGG
ASV_490_2us	Bacteria	Bacteroidota	Bacteroidia	Bacteroidales	Muribaculaceae	unclassified Muribaculaceae	unclassified Muribaculaceae	TACGGAGGATGCGAGCGTTATCCGGATTTATTGGGTTTAAAGGGTGCGTAGGCGGGCTTTTAAGTCAGCGGTCAAATGTCGGGGCTCAACCCCGGCCTGCCGTTGAAACTGGAGGTCTTGAGTGAGCGAGAAGTATGCGGAATGCGTGGTGTAGCGGTGAAATGCATAGATATCACGCAGAACTCCGATTGCGAAGGCAGCATACCGGCGCTCAACTGACGCTGAGGCACGAAAGCGTGGGTATCGAACAGG
ASV_4i5_t8d	Bacteria	Firmicutes	Clostridia	Lachnospirales	Lachnospiraceae	unclassified Lachnospiraceae	unclassified Lachnospiraceae	TACGTAGGGGGCAAGCGTTATCCGGATTTACTGGGTGTAAAGGGAGCGTAGACGGTTATGTAAGTCTGAAGTGAAAGCCCGGGGCCCAACCCCGGGACTGCTTTGGAAACTGTGTAACTTGAGTACAGGAGGGGCAGGCGGAATTCCTGGTGTAGCGGTGAAATGCGTAGATATCAGGAGGAACACCGGCGGCGAAGGCGGCCTGCTGGACTGAGACTGACGTTGAGGCTCGAAAGCGTGGGGAGCAAACAGG
ASV_4lf_2ja	Bacteria	Bacteroidota	Bacteroidia	Bacteroidales	Muribaculaceae	unclassified Muribaculaceae	unclassified Muribaculaceae	TACGGAGGATGCGAGCGTTATCCGGATTTATTGGGTTTAAAGGGTGCGTAGGCGGCATTTCAAGTCAGCGGTAAAATTGAGAGGCTCAACCTCTTCGAGCCGTTGAAACTGGAGTGCTTGAGTGGGCGAGAAGTATGCGGAATGCGTGGTGTAGCGGTGAAATGCATAGATATCACGCAGAACTCCGATTGCGAAGGCAGCATACCGGCGCCCTACTGACGCTGAAGCACGAAAGCGTGGGTATCGAACAGG
ASV_4m2_t1t	Bacteria	Bacteroidota	Bacteroidia	Bacteroidales	Rikenellaceae	Alistipes	unclassified Alistipes	TACGGAGGATCCAAGCGTTATCCGGATTTATTGGGTTTAAAGGGTGCGTAGGCGGTTTTATAAGTTAGAGGTGAAATCTCGGGGCTCAACTCCGAAATTGCCTCTAATACTGTAGGACTAGAGAGTAGTTGCGGTAGGCGGAATGTATGGTGTAGCGGTGAAATGCTTAGAGATCATACAGAACACCGATTGCGAAGGCAGCTTACCAAACTATATCTGACGTTGAGGCACGAAAGCGTGGGGAGCAAACAGG
ASV_4pg_hy9	Bacteria	Bacteroidota	Bacteroidia	Bacteroidales	Marinifilaceae	Odoribacter	unclassified Odoribacter	TACGGAGGATGCGAGCGTTATCCGGATTTATTGGGTTTAAAGGGTGCGTAGGCGGCCTGTTAAGTTAGTGGTTAAATGTCGGGGCTAAACCCCGGATTGCCATTAAAACTGGCGGGCTCGAGTACAGACGAGGTAGGCGGAATAAGTCAAGTAGCGGTGAAATGCTTAGATATGACTTAGAACTCCGATAGCGAAGGCAGCTTACCAGGCTGAGACTGACGCTGAAGCACGAGAGCGTGGGTAGCGAACAGG
ASV_4ty_qt4	Bacteria	Firmicutes	Clostridia	Lachnospirales	Lachnospiraceae	unclassified Lachnospiraceae	unclassified Lachnospiraceae	TACGTAGGGGGCAAGCGTTATCCGGATTTACTGGGTGTAAAGGGAGCGTAGACGGCGAGGCAAGTCAGATGTGAAAGACCGGGGCTCAACCCCGGAGCTGCATTTGAAACTGCCTGGCTGGAGTGCAGGAGAGGTAAGTGGAATTCCTAGTGTAGCGGTGAAATGCGTAGATATTAGGAGGAACACCAGTGGCGAAGGCGGCTTACTGGACTGTAACTGACGTTGAGGCTCGAAAGCGTGGGGAGCAAACAGG
ASV_4uo_9y4	Bacteria	Desulfobacterota	Desulfovibrionia	Desulfovibrionales	Desulfovibrionaceae	Desulfovibrio	unclassified Desulfovibrio	TACGGAGGGCGCGAGCGTTAATCGGAATTACTGGGCGTAAAGCGCGCGTAGGCTGTTGTGTAAGTTGGGGGTGAAATCCCACGGCTCAACCGTGGAACAGCCCTTGATACTGCGCGACTTGAATCCGGGAGAGGGTGGCGGAATTCCAGGTGTAGGAGTGAAATCCGTAGATATCTGGAGGAACATCAGTGGCGAAGGCGGCCACCTGGACCGGTATTGACGCTGAGGCGCGAAAGCGTGGGGAGCAAACAGG
ASV_4uz_14p	Bacteria	Firmicutes	Clostridia	Lachnospirales	Lachnospiraceae	unclassified Lachnospiraceae	unclassified Lachnospiraceae	TACGTAGGGGGCAAGCGTTATCCGGATTTACTGGGTGTAAAGGGAGTGTAGGTGGCATAACAAGTCAGAAGTGAAAGCCCGGGGCTCAACCGCGGGACTGCTTTTGAAACTGTTAAGCTTGAGTGCAGGAGAGGTAAGCGGAATTCCTAGTGTAGCGGTGAAATGCGTAGATATTAGGAGGAACACCAGTGGCGAAGGCGGCTTACTGGACTGTAACTGACACTGAGGCTCGAAAGCGTGGGGAGCAAACAGG
ASV_4vf_19w	Bacteria	Firmicutes	Clostridia	Oscillospirales	Oscillospiraceae	unclassified Oscillospiraceae	unclassified Oscillospiraceae	TACGTAGGTGGCAAGCGTTATCCGGATTTATTGGGTGTAAAGGGCGTGTAGGCGGGAACGCAAGTCAGATGTGAAAACTCAGGGCTCAACCCTGAGCCTGCATTTGAAACTGTGTTTCTTGAGTGCTGGAGAGGCAATCGGAATTCCGTGTGTAGCGGTGAAATGCGTAGATATACGGAGGAACACCAGTGGCGAAGGCGGATTGCTGGACAGTAACTGACGCTGAGGCGCGAAAGCGTGGGGAGCAAACAGG
ASV_4w0_bkn	Bacteria	Campylobacterota	Campylobacteria	Campylobacterales	Helicobacteraceae	Helicobacter	apodemus	TACGGAGGGTGCAAGCGTTACTCGGAATCACTGGGCGTAAAGAGCGCGTAGGCGGAATAGCAAGTCAGATGTGAAATCCTATGGCTTAACCATAGAACTGCATTTGAAACTGTTATTCTAGAGTATGGGAGAGGTAGGTGGAATTCTTGGTGTAGGGGTAAAATCCGTAGAGATCAAGAGGAATACTCATTGCGAAGGCGACCTGCTAGAACATAACTGACGCTGATGCGCGAAAGCGTGGGGAGCAAACAGG
ASV_530_s1m	Bacteria	Firmicutes	Clostridia	Lachnospirales	Lachnospiraceae	unclassified Lachnospiraceae	unclassified Lachnospiraceae	TACGTATGGTGCAAGCGTTATCCGGATTTACTGGGTGTAAAGGGAGCGCAGGCGGCATGGCAAGTCCGATGTGAAAACCCGGGGCTCAACCCCGGGACTGCATTGGAAACTGTCAGGCTAGAGTGTCGGAGAGGTAAGTGGAATTCCTAGTGTAGCGGTGAAATGCGTAGATATTAGGAGGAACACCAGTGGCGAAGGCGGCTTACTGGACGACAACTGACGCTGAGGCTCGAAAGCGTGGGGAGCAAACAGG
ASV_587_rf3	Bacteria	Firmicutes	Clostridia	Lachnospirales	Lachnospiraceae	Lachnospiraceae NK4A136 group	unclassified Lachnospiraceae NK4A136 group	TACGTAGGGGGCAAGCGTTATCCGGAATTACTGGGTGTAAAGGGAGCGTAGACGGTTGTGCAAGTCTGGAGTGAAAGGCGGGGGCCCAACCCCCGGACTGCTCTGGAAACTGTATGACTGGAGTGCAGGAGAGGCAGGCGGAATTCCTGGTGTAGCGGTGAAATGCGTAGATATCAGGAGGAACACCGGTGGCGAAGGCGGCCTGCTGGACTGTAACTGACGTTGAGGCTCGAAAGCGTGGGGAGCAAACAGG
ASV_5bt_thm	Bacteria	Firmicutes	Clostridia	Lachnospirales	Lachnospiraceae	unclassified Lachnospiraceae	unclassified Lachnospiraceae	TACGTAGGGGGCAAGCGTTATCCGGATTTACTGGGTGTAAAGGGAGCGTAGACGGCATAGCAAGTCTGATGTGAAAGGTCGGGGCTCAACCCCGGGACTGCATTGGAAACTGTTAAGCTGGAGTGCAGGAGAGGTAAGTGGAATTCCTAGTGTAGCGGTGAAATGCGTAGATATTAGGAGGAACACCAGTGGCGAAGGCGGCTTACTGGACTGTAACTGACGTTGAGGCTCGAAAGCGTGGGGAGCAAACAGG
ASV_5ce_yol	Bacteria	Firmicutes	Clostridia	Oscillospirales	Oscillospiraceae	unclassified Oscillospiraceae	unclassified Oscillospiraceae	TACGTAGGTGGCAAGCGTTGTCCGGATTTACTGGGTGTAAAGGGCGTGTAGCCGGGCCGGCAAGTCAGATGTGAAATCCCAAGGCTCAACCTTGGAACTGCATTTGAAACTGTTGGTCTTGAGTATCGGAGAGGCAGGCGGAATTCCTAGTGTAGCGGTGAAATGCGTAGATATTAGGAGGAACACCAGTGGCGAAGGCGGCCTGCTGGACGACAACTGACGGTGAGGCGCGAAAGCGTGGGGAGCAAACAGG
ASV_5d3_8zq	Bacteria	Firmicutes	Clostridia	Lachnospirales	Lachnospiraceae	Lachnospiraceae NK4A136 group	unclassified Lachnospiraceae NK4A136 group	TACGTAGGGGGCAAGCGTTATCCGGAATTACTGGGTGTAAAGGGAGCGTAGACGGTTAAGTAAGTCTGGAGTGAAAGGCAGGGGCCCAACCCCTGGACTGCTCTGGAAACTATTTAACTGGAGTGCAGGAGAGGTAAGCGGAATTCCTAGTGTAGCGGTGAAATGCGTAGATATTAGGAGGAACACCAGTGGCGAAGGCGGCTTACTGGACTGTAACTGACGTTGAGGCTCGAAAGCGTGGGGAGCAAACAGG
ASV_5dn_zdr	Bacteria	Firmicutes	Clostridia	Lachnospirales	Lachnospiraceae	Lachnospiraceae NK4A136 group	unclassified Lachnospiraceae NK4A136 group	TACGTAGGGGGCAAGCGTTATCCGGATTTACTGGGTGTAAAGGGAGCGTAGACGGCAGCACAAGTCTGGAGTGAAATCCCGGGGCTTAACCCCGGAACTGCTTTGGAAACTGTGCGGCTGGAGTGCAGGAGGGGTAAGCGGAATTCCTAGTGTAGCGGTGAAATGCGTAGATATTAGGAGGAACACCGGTGGCGAAGGCGGCTTACTGGACTGTAACTGACGTTGAGGCTCGAAAGCGTGGGGAGCAAACAGG
ASV_5fj_4wv	Bacteria	Firmicutes	Clostridia	Peptococcales	Peptococcaceae	Peptococcus	unclassified Peptococcus	AACGTAGGGGGCAAGCGTTGTCCGGAATCACTGGGCGTAAAGGGCGCGTAGGCGGCAATATAAGTCAGGTGTGAAATGTAAGGGCTTAACCCTTAAACTGCACCTGATACTGTATAGCTTGAGAGTGAGAGAGGGAAGCGGAATTCCTAGTGTAGCGGTGAAATGCGTAGATATTAGGAAGAACACCAGTGGCGAAGGCGGCTTCCTGGCTCACAACTGACGCTGAGGCGCGAAAGCGTGGGGAGCAAACAGG
ASV_5fm_ck6	Bacteria	Firmicutes	Clostridia	Lachnospirales	Lachnospiraceae	Lachnospiraceae NK4A136 group	unclassified Lachnospiraceae NK4A136 group	TACGTAGGGGGCAAGCGTTATCCGGAATTACTGGGTGTAAAGGGAGCGTAGACGGTTAAGTAAGTCTGGAGTGAAAGGCTGGGGCCCAACCCCGGGACTGCTCTGGAAACTATTTAACTTGAGTGCAGGAGAGGTAAGCGGAATTCCTAGTGTAGCGGTGAAATGCGTAGATATTAGGAGGAACACCAGTGGCGAAGGCGGCTTACTGGACTGTAACTGACGTTGAGGCTCGAAAGCGTGGGGAGCAAACAGG
ASV_5jt_ik0	Bacteria	Firmicutes	Clostridia	Lachnospirales	Lachnospiraceae	Lachnospiraceae NK4A136 group	unclassified Lachnospiraceae NK4A136 group	TACGTAGGGGGCAAGCGTTATCCGGAATTACTGGGTGTAAAGGGAGCGTAGACGGTTAAGTAAGTCTGGAGTGAAAGGCTGGGGCCCAACCCCGGGACTGCTCTGGAAACTATTTAACTTGAGTGCAGGAGAGGTGAGCGGAATTCCTAGTGTAGCGGTGAAATGCGTAGATATTAGGAGGAACACCAGTGGCGAAGGCGGCTCACTGGACTGTAACTGACGTTGAGGCTCGAAAGCGTGGGGAGCAAACAGG
ASV_5m1_23i	Bacteria	Firmicutes	Clostridia	Lachnospirales	Lachnospiraceae	Lachnospiraceae NK4A136 group	unclassified Lachnospiraceae NK4A136 group	TACGTAGGGGGCAAGCGTTATCCGGAATTACTGGGTGTAAAGGGAGCGTAGACGGTTAAGTAAGTCTGGAGTGAAAGGCAGGGGCCCAACCCCTGGACTGCTCTGGAAACTATTTGACTAGAGTGCAGGAGAGGTAAGCGGAATTCCTAGTGTAGCGGTGAAATGCGTAGATATTAGGAGGAACACCAGTGGCGAAGGCGGCTTACTGGACTGTAACTGACGTTGAGGCTCGAAAGCGTGGGGAGCAAACAGG
ASV_5np_0eb	Bacteria	Firmicutes	Clostridia	Lachnospirales	Lachnospiraceae	unclassified Lachnospiraceae	unclassified Lachnospiraceae	TACGTAGGGGGCAAGCGTTATCCGGATTTACTGGGTGTAAAGGGAGCGTAGACGGCTGTGCAAGTCTGAAGTGAAAGCCCGTGGCTCAACCGCGGAACTGCTTTGGAAACTGTATAGCTTGAGTACTGGAGAGGCAGGCGGAATTCCTAGTGTAGCGGTGAAATGCGTAGATATTAGGAGGAACACCAGTGGCGAAGGCGGCCTGCTGGACAGAAACTGACGTTGAGGCTCGAAAGCGTGGGGAGCAAACAGG
ASV_5p7_lyq	Bacteria	Cyanobacteria	Cyanobacteriia	Chloroplast	unclassified Chloroplast	unclassified Chloroplast	unclassified Chloroplast	TACAGAGGATGCAAGCGTTATCCGGATTTATTGGGCGTAAAGTGTCTTTAGGTGGCTTTTCAAGTCCTCCGTTAAATCCCAGGGCTCAACCCTGGACAGGCGTTGGAAACTACAAAGCTAGAGTACGGTAGGGGCAGAGGGAATTTCCGGTGGAGCGGTGAAATGCGCTGAGATCGGAAAGAACACCAATGGCGAAAGCACTCTGCTGGACCGACACTGACACTGAGAGACGAAAGCTAGGGGAGCGAATGGG
ASV_5qq_hti	Bacteria	Firmicutes	Clostridia	Clostridia vadinBB60 group	unclassified Clostridia vadinBB60 group	unclassified Clostridia vadinBB60 group	unclassified Clostridia vadinBB60 group	TACGTAGGAGGCAAGCGTTATCCGGAATGACTGGGCGTAAAGGGTGCGTAGGTGGTTTGACAAGTTGGTAGCGTAACTCCGAGGCTCAACCTCGGCACTACTACCAAAACTGTCGGACTTGAGTGCAGGAGGGGCAACTGGAATTCCTAGTGTAGCGGTGGAATGCGTAGATATTAGGAGGAACACCAGTGGCGAAGGCGAGTTGCTGGACTGTAACTGACACTGAGGCACGAAAGCGTGGGGAGCAAACAGG
ASV_5r1_jyr	Bacteria	Proteobacteria	Gammaproteobacteria	Enterobacterales	Pasteurellaceae	Mannheimia	caviae/glucosida/haemolytica	TACGGGGGGTGCGAGCGTTAATCGGAATAACTGGGCGTAAAGGGCACGCAGGCGGTTGTTTAAGTGAGGTGTGAAAGCCCCGGGCTTAACCTGGGAATTGCATTTCAGACTGGACAACTAGAGTACTTTAGGGAGGGGTAGAATTCCACGTGTAGCGGTGAAATGCGTAGAGATGTGGAGGAATACCGAAGGCGAAGGCAGCCCCTTGGGAATGTACTGACGCTCATGTGCGAAAGCGTGGGGAGCAAACAGG
ASV_5t5_nhs	Bacteria	Firmicutes	Clostridia	Lachnospirales	Lachnospiraceae	unclassified Lachnospiraceae	unclassified Lachnospiraceae	TACGTAGGGGGCAAGCGTTATCCGGATTTACTGGGTGTAAAGGGAGCGTAGACGGCATGGCAAGTCAGATGTGAAAGCCCGGGGCTCAACCCCGGGACTGCATTTGAAACTGTCAGGCTGGAGTGCAGGAGAGGTAAGTGGAATTCCTAGTGTAGCGGTGAAATGCGTAGATATTAGGAGGAACACCAGTGGCGAAGGCGGCTTACTGGACTGTAACTGACGTTGAGGCTCGAAAGCGTGGGGAGCAAACAGG
ASV_5to_92x	Bacteria	Bacteroidota	Bacteroidia	Bacteroidales	Bacteroidaceae	Bacteroides	unclassified Bacteroides	TACGGAGGATCCGAGCGTTATCCGGATTTATTGGGTTTAAAGGGAGCGTAGGTGGATTGTTAAGTCAGTTGTGAAAGTTTGCGGCTCAACCGTAAAATTGCAGTTGAAACTGGCAGTCTTGAGTACAGTAGAGGTGGGCGGAATTCGTGGTGTAGCGGTGAAATGCTTAGATATCACGAAGAACTCCGATTGCGAAGGCAGCTCACTGGACTGTTCACTGACACTGAGGCTCGAAAGTGTGGGTATCAAACAGG
ASV_5w8_qhp	Bacteria	Firmicutes	Clostridia	Oscillospirales	Oscillospiraceae	unclassified Oscillospiraceae	unclassified Oscillospiraceae	TACGTAGGTGGCAAGCGTTGTCCGGATTTACTGGGTGTAAAGGGCGTGTAGCCGGGTTGACAAGTCAGATGTGAAATCCTGCGGCTTAACCGCAGAACTGCATTTGAAACTGTTGATCTTGAGTACTGGAGAGGCAGACGGAATTCCTAGTGTAGCGGTGAAATGCGTAGATATTAGGAGGAACACCAGTGGCGAAGGCGGTCTGCTGGACAGCAACTGACGGTGAGGCGCGAAAGCGTGGGGAGCAAACAGG
ASV_5xd_o1z	Bacteria	Bacteroidota	Bacteroidia	Bacteroidales	Muribaculaceae	unclassified Muribaculaceae	unclassified Muribaculaceae	TACGGAGGATGCGAGCGTTATCCGGATTTATTGGGTTTAAAGGGTGCGCAGGCGGAAAACCAAGTCAGCGGTCAAATTACGGGGCTCAACCCCGTCCTGCCGTTGAAACTGGGTTTCTTGAGTGGGCGAGAAGTATGCGGAATGCGTGGTGTAGCGGTGAAATGCATAGATATCACGCAGAACTCCGATTGCGAAGGCAGCATACCGGCGCCCAACTGACGCTCATGCACGAAAGCGTGGGTATCGAACAGG
ASV_5yy_r8a	Bacteria	Firmicutes	Clostridia	Oscillospirales	Oscillospiraceae	unclassified Oscillospiraceae	unclassified Oscillospiraceae	TACGTAGGTGGCAAGCGTTGTCCGGATTTACTGGGTGTAAAGGGCGTGTAGCCGGGCCGGCAAGTCAGATGTGAAATCCCGTGGCTTAACCACGGAGCTGCATTTGAAACTGTTGGTCTTGAGTATCGGAGAGGCAGGCGGAATTCCTAGTGTAGCGGTGAAATGCGTAGATATTAGGAGGAACACCAGTGGCGAAGGCGGCCTGCTGGACGACAACTGACGGTGAGGCGCGAAAGCGTGGGGAGCAAACAGG
ASV_61m_7r4	Bacteria	Firmicutes	Clostridia	Lachnospirales	Lachnospiraceae	unclassified Lachnospiraceae	unclassified Lachnospiraceae	TACGTAGGGGGCAAGCGTTATCCGGATTTACTGGGTGTAAAGGGAGCGTAGACGGCATGGCAAGTCTGATGTGAAAGGTCGGGGCCCAACCCCGGGACTGCATTGGAAACTGTCAGGCTGGAGTACAGGAGAGGTAAGCGGAATTCCTAGTGTAGCGGTGAAATGCGTAGATATTAGGAGGAACACCAGTGGCGAAGGCGGCTTACTGGACTGTAACTGACGTTGAGGCTCGAAAGCGTGGGGAGCAAACAGG
ASV_622_4jt	Bacteria	Firmicutes	Clostridia	Lachnospirales	Lachnospiraceae	Lachnospiraceae NK4A136 group	unclassified Lachnospiraceae NK4A136 group	TACGTAGGGGGCAAGCGTTATCCGGATTTACTGGGTGTAAAGGGAGCGTAGACGGTGCGCCAAGTCTGGAGTGAAATGCCGCGGCTTAACCGCGGAACTGCTTTGGAAACTGGCGCGCTTGAGTGCGGGAGGGGTGAGCGGAATTCCTAGTGTAGCGGTGAAATGCGTAGATATTAGGAGGAACACCGGTGGCGAAGGCGGCTCACTGGACCGTAACTGACGTTGAGGCTCGAAAGCGTGGGGAGCAAACAGG
ASV_63b_18q	Bacteria	Firmicutes	Clostridia	Lachnospirales	Lachnospiraceae	unclassified Lachnospiraceae	unclassified Lachnospiraceae	TACGTATGGGGCAAGCGTTATCCGGATTTACTGGGTGTAAAGGGAGCGTAGACGGCATGGCAAGTCTGATGTGAAAGCCCGGGGCTCAACCCCGGGACTGCATTGGAAACTGTCTAGCTGGAGTGCGGGAGAGGTAAGTGGAATTCCTAGTGTAGCGGTGAAATGCGTAGATATTAGGAGGAACACCAGTGGCGAAGGCGGCTTACTGGACCGTAACTGACGTTGAGGCTCGAAAGCGTGGGGAGCAAACAGG
ASV_63g_md3	Bacteria	unclassified Bacteria	unclassified Bacteria	unclassified Bacteria	unclassified Bacteria	unclassified Bacteria	unclassified Bacteria	TACAGAGGGTGCGAGCGTTGTTCGGAATTATTGGGCGTAAAGGGCTCGTAGGCTGTAGAACTAGTTTGGTGTTAAATACCTAGGCTTAACCTAGGACATGCATCAAATACTGTTTTACTAGAGTGCAAGAGAGGAGAAAGGAATTTCCAGTGTAGGGGTGGAATCCGTAGATATTGGAAAGAACACCAATGGCGAAGGCATTTCTCTGGCTTGATACTGACGCTGAGGAGCGAAAGCGTGGGGAGCAAACAGG
ASV_64s_2mj	Bacteria	Firmicutes	Clostridia	Lachnospirales	Lachnospiraceae	Lachnospiraceae NK4A136 group	unclassified Lachnospiraceae NK4A136 group	TACGTAGGGGGCAAGCGTTATCCGGATTTACTGGGTGTAAAGGGAGCGTAGACGGCAGCGCAAGTCTGGAGTGAAATGCCGGGGCCCAACCCCGGAACTGCTTTGGAAACTGTGCAGCTCGAGTGCAGGAGAGGTAAGCGGAATTCCTAGTGTAGCGGTGAAATGCGTAGATATTAGGAGGAACACCAGTGGCGAAGGCGGCTTACTGGACTGTAACTGACGTTGAGGCTCGAAAGCGTGGGGAGCAAACAGG
ASV_68s_fbk	Bacteria	Deferribacterota	Deferribacteres	Deferribacterales	Deferribacteraceae	Mucispirillum	schaedleri	TACGGAGGGGGCGAGCGTTGTTCGGAGTGACTGGGCGTAAAGAGCACGTAGGCGGTGTTGTAAGTCATTAGTCAAAGACTAGAGCTCAACTTTAGTAAGGCTAGTGATACTATAATACTAGAGTATCAGAGAGGATTGCAGAATTCCTGGTGTAGCGGTGAAATGCGTAGATATCAGGAGGAATACCGTTAGCGAAGGCGGCAATCTGGCTGGAAACTGACGCTGAGGTGCGAAAGCGTGGGTAGCAAACAGG
ASV_68t_0pk	Bacteria	Bacteroidota	Bacteroidia	Bacteroidales	Bacteroidaceae	Bacteroides	unclassified Bacteroides	TACGGAGGATCCGAGCGTTATCCGGATTTATTGGGTTTAAAGGGAGCGTAGATGGGATGTTAAGTCAGTTGTGAAAGTTTGCGGCTCAACCGTAAAATTGCAATTGATACTGGCGTTCTTGAGTACAGTTGAGGCAGGCGGAATTCGTGGTGTAGCGGTGAAATGCTTAGATATCACGAAGAACCCCGATTGCGAAGGCAGCCTGCTAACCTGCCACTGACATTGAGGCTCGAAAGTGTGGGTATCAAACAGG
ASV_696_3pd	Bacteria	Firmicutes	Clostridia	Lachnospirales	Lachnospiraceae	ASF356	unclassified ASF356	TACGTAGGGGGCAAGCGTTATCCGGAATTACTGGGTGTAAAGGGAGAGTAGGCGGCAAGGTAAGCGATATGTGAAAGCCTTAGGCTTAACCTGAGGATTGCATAACGAACTATCTAGCTAGAGTACAGGAGAGGAAAGCGGAATTCTTAGTGTAGCGGTGAAATGCGTAGATATTAGGAAGAACACCAGTGGCGAAGGCGGCTTTCTGGACTGAAACTGACGCTGAGGCTCGAAAGCGTGGGGAGCGAACAGG
ASV_6a6_ho4	Bacteria	Cyanobacteria	Vampirivibrionia	Gastranaerophilales	unclassified Gastranaerophilales	unclassified Gastranaerophilales	unclassified Gastranaerophilales	TACGGAGGGTGCAAGCGTTGTCCGGAATCATTGGGCGTAAAGAGTTCGTAGGTGGCACGTTAAGTCTGGTGTTAAATGCAGAGGCTCAACTTCTGTTCGGCACTGGATACTGGCGAGCTTGAATGCGGTAGAGGTAAAGGGAATTCCTGGTGTAGCGGTGAAATGCGTAGATATCAGGAGGAACATCGGTGGCGTAAGCGCTTTACTGGGCCGTAATTGACACTGAGGAACGAAAGCCAGGGTAGCAAATGGG
ASV_6fd_u87	Bacteria	Firmicutes	Clostridia	Lachnospirales	Lachnospiraceae	Lachnospiraceae NK4A136 group	bacterium	TACGTAGGGGGCAAGCGTTATCCGGATTTACTGGGTGTAAAGGGAGCGTAGACGGTGCGCCAAGTCTGGAGTGAAATGCCGCAGCTTAACTGCGGAACTGCTTTGGAAACTGGCGAACTAGAGTGCGGGAGGGGTAAGCGGAATTCCTAGTGTAGCGGTGAAATGCGTAGATATTAGGAGGAACACCGGTGGCGAAGGCGGCTTACTGGACCGTAACTGACGTTGAGGCTCGAAAGCGTGGGGAGCAAACAGG
ASV_6jk_r22	Bacteria	Firmicutes	Clostridia	Oscillospirales	Oscillospiraceae	Oscillibacter	unclassified Oscillibacter	TACGTAGGTGGCAAGCGTTGTCCGGATTTACTGGGTGTAAAGGGCGTGCAGCCGGGTCGGCAAGTCAGATGTGAAATCCCGCGGCTTAACCGCGGAACTGCATTTGAAACTGTCGGTCTTGAGTACCGGAGAGGTCATCGGAATTCCTTGTGTAGCGGTGAAATGCGTAGATATAAGGAAGAACACCAGTGGCGAAGGCGGATGACTGGACGGCAACTGACGGTGAGGCGCGAAAGCGTGGGGAGCAAACAGG
ASV_6kd_d2c	Bacteria	Firmicutes	Clostridia	Lachnospirales	Lachnospiraceae	Lachnospiraceae NK4A136 group	unclassified Lachnospiraceae NK4A136 group	TACGTAGGGGGCAAGCGTTATCCGGATTTACTGGGTGTAAAGGGAGCGTAGACGGCAATGCAAGTCTGAAGTGAAAGGCGGGGGCCCAACCCCCGGACTGCTTTGGAAACTGTAGAGCTGGAGTGCAGGAGAGGTAAGTGGAATTCCTAGTGTAGCGGTGAAATGCGTAGATATTAGGAGGAACACCAGTGGCGAAGGCGGCTTACTGGACTGTAACTGACGTTGAGGCTCGAAAGCGTGGGGAGCAAACAGG
ASV_6o1_w40	Bacteria	Firmicutes	Bacilli	Erysipelotrichales	Erysipelotrichaceae	Allobaculum	unclassified Allobaculum	TACGTAGGTGGCGAGCGTTATCCGGAATGATTGGGCGTAAAGGGTGCGCAGGCGGCATGTCAAGTCTGAAGTGAAAGGTACGGGCTTAACCTGTACAGGCTTTGGAAACTGGCATGCTAGAGGACAGGAGAGGGCGGTGGAACTCCATGTGTAGCGGTAAAATGCGTAGATATATGGAAGAACACCAGTGGCGAAGGCGGCCGCCTGGACTGTTACTGACGCTCAGGCACGAAAGCGTGGGGAGCAAATAGG
ASV_6p5_ijw	Bacteria	Firmicutes	Clostridia	Lachnospirales	Lachnospiraceae	unclassified Lachnospiraceae	unclassified Lachnospiraceae	TACGTAGGGGGCGAGCGTTATCCGGAATTACTGGGTGTAAAGGGAGCGTAGACGGCTGTGTAAGCCTGAAGTGGAAGCCCGCGGCCCAACCGCGGAACTGCTTTGGGAACTGTGCGGCTGGAGTATGGGAGGGGTAAGCGGAATTCCTGGTGTAGCGGTGAAATGCGTAGATATCAGGAGGAACACCGGTGGCGAAGGCGGCTTACTGGACCATAACTGACGTTGAGGCTCGAAAGCGTGGGTAGCGAACAGG
ASV_6pw_9zm	Bacteria	Bacteroidota	Bacteroidia	Bacteroidales	Bacteroidaceae	Bacteroides	unclassified Bacteroides	TACGGAGGATCCGAGCGTTATCCGGATTTATTGGGTTTAAAGGGAGCGTAGATGGGTTGTTAAGTCAGTTGTGAAAGTTTGCGGCTCAACCGTAAAATTGCAATTGATACTGGCAGCCTTGAGTACAGTTGAGGTAGGCGGAATTCGTGGTGTAGCGGTGAAATGCTTAGATATCACGAAGAACTCCGATTGCGAAGGCAGCTTACTAAAGTGTCACTGACATTGATGCTCGAAAGTGTGGGTATCAAACAGG
ASV_6rc_nax	Bacteria	Firmicutes	Bacilli	RF39	unclassified RF39	unclassified RF39	unclassified RF39	TACGTAGGGGGCGAGCGTTATCCGGATTTATTGGGCGTAAAGCGTGTGTAGGCGGTTTGTTAAGTCTGAGATTAAAGCCCGAGGCTCAACCTCGGTTCGTTTCAGAAACTGGCAGACTTGAGTGTGGTAGAGGCAAGTGGAATTTCTAGTGTAGCGGTTAAATGCGTAGATATTAGAAGGAACACCAGTGGCGAAGGCGGCTTGCTGGGCCATTACTGACGCTGAGACACGAAAGCGTGGGGAGCAAATAGG
ASV_6sh_m18	Bacteria	Firmicutes	Clostridia	Oscillospirales	Oscillospiraceae	unclassified Oscillospiraceae	unclassified Oscillospiraceae	TACGTAGGTGGCAAGCGTTATCCGGATTTACTGGGTGTAAAGGGCGTGTAGGCGGGACTGCAAGTCAGATGTGAAAACCATGGGCTCAACCCATGGCCTGCATTTGAAACTGTAGTTCTTGAGTGTTGGAGAGGCAGGCGGAATTCCGTGTGTAGCGGTGAAATGCGTAGATATACGGAGGAACACCAGTGGCGAAGGCGGCCTGCTGGACAATAACTGACGCTGAGGCGCGAAAGCGTGGGGAGCAAACAGG
ASV_6sm_ro4	Bacteria	Firmicutes	Clostridia	Lachnospirales	Lachnospiraceae	Lachnospiraceae NK4A136 group	unclassified Lachnospiraceae NK4A136 group	TACGTAGGGGGCAAGCGTTATCCGGATTTACTGGGTGTAAAGGGAGCGTAGACGGTTGCGCAAGTCTGGAGTGAAATGCTGGGGCCCAACCCCAGAACTGCTCTGGAAACTGTGTAACTGGAGTGCAGGAGAGGTAAGTGGAATTCCTAGTGTAGCGGTGAAATGCGTAGATATTAGGAGGAACACCAGTGGCGAAGGCGGCTTACTGGACTGTAACTGACGTTGAGGCTCGAAAGCGTGGGGAGCAAACAGG
ASV_6ti_ncu	Bacteria	Firmicutes	Clostridia	Oscillospirales	Oscillospiraceae	unclassified Oscillospiraceae	unclassified Oscillospiraceae	TACGTAGGTGGCAAGCGTTGTCCGGATTTACTGGGTGTAAAGGGCGTGTAGCCGGGCTGACAAGTCAGATGTGAAATTCCGGGGCTCAACCTCGGAACTGCATTTGAAACTGTTGGTCTTGAGTATCGGAGAGGCAGGCGGAATTCCTAGTGTAGCGGTGAAATGCGTAGATATTAGGAGGAACACCAGTGGCGAAGGCGGCCTGCTGGACGACAACTGACGGTGAGGCGCGAAAGCGTGGGGAGCAAACAGG
ASV_6ug_r39	Bacteria	Bacteroidota	Bacteroidia	Bacteroidales	Rikenellaceae	Alistipes	unclassified Alistipes	TACGGAGGATTCAAGCGTTATCCGGATTTATTGGGTTTAAAGGGTGCGTAGGCGGTTCGATAAGTTAGAGGTGAAATTCCGGGGCTCAACCCCGGCACTGCCTCTGATACTGTCGGACTAGAGTACAGATGCGGTAGGCGGAATGTATGGTGTAGCGGTGAAATGCATAGAGATCATACAGAACACCGATTGCGAAGGCAGCTTACCAAACTGCAACTGACGTTGAGGCACGAAAGCGTGGGTAGCGAACAGG
ASV_71m_2q1	Bacteria	Firmicutes	Clostridia	Lachnospirales	Lachnospiraceae	Roseburia	unclassified Roseburia	TACGTATGGAGCAAGCGTTATCCGGATTTACTGGGTGTAAAGGGAGCGCAGGCGGCCAGGCAAGTCTGATGTGAAAACCCGGGGCTCAACCCCGGGAGTGCATTGGAAACTGCAGGGCTGGAGTGTCGGAGAGGTAAGTGGAATTCCTAGTGTAGCGGTGAAATGCGTAGATATTAGGAGGAACACCAGTGGCGAAGGCGGCTTACTGGACGATAACTGACGCTGAGGCTCGAAAGCGTGGGGAGCAAACAGG
ASV_747_oei	Bacteria	Bacteroidota	Bacteroidia	Bacteroidales	Bacteroidaceae	Bacteroides	caecimuris/fragilis/ovatus/xylanisolvens	TACGGAGGATCCGAGCGTTATCCGGATTTATTGGGTTTAAAGGGAGCGTAGGTGGATTGTTAAGTCAGTTGTGAAAGTTTGCGGCTCAACCGTAAAATTGCAGTTGAAACTGGCAGTCTTGAGTACAGTAGAGGTGGGCGGAATTCGTGGTGTAGCGGTGAAATGCTTAGATATCACGAAGAACTCCGATTGCGAAGGCAGCTCACTAGACTGCAACTGACACTGATGCTCGAAAGTGTGGGTATCAAACAGG
ASV_751_01r	Bacteria	Bacteroidota	Bacteroidia	Bacteroidales	Muribaculaceae	unclassified Muribaculaceae	unclassified Muribaculaceae	TACGGAGGATGCGAGCGTTATCCGGATTTATTGGGTTTAAAGGGTGCGTAGGCGGTCTGTTAAGTCAGCGGTAAAAAGCGCGGGCTCAACCCGTGTGAGCCGTTGAGACTGGCGGGCTTGAGAGACGGAGAGGCATGCGGAATGCGCGGTGTAGCGGTGAAATGCATAGATATCGCGCAGAACTCCGATTGCGAAGGCAGCATGCCGGCCGTTGTCTGACGCTGAGGCACGAAAGCGTGGGTATCGAACAGG
ASV_76k_fhq	Bacteria	Firmicutes	Bacilli	Acholeplasmatales	Acholeplasmataceae	Anaeroplasma	unclassified Anaeroplasma	TACGTAGGGAGCGAGCGTTATCCGGAATTATTGGGCGTAAAGGGTGCGTAGATGGGATAATAAGTCTTTTGTAAAAATGCTAGGCTCAACCTAGTAGGGCAAAAGATACTATTGACCTAGAGTATGGCAGAGGCAAGTGGAACTACATGTGTAGCGGTAAAATGCGTAAATATATGTAAGAACACCAGTGGCGAAGGCGGCTTGCTGGGCCGATACTGACATTGAGGCACGAAAGCGTGGGGAGCAAACAGG
ASV_77h_2us	Bacteria	Firmicutes	Clostridia	Lachnospirales	Lachnospiraceae	Lachnospiraceae NK4A136 group	unclassified Lachnospiraceae NK4A136 group	TACGTAGGGGGCAAGCGTTATCCGGATTTACTGGGTGTAAAGGGAGCGTAGACGGCAGGGCAAGTCTGGAGTGAAAGGCAGGGGCCCAACCCCTGGACTGCTTTGGAAACTGCCCGGCTTGAGTGCAGGAGAGGTAAGTGGAATTCCTAGTGTAGCGGTGAAATGCGTAGATATTAGGAGGAACACCAGTGGCGAAGGCGGCTTACTGGACTGTAACTGACGTTGAGGCTCGAAAGCGTGGGGAGCAAACAGG
ASV_79u_cgp	Bacteria	Bacteroidota	Bacteroidia	Bacteroidales	Prevotellaceae	Prevotellaceae Ga6A1 group	unclassified Prevotellaceae Ga6A1 group	TACGGAAGATGCGAGCGTTATCCGGATTTATTGGGTTTAAAGGGAGCGTAGGCGGGAAATTAAGTCAGCGGTCAAACACGGTTGCTCAACAATCGTTCGCCGTTGAAACTGATTTTCTTGAATGTAGTCAAGGCAGGTGGAATTCGTGGTGTAGCGGTGAAATGCTTAGATATCACGAAGAACTCCGATAGCGAAGGCAGCCTGCTGGAGTATGATTGACGCTGAGGCTCGAAAGTGCGGGAATCAAACAGG
ASV_7fn_ql3	Bacteria	Bacteroidota	Bacteroidia	Bacteroidales	Muribaculaceae	unclassified Muribaculaceae	unclassified Muribaculaceae	TACGGAGGATGCGAGCGTTATCCGGATTTATTGGGTTTAAAGGGTGCGTAGGCGGGCTGTTAAGTCAGCGGTAAAAAAGCGGGGCTCAACCCCGTTTAGCCGTTGAAACTGGTGGTCTTGAGTGGGCGAGAAGTGTGCGGAATGCGTGGTGTAGCGGTGAAATGCATAGATATCACGCAGAACTCCGATTGCGAAGGCAGCACACCGGCGCCCTACTGACGCTGAGGCACGAAAGCGTGGGTATCGAACAGG
ASV_7gu_jxq	Bacteria	Bacteroidota	Bacteroidia	Bacteroidales	Muribaculaceae	unclassified Muribaculaceae	unclassified Muribaculaceae	TACGGAGGATGCGAGCGTTATCCGGATTTATTGGGTTTAAAGGGTGCGTAGGCGGTCGCGGTAAGTAAGCGGTAAAATCGCGGGGCTCAACCCCGCCGAGCCGTTTAGACTGCCGGACTGGAGACGGAGAGAGGCAGGCGGAATGCGCGGTGTAGCGGTGAAATGCTTAGATATCGCGCAGAACTCCGATTGCGAAGGCAGCCTGCTGGCTCCGGACTGACGCTGAGGCACGAAAGCGTGGGGATCGAACAGG
ASV_7hv_5p1	Bacteria	Bacteroidota	Bacteroidia	Bacteroidales	Muribaculaceae	unclassified Muribaculaceae	unclassified Muribaculaceae	TACGGAGGATGCGAGCGTTATCCGGATTTATTGGGTTTAAAGGGTGCGTAGGCGGGCAGTCAAGTCAGCGGTAAAAATTCGGGGCTCAACCCCGTCCGGCCGTTGAAACTGGCAGTCTTGAGTGAGCGAGAGGTATGCGGAATGCGTGGTGTAGCGGTGAAATGCATAGATATCACGCAGAACCCCGATTGCGAAGGCAGCATACCGGTGCTCAACTGACGCTGAGGCACGAAAGCGTGGGTATCAAACAGG
ASV_7j8_103	Bacteria	Firmicutes	Bacilli	Lactobacillales	Lactobacillaceae	Ligilactobacillus	unclassified Ligilactobacillus	TACGTAGGTGGCAAGCGTTATCCGGATTTATTGGGCGTAAAGGGAACGCAGGCGGTCTTTTAAGTCTGATGTGAAAGCCTTCGGCTTAACCGGAGTAGTGCATTGGAAACTGGGAGACTTGAGTGCAGAAGAGGAGAGTGGAACTCCATGTGTAGCGGTGAAATGCGTAGATATATGGAAGAACACCAGTGGCGAAAGCGGCTCTCTGGTCTGTAACTGACGCTGAGGTTCGAAAGCGTGGGTAGCAAACAGG
ASV_7km_bfz	Bacteria	Firmicutes	Clostridia	Oscillospirales	Oscillospiraceae	Oscillibacter	unclassified Oscillibacter	TACGTAGGTGGCAAGCGTTGTCCGGATTTACTGGGTGTAAAGGGCGTGCAGCCGGGCTGACAAGTCAGATGTGAAATTCCAGGGCTCAACTCTGGAACTGCATTTGAAACTATTGGTCTTGAGTACCGGAGAGGTTATCGGAATTCCTTGTGTAGCGGTGAAATGCGTAGATATAAGGAAGAACACCAGTGGCGAAGGCGGATAACTGGACGGCAACTGACGGTGAGGCGCGAAAGCGTGGGGAGCAAACAGG
ASV_7m3_u32	Bacteria	Firmicutes	Clostridia	Lachnospirales	Lachnospiraceae	Lachnospiraceae NK4A136 group	unclassified Lachnospiraceae NK4A136 group	TACGTAGGGGGCAAGCGTTATCCGGAATTACTGGGTGTAAAGGGAGCGCAGACGGTGATGCAAGTCTGGAGTGAAAGGCGGGGGCCCAACCCCCGGACTGCTCTGGAAACTGTGTAACTTGAGTGCAGGAGAGGCAGGCGGAATTCCTGGTGTAGCGGTGAAATGCGTAGATATCAGGAGGAACACCGGTGGCGAAGGCGGCCTGCTGGACTGTAACTGACGTTGAGGCTCGAAAGCGTGGGGAGCAAACAGG
ASV_7ol_sww	Bacteria	Bacteroidota	Bacteroidia	Bacteroidales	Bacteroidaceae	Bacteroides	unclassified Bacteroides	TACGGAGGATCCGAGCGTTATCCGGATTTATTGGGTTTAAAGGGAGCGTAGATGGGGTTTTAAGTCAGTTGTGAAAGTTTGCGGCTCAACCGTAAAATTGCAGTTGATACTGGAGTCCTTGAGTGCAGTTGAGGTAAGCGGAATTCGTGGTGTAGCGGTGAAATGCTTAGATATCACGAAGAACTCCTATTGCGAAGGCAGCTTACTAACCTGCTACTGACATTGAGGCTCGAAAGTGTGGGTATCAAACAGG
ASV_7pl_6pd	Bacteria	Bacteroidota	Bacteroidia	Bacteroidales	Muribaculaceae	unclassified Muribaculaceae	unclassified Muribaculaceae	TACGGAGGATGCGAGCGTTATCCGGATTTATTGGGTTTAAAGGGTGCGCAGGCGGGAGATCAAGTCAGCGGTAAAATTGGGAGGCTCAACCTCTCCGAGCCGTTGAAACTGGTTTCCTTGAGTGGGCGAGAAGTATGCGGAATGCGTGGTGTAGCGGTGAAATGCATAGATATCACGCAGAACTCCGATTGCGAAGGCAGCATACCGGCGCCCGACTGACGCTCATGCACGAAAGCGTGGGTATCGAACAGG
ASV_7w4_0td	Bacteria	Firmicutes	Clostridia	Lachnospirales	Lachnospiraceae	Anaerostipes	unclassified Anaerostipes	TACGTAGGGGGCAAGCGTTATCCGGATTTACTGGGTGTAAAGGGTGCGTAGGTGGTGTGGCAAGTCAGAAGTGAAAACGCGGGGCTCAACCCCGCGACTGCTTTTGAAACTGTCAGACTGGAGTACAGGAGAGGCAGGCGGAATTCCTAGTGTAGCGGTGAAATGCGTAGATATTAGGAGGAACACCAGTGGCGAAGGCGGCCTGCTGGACTGTTACTGACACTGAGGCACGAAAGCGTGGGGAGCAAACAGG
ASV_7xm_sdm	Bacteria	Campylobacterota	Campylobacteria	Campylobacterales	Helicobacteraceae	Helicobacter	unclassified Helicobacter	TACGGAGGGTGCAAGCGTTACTCGGAATCACTGGGCGTAAAGAGCGCGTAGGCGGGATAGCAAGTCAGATGTGAAATCCTATGGCTTAACCATAGAACTGCATTTGAAACTGTTATTCTAGAGTATGGGAGAGGTAGGTGGAATTCTTGGTGTAGGGGTAAAATCCGTAGATATCAAGAGGAATACTCATTGCGAAGGCGACCTGCTAGAACATAACTGACGCTGATGCGCGAAAGCGTGGGGAGCAAACAGG
ASV_7yi_0cm	Bacteria	Firmicutes	Bacilli	Lactobacillales	Lactobacillaceae	Lactobacillus	crispatus/gasseri/helveticus/hominis/iatae/johnsonii/kefiranofaciens/paragasseri/prophage/taiwanensis	TACGTAGGTGGCAAGCGTTGTCCGGATTTATTGGGCGTAAAGCGAGTGCAGGCGGTTCAATAAGTCTGATGTGAAAGCCTTCGGCTCAACCGGAGAATTGCATCAGAAACTGTTGAACTTGAGTGCAGAAGAGGAGAGTGGAACTCCATGTGTAGCGGTGGAATGCGTAGATATATGGAAGAACACCAGTGGCGAAGGCGGCTCTCTGGTCTGCAACTGACGCTGAGGCTCGAAAGCATGGGTAGCGAACAGG
ASV_81p_in5	Bacteria	Firmicutes	Clostridia	Lachnospirales	Lachnospiraceae	Lachnospiraceae NK4A136 group	unclassified Lachnospiraceae NK4A136 group	TACGTAGGGGGCAAGCGTTATCCGGATTTACTGGGTGTAAAGGGAGCGTAGACGGTTATATAAGTCTGAAGTGAAATGCCAGTGCTCAACACTGGAACTGCTTTGGAAACTGTGTAACTGGAGTGCAGGAGAGGTAAGTGGAATTCCTAGTGTAGCGGTGAAATGCGTAGATATTAGGAGGAACACCAGTGGCGAAGGCGGCTTACTGGACTGTAACTGACGTTGAGGCTCGAAAGCGTGGGGAGCAAACAGG
ASV_86j_trm	Bacteria	Firmicutes	Clostridia	Lachnospirales	Lachnospiraceae	unclassified Lachnospiraceae	unclassified Lachnospiraceae	TACGTATGGAGCAAGCGTTATCCGGATTTACTGGGTGTAAAGGGAGCGTAGACGGCAGGGCAAGTCTGATGTGAAAGTCCGGGGCCCAACCCCGGGACTGCATTGGAAACTGTCCAGCTGGAGTGCAGGAGAGGTAAGTGGAATTCCTAGTGTAGCGGTGAAATGCGTAGATATTAGGAGGAACACCAGTGGCGAAGGCGGCTTACTGGACTGTAACTGACGTTGAGGCTCGAAAGCGTGGGGAGCAAACAGG
ASV_89c_gpv	Bacteria	Bacteroidota	Bacteroidia	Bacteroidales	Tannerellaceae	Parabacteroides	distasonis	TACGGAGGATCCGAGCGTTATCCGGATTTATTGGGTTTAAAGGGTGCGTAGGCGGCCTTTTAAGTCAGCGGTGAAAGTCTGTGGCTCAACCATAGAATTGCCGTTGAAACTGGGGGGCTTGAGTATGTTTGAGGCAGGCGGAATGCGTGGTGTAGCGGTGAAATGCTTAGATATCACGCAGAACCCCGATTGCGAAGGCAGCCTGCCAAGCCATGACTGACGCTGATGCACGAAAGCGTGGGGATCAAACAGG
ASV_8ba_3ee	Bacteria	Bacteroidota	Bacteroidia	Bacteroidales	Prevotellaceae	Alloprevotella	unclassified Alloprevotella	TACGGAAGGTCCGGGCGTTATCCGGATTTATTGGGTTTAAAGGGAGCGTAGGCGGACCTTCAAGTCAGCTGTGAAATCCCGCGGCTCAACCGCGGGCCTGCAGTTGAAACTGTCGGTCTTGAGTGCGCGCAGGGGTGCCGGAATTCATGGTGTAGCGGTGAAATGCTTAGATATCATGAAGAACTCCGATCGCGAAGGCAAGTGCCCGGAGCGCAACTGACGCTGAGGCTCGAAGGTGCGGGTATCGAACAGG
ASV_8dk_bw1	Bacteria	Firmicutes	Clostridia	Lachnospirales	Lachnospiraceae	Lachnospiraceae NK4A136 group	unclassified Lachnospiraceae NK4A136 group	TACGTAGGGGGCAAGCGTTATCCGGATTTACTGGGTGTAAAGGGAGCGTAGACGGTTATGCAAGTCTGGAGTGAAAGGCGGGGGCTCAACCCCTGGACTGCTCTGGAAACTGTAGAACTAGAGTGCAGGAGGGGTAAGTGGAATTCCTAGTGTAGCGGTGAAATGCGTAGATATTAGGAGGAACACCAGTGGCGAAGGCGGCTTACTGGACTGTAACTGACGTTGAGGCTCGAAAGCGTGGGGAGCAAACAGG
ASV_8ef_f9g	Bacteria	Firmicutes	Clostridia	Lachnospirales	Lachnospiraceae	unclassified Lachnospiraceae	unclassified Lachnospiraceae	TACGTAGGGGGCAAGCGTTATCCGGATTTACTGGGTGTAAAGGGAGCGCAGACGGTGCGCCAAGTCTGGAGTGAAATGCCGCGGCTTAACCGCGGAACTGCTTTGGAAACTGGCGTACTCGAGTGCAGGAGGGGCAGGCGGAATTCCTGGTGTAGCGGTGAAATGCGTAGATATCAGGAGGAACACCGGTGGCGAAGGCGGCCTGCTGGACTGTAACTGACGTTGAGGCTCGAAAGCGTGGGGAGCAAACAGG
ASV_8fg_reo	Bacteria	Firmicutes	Clostridia	Oscillospirales	Ruminococcaceae	[Eubacterium] siraeum group	unclassified [Eubacterium] siraeum group	TACGTAGGTGGCAAGCGTTGTCCGGAATTACTGGGTGTAAAGGGAGCGTAGGCGGGATGTCAAGTCAGAAGTGAAAATTATGGGCTCAACTCATAACCTGCTTTTGAAACTGATATTCTTGAGTGAAGTAGAGGCAAGCGGAATTCCTAGTGTAGCGGTGAAATGCGTAGATATTAGGAGGAACACCAGTGGCGAAGGCGGCTTGCTGGGCTTTTACTGACGCTGAGGCTCGAAAGCGTGGGGAGCAAACAGG
ASV_8fu_9ba	Bacteria	Bacteroidota	Bacteroidia	Bacteroidales	Bacteroidaceae	Bacteroides	thetaiotaomicron	TACGGAGGATCCGAGCGTTATCCGGATTTATTGGGTTTAAAGGGAGCGTAGGTGGATAGTTAAGTCAGTTGTGAAAGTTTGCGGCTCAACCGTAAAATTGCAGTTGATACTGGCTGTCTTGAGTACAGTAGAGGTGGGCGGAATTCGTGGTGTAGCGGTGAAATGCTTAGATATCACGAAGAACTCCGATTGCGAAGGCAGCTCACTGGACTGCAACTGACACTGATGCTCGAAAGTGTGGGTATCAAACAGG
ASV_8hw_1lx	Bacteria	Firmicutes	Clostridia	Lachnospirales	Lachnospiraceae	unclassified Lachnospiraceae	unclassified Lachnospiraceae	TACGTAGGGGGCAAGCGTTATCCGGATTTACTGGGTGTAAAGGGAGCGTAGACGGTTTTATAAGTCTGAAGTGAAAGGCCAAGGCTTAACCATGGAACTGCTTTGGAAACTATGAGACTAGAGTGCTGGAGAGGTAAGCGGAATTCCTAGTGTAGCGGTGAAATGCGTAGATATTAGGAGGAACACCAGTGGCGAAGGCGGCTTACTGGACAGAAACTGACGTTGAGGCTCGAAAGCGTGGGGAGCAAACAGG
ASV_8rr_ow8	Bacteria	Firmicutes	Clostridia	Lachnospirales	Lachnospiraceae	Lachnospiraceae NK4A136 group	unclassified Lachnospiraceae NK4A136 group	TACGTAGGGGGCAAGCGTTATCCGGAATTACTGGGTGTAAAGGGAGCGTAGACGGTGAAGTAAGTCTGGAGTGAAAGGCGGGGGCCCAACCCCCGGACTGCTCTGGAAACTATTTGACTGGAGTGCAGGAGAGGTAAGCGGAATTCCTAGTGTAGCGGTGAAATGCGTAGATATTAGGAGGAACACCAGTGGCGAAGGCGGCTTACTGGACTGTAACTGACGTTGAGGCTCGAAAGCGTGGGGAGCAAACAGG
ASV_8rx_dj9	Bacteria	Firmicutes	Clostridia	Lachnospirales	Lachnospiraceae	GCA-900066755	unclassified GCA-900066755	TACGTATGGAGCAAGCGTTATCCGGATTTACTGGGTGTAAAGGGAGCGTAGGCGGTCCGGCAAGTCAGATGTGAAAGCCCGGGGCTTAACCCCGGGACTGCATTTGAAACTGTCGGGCTGGAGTGTCGGAGAGGTAAGTGGAATTCCTAGTGTAGCGGTGAAATGCGTAGATATTAGGAGGAACACCAGTGGCGAAGGCGGCTTACTGGACGATTACTGACGCTGAGGCTCGAAAGCGTGGGGAGCAAACAGG
ASV_8vo_6p5	Bacteria	Bacteroidota	Bacteroidia	Bacteroidales	Muribaculaceae	unclassified Muribaculaceae	unclassified Muribaculaceae	TACGGAGGATGCGAGCGTTATCCGGATTTATTGGGTTTAAAGGGTGCGCAGGCGGAAAGTCAAGTCAGCGGTAAAATTGAGAGGCTCAACCTCTTCGAGCCGTTGAAACTGGTTTTCTTGAGTGAGCGAGAAGTATGCGGAATGCGTGGTGTAGCGGTGAAATGCATAGATATCACGCAGAACTCCGATTGCGAAGGCAGCATACCGGCGCTCAACTGACGCTCATGCACGAAAGTGTGGGTATCGAACAGG
ASV_8y7_hbn	Bacteria	Firmicutes	Clostridia	Oscillospirales	Oscillospiraceae	unclassified Oscillospiraceae	unclassified Oscillospiraceae	TACGTAGGTGGCAAGCGTTGTCCGGATTTACTGGGTGTAAAGGGCGTGTAGCCGGGCTGACAAGTCAGATGTGAAATCCGGGGGCTCAACCCCCGAACTGCATTTGAAACTGTTGGTCTTGAGTATCGGAGAGGCAGGCGGAATTCCTAGTGTAGCGGTGAAATGCGTAGATATTAGGAGGAACACCAGTGGCGAAGGCGGCCTGCTGGACGACAACTGACGGTGAGGCGCGAAAGCGTGGGGAGCAAACAGG
ASV_91m_hmf	Bacteria	Firmicutes	Clostridia	Oscillospirales	[Eubacterium] coprostanoligenes group	unclassified [Eubacterium] coprostanoligenes group	unclassified [Eubacterium] coprostanoligenes group	TACGTAGGTGGCAAGCGTTGTCCGGAATTACTGGGTGTAAAGGGAGCGCAGGCGGGAGACCAAGTCAGCTGTGAAAACTACGGGCTTAACCTGTAGACTGCAGTTGAAACTGGTTTTCTTGAGTGAAGTAGAGGTTGGCGGAATTCCGAGTGTAGCGGTGAAATGCGTAGATATTCGGAGGAACACCGGTGGCGAAGGCGGCCAACTGGGCTTTAACTGACGCTGAGGCTCGAAAGTGTGGGGAGCAAACAGG
ASV_931_4tx	Bacteria	Bacteroidota	Bacteroidia	Bacteroidales	Muribaculaceae	unclassified Muribaculaceae	unclassified Muribaculaceae	TACGGAGGATGCGAGCGTTATCCGGATTTATTGGGTTTAAAGGGTGCGTAGGCGGCGATGTAAGTCAGCGGTCAAAGCCCGGGGCTCAACCCCGGTACGCCGTTGAAACTGCGTTGCTCGAGTTGGAGAGAAGTATGCGGAATGCGCGGTGTAGCGGTGAAATGCTTAGATATCGCGCAGAACTCCGATTGCGAAGGCAGCATACCGGCTCCATACTGACGCTGAGGCACGAAAGCGTGGGTATCGAACAGG
ASV_9ec_9n4	Bacteria	Proteobacteria	Gammaproteobacteria	Enterobacterales	Enterobacteriaceae	Escherichia-Shigella	unclassified Escherichia-Shigella	TACGGAGGGTGCAAGCGTTAATCGGAATTACTGGGCGTAAAGCGCACGCAGGCGGTTTGTTAAGTCAGATGTGAAATCCCCGGGCTCAACCTGGGAACTGCATCTGATACTGGCAAGCTTGAGTCTCGTAGAGGGGGGTAGAATTCCAGGTGTAGCGGTGAAATGCGTAGAGATCTGGAGGAATACCGGTGGCGAAGGCGGCCCCCTGGACGAAGACTGACGCTCAGGTGCGAAAGCGTGGGGAGCAAACAGG
ASV_9kn_e36	Bacteria	Bacteroidota	Bacteroidia	Bacteroidales	Muribaculaceae	unclassified Muribaculaceae	unclassified Muribaculaceae	TACGGAGGATGCGAGCGTTATCCGGATTTATTGGGTTTAAAGGGTGCGCAGGCGGACTGTTAAGTCAGCGGTAAAATAGCGGGGCTCAACCCCGTCGAGCCGTTGAAACTGGGAGTCTAGAGTGGGCGAGAAGTATGCGGAATGCGTGGTGTAGCGGTGAAATGCATAGATATCACGCAGAACTCCGATTGCGAAGGCAGCATACCGGCGCCCAACTGACGCTCATGCACGAAAGCGTGGGTATCGAACAGG
ASV_9o6_5rk	Bacteria	Firmicutes	Bacilli	Erysipelotrichales	Erysipelotrichaceae	Turicibacter	sanguinis	TACGTAGGTGGCGAGCGTTATCCGGAATTATTGGGCGTAAAGAGCGCGCAGGTGGTTGATTAAGTCTGATGTGAAAGCCCACGGCTTAACCGTGGAGGGTCATTGGAAACTGGTCAACTTGAGTGCAGAAGAGGGAAGTGGAATTCCATGTGTAGCGGTGAAATGCGTAGAGATATGGAGGAACACCAGTGGCGAAGGCGGCTTCCTGGTCTGTAACTGACACTGAGGCGCGAAAGCGTGGGGAGCAAACAGG
ASV_9q7_bpw	Bacteria	Firmicutes	Clostridia	Lachnospirales	Lachnospiraceae	unclassified Lachnospiraceae	unclassified Lachnospiraceae	TACGTAGGGGGCAAGCGTTATCCGGATTTACTGGGTGTAAAGGGAGCGTAGACGGCTGTGCAAGTCAGAAGTGAAAGCCCGGGGCTCAACCCCGGGACTGCTTTTGAAACTGTGCGGCTGGAGTGCAGGAGAGGTAAGCGGAATTCCTGGTGTAGCGGTGAAATGCGTAGATATCAGGAGGAACACCAGTGGCGAAGGCGGCTTACTGGACTGTAACTGACGTTGAGGCTCGAAAGCGTGGGGAGCAAACAGG
ASV_9qx_lys	Bacteria	Firmicutes	Clostridia	Oscillospirales	Oscillospiraceae	unclassified Oscillospiraceae	unclassified Oscillospiraceae	TACGTAGGTGGCAAGCGTTGTCCGGATTTACTGGGTGTAAAGGGCGTGCAGCCGGAGAGGCAAGTCAGATGTGAAATCCACGGGCTCAACCCGTGAACTGCATTTGAAACTGCTTCCCTTGAGTGTCGGAGAGGTAATCGGAATTCCTTGTGTAGCGGTGAAATGCGTAGATATAAGGAAGAACACCAGTGGCGAAGGCGGATTACTGGACGATAACTGACGGTGAGGCGCGAAAGCGTGGGGAGCAAACAGG
ASV_9ye_qn8	Bacteria	Firmicutes	Clostridia	Lachnospirales	Lachnospiraceae	Lachnospiraceae NK4A136 group	unclassified Lachnospiraceae NK4A136 group	TACGTAGGGGGCAAGCGTTATCCGGAATTACTGGGTGTAAAGGGAGCGTAGACGGTTAAGTAAGTCTGGAGTGAAAGGCCGGGGCCCAACCCCGGGACTGCTCTGGAAACTATTTAACTTGAGTGCAGGAGAGGTAAGCGGAATTCCTAGTGTAGCGGTGAAATGCGTAGATATTAGGAGGAACACCAGTGGCGAAGGCGGCTTACTGGACTGTAACTGACGTTGAGGCTCGAAAGCGTGGGGAGCAAACAGG
ASV_9yx_v4g	Bacteria	Firmicutes	Bacilli	Lactobacillales	Lactobacillaceae	Lactobacillus	acidophilus/helveticus	TACGTAGGTGGCAAGCGTTGTCCGGATTTATTGGGCGTAAAGCGAGCGCAGGCGGAAGAATAAGTCTGATGTGAAAGCCCTCGGCTTAACCGAGGAATTGCATCGGAAACTGTTTTTCTTGAGTGCAGAAGAGGAGAGTGGAACTCCATGTGTAGCGGTGGAATGCGTAGATATATGGAAGAACACCAGTGGCGAAGGCGGCTCTCTGGTCTGCAACTGACGCTGAGGCTCGAAAGCATGGGTAGCGAACAGG
ASV_a2e_y5o	Bacteria	Firmicutes	Clostridia	Lachnospirales	Lachnospiraceae	Lachnospiraceae NK4A136 group	unclassified Lachnospiraceae NK4A136 group	TACGTAGGGGGCAAGCGTTATCCGGATTTACTGGGTGTAAAGGGAGCGTAGACGGCAATGCAAGTCTGGAGTGAAAGGCGGGGGCCCAACCCCCGGACTGCTCTGGAAACTGTATGGCTGGAGTGCAGGAGAGGTAAGTGGAATTCCTAGTGTAGCGGTGAAATGCGTAGATATTAGGAGGAACACCAGTGGCGAAGGCGGCTTACTGGACTGTAACTGACGTTGAGGCTCGAAAGCGTGGGGAGCAAACAGG
ASV_a50_cpi	Bacteria	Firmicutes	Clostridia	Oscillospirales	Oscillospiraceae	Oscillibacter	unclassified Oscillibacter	TACGTAGGTGGCAAGCGTTGTCCGGATTTACTGGGTGTAAAGGGCGTGCAGCCGGGCCGACAAGTCAGATGTGAAATCCGCGGGCTTAACCCGCGAACTGCATTTGAAACTATTGGTCTTGAGTACCGGAGAGGTCATCGGAATTCCTTGTGTAGCGGTGAAATGCGTAGATATAAGGAAGAACACCAGTGGCGAAGGCGGATGACTGGACGGCAACTGACGGTGAGGCGCGAAAGCGTGGGGAGCAAACAGG
ASV_a7b_bj8	Bacteria	Actinobacteriota	Actinobacteria	Bifidobacteriales	Bifidobacteriaceae	Bifidobacterium	choerinum/globosum/pseudolongum	TACGTAGGGTGCAAGCGTTATCCGGATTTATTGGGCGTAAAGGGCTCGTAGGCGGTTCGTCGCGTCCGGTGTGAAAGTCCATCGCTTAACGGTGGATCCGCGCCGGGTACGGGCGGGCTTGAGTGCGGTAGGGGAGACTGGAATTCCCGGTGTAACGGTGGAATGTGTAGATATCGGGAAGAACACCAATGGCGAAGGCAGGTCTCTGGGCCGTTACTGACGCTGAGGAGCGAAAGCGTGGGGAGCGAACAGG
ASV_a88_eve	Bacteria	Firmicutes	Clostridia	Lachnospirales	Lachnospiraceae	Lachnospiraceae NK4A136 group	unclassified Lachnospiraceae NK4A136 group	TACGTAGGGGGCAAGCGTTATCCGGATTTACTGGGTGTAAAGGGAGCGTAGACGGCTGTGCAAGTCTGGAGTGAAAGGCGGGGGCCCAACCCCCGGACTGCTCTGGAAACTGTGCAGCTGGAGTGCAGGAGAGGTAAGTGGAATTCCTAGTGTAGCGGTGAAATGCGTAGATATTAGGAGGAACACCAGTGGCGAAGGCGGCTTACTGGACTGTAACTGACGTTGAGGCTCGAAAGCGTGGGGAGCAAACAGG
ASV_a89_rfn	Bacteria	Bacteroidota	Bacteroidia	Bacteroidales	Rikenellaceae	Alistipes	unclassified Alistipes	TACGGAGGATCCAAGCGTTATCCGGATTTATTGGGTTTAAAGGGTGCGTAGGCGGTTCGGTAAGTTAGAGGTGAAATTTCGGGGCTCAACCCCGGCATTGCCTCTGATACTGTCGGACTAGAGAGTAGTTGCGGTAGGCGGAATGTATGGTGTAGCGGTGAAATGCTTAGAGATCATACAGAACACCGATTGCGAAGGCAGCTTACCAAACTATATCTGACGTTGAGGCACGAAAGCGTGGGGAGCAAACAGG
ASV_a8y_z5n	Bacteria	Bacteroidota	Bacteroidia	Bacteroidales	Bacteroidaceae	Bacteroides	acidifaciens/caecimuris	TACGGAGGATCCGAGCGTTATCCGGATTTATTGGGTTTAAAGGGAGCGTAGGTGGATTGTTAAGTCAGTTGTGAAAGTTTGCGGCTCAACCGTAAAATTGCAGTTGAAACTGGCAGTCTTGAGTACAGTAGAGGTGGGCGGAATTCGTGGTGTAGCGGTGAAATGCTTAGATATCACGAAGAACTCCGATTGCGAAGGCAGCTCACTGGACTGCAACTGACACTGATGCTCGAAAGTGTGGGTATCAAACAGG
ASV_acv_duk	Bacteria	Firmicutes	Clostridia	Lachnospirales	Lachnospiraceae	Lachnospiraceae NK4A136 group	unclassified Lachnospiraceae NK4A136 group	TACGTAGGGGGCAAGCGTTATCCGGATTTACTGGGTGTAAAGGGAGCGTAGACGGCTGTGCAAGTCTGAAGTGAAATGCCGGGGCTCAACCCCGGAACTGCTTTGGAAACTGTACAGCTAGAGTGCAGGAGGGGTGAGCGGAATTCCTAGTGTAGCGGTGAAATGCGTAGATATTAGGAGGAACACCGGTGGCGAAGGCGGCTCACTGGACTGTAACTGACGTTGAGGCTCGAAAGCGTGGGGAGCAAACAGG
ASV_agg_nq6	Bacteria	Firmicutes	Clostridia	Lachnospirales	Lachnospiraceae	Lachnospiraceae NK4A136 group	unclassified Lachnospiraceae NK4A136 group	TACGTAGGGGGCAAGCGTTATCCGGAATTACTGGGTGTAAAGGGAGCGTAGACGGTCAAGTAAGTCTGGAGTGAAAGGCGGGGGCCCAACCCCCGGACTGCTCTGGAAACTATTTAACTGGAGTGCAGGAGAGGTAAGCGGAATTCCTGGTGTAGCGGTGAAATGCGTAGATATCAGGAGGAACATCGGTGGCGAAGGCGGCTTACTGGACTGTAACTGACGTTGAGGCTCGAAAGCGTGGGGAGCAAACAGG
ASV_al6_mo7	Bacteria	Bacteroidota	Bacteroidia	Bacteroidales	Muribaculaceae	unclassified Muribaculaceae	unclassified Muribaculaceae	TACGGAGGATGCGAGCGTTATCCGGATTTATTGGGTTTAAAGGGTGCGTAGGCGGCGAGTTAAGTCAGCGGTAAAAGCCCGGGGCTCAACCCCGGCCCGCCGTTGAAACTGGCTTGCTTGAGTTGGGGAAAGGCAGGCGGAATGCGCGGTGTAGCGGTGAAATGCATAGATATCGCGCAGAACCCCGATTGCGAAGGCAGCCTGCCGGCCCCACACTGACGCTGAGGCACGAAAGCGTGGGTATCGAACAGG
ASV_ami_s7g	Bacteria	Firmicutes	Clostridia	Lachnospirales	Lachnospiraceae	Lachnospiraceae NK4A136 group	unclassified Lachnospiraceae NK4A136 group	TACGTAGGGGGCAAGCGTTATCCGGAATTACTGGGTGTAAAGGGAGCGTAGACGGTAAAGCAAGTCTGGAGTGAAAGGCCGGGGCCCAACCCCGGGACTGCTCTGGAAACTGTTAAACTGGAGTGCAGGAGAGGCAGGCGGAATTCCTAGTGTAGCGGTGAAATGCGTAGATATTAGGAGGAACACCAGTGGCGAAGGCGGCCTGCTGGACTGTAACTGACGTTGAGGCTCGAAAGCGTGGGGAGCAAACAGG
ASV_any_6c1	Bacteria	Bacteroidota	Bacteroidia	Bacteroidales	Rikenellaceae	Alistipes	unclassified Alistipes	TACGGAGGATCCAAGCGTTATCCGGATTTATTGGGTTTAAAGGGTGCGTAGGCGGTTTGATAAGTTAGAGGTGAAATACCGGGGCTTAACTCCGGAACTGCCTCTAATACTGTTGAACTAGAGAGTAGTTGCGGTAGGCGGAATGTATGGTGTAGCGGTGAAATGCTTAGAGATCATACAGAACACCGATTGCGAAGGCAGCTTACCAAACTATATCTGACGTTGAGGCACGAAAGCGTGGGGAGCAAACAGG
ASV_aqf_tat	Bacteria	Firmicutes	Clostridia	Lachnospirales	Lachnospiraceae	unclassified Lachnospiraceae	unclassified Lachnospiraceae	TACGTAGGGGGCAAGCGTTATCCGGATTTACTGGGTGTAAAGGGAGCGTAGACGGCAAGGCAAGCCAGAAGTGAAAGGGCAGGGCTCAACCCTGTAACGGCTTTTGGAACTGCGTTGCTAGAGTGCAGGAGAGGTAAGTGGAATTCCTAGTGTAGCGGTGAAATGCGTAGATATTAGGAGGAACACCAGTGGCGAAGGCGGCTTACTGGACTGTAACTGACGTTGAGGCTCGAAAGCGTGGGGAGCAAACAGG
ASV_ath_337	Bacteria	Bacteroidota	Bacteroidia	Bacteroidales	Rikenellaceae	Alistipes	unclassified Alistipes	TACGGAGGATTCAAGCGTTATCCGGATTTATTGGGTTTAAAGGGTGCGTAGGCGGTCGGATAAGTTAGAGGTGAAATCCCGGGGCTCAACTCCGGACTTGCCTCTGATACTGTTCGGCTAGAGAGTAGTTGCGGTAGGCGGAATGTATGGTGTAGCGGTGAAATGCTTAGAGATCATACAGAACACCGATTGCGAAGGCAGCTTACCAAGCTACGTCTGACGTTGAGGCACGAAAGCGTGGGTAGCAAACAGG
ASV_ayk_0dl	Bacteria	Bacteroidota	Bacteroidia	Bacteroidales	Muribaculaceae	unclassified Muribaculaceae	unclassified Muribaculaceae	TACGGAGGATGCGAGCGTTATCCGGATTTATTGGGTTTAAAGGGTGCGCAGGCGGATTTTTAAGTCAGCGGTCAAATCGTGGGGCTCAACCCCATCCAGCCGTTGAAACTGGGGATCTAGAGTGTGCGAGAGGTATGCGGAATGCGTGGTGTAGCGGTGAAATGCATAGATATCACGCAGAACCCCGATTGCGAAGGCAGCATACCGGTGCACAACTGACGCTCAGGCACGAAAGCGTGGGTATCGAACAGG
ASV_azz_ebs	Bacteria	Firmicutes	Clostridia	Lachnospirales	Lachnospiraceae	GCA-900066575	unclassified GCA-900066575	TACGTAGGGGGCAAGCGTTATCCGGATTTACTGGGTGTAAAGGGAGCGTAGGCGGTTCAGCAAGTCAGAAGTGAAAGCCCGGGGCTCAACTCCGGGACTGCTTTTGAAACTGTTGAACTAGATTGCAGGAGAGGTAAGTGGAATTCCTAGTGTAGCGGTGAAATGCGTAGATATTAGGAGGAACACCAGTGGCGAAGGCGGCTTACTGGACTGTAAATGACGCTGAGGCTCGAAAGCGTGGGGAGCAAACAGG
ASV_b1g_gcp	Bacteria	Firmicutes	Clostridia	Oscillospirales	Oscillospiraceae	Intestinimonas	unclassified Intestinimonas	TACGTAGGTGGCAAGCGTTATCCGGATTTACTGGGTGTAAAGGGCGTGTAGGCGGGACTGCAAGTCAGATGTGAAAACTATGGGCTCAACCCATAGCCTGCATTTGAAACTGTAGTTCTTGAGTACTGGAGAGGCAGGCGGAATTCCGTGTGTAGCGGTGAAATGCGTAGATATACGGAGGAACACCAGTGGCGAAGGCGGCCTGCTGGACAGCAACTGACGCTGAGGCGCGAAAGCGTGGGGAGCAAACAGG
ASV_b2c_zd4	Bacteria	Firmicutes	Clostridia	Oscillospirales	Oscillospiraceae	Colidextribacter	unclassified Colidextribacter	TACGTAGGTGGCAAGCGTTATCCGGATTTACTGGGTGTAAAGGGCGTGTAGGCGGGAAAGCAAGTCAGATGTGAAAACCATGGGCTCAACCTGTGGCCTGCATTTGAAACTGTTTTTCTTGAGTACTGGAGAGGCAGACGGAATTCCTAGTGTAGCGGTGAAATGCGTAGATATTAGGAGGAACACCAGTGGCGAAGGCGGTCTGCTGGACAGCAACTGACGCTGAGGCGCGAAAGCGTGGGGAGCAAACAGG
ASV_b2z_btn	Bacteria	Bacteroidota	Bacteroidia	Bacteroidales	Rs-E47 termite group	unclassified Rs-E47 termite group	unclassified Rs-E47 termite group	TACGGAGGATCCGAGCGTTATCCGGATTTATTGGGTTTAAAGGGTGCGCAGGCGGATAGGTAAGTCAGCGGTGAAATTTCTCGGCTCAACTGAGAGACTGCCATTGATACTGCTTGTCTAGATTATAGATGGCGTAGGCGGAATATGTCAAGTAGCGGTGAAATGCGTAGATATGACATAGAACACCGATCGGGAAGCCAGCTTACGAAACTATGAATGACGCTCATGCACGAAAGCGTGGGGATCAAACAGG
ASV_b5c_riy	Bacteria	Firmicutes	Clostridia	Lachnospirales	Lachnospiraceae	unclassified Lachnospiraceae	unclassified Lachnospiraceae	TACGTAGGGGGCAAGCGTTATCCGGATTTACTGGGTGTAAAGGGAGCGTAGACGGTTATGCAAGTCTGAAGTGAAAGCCCACGGCTTAACTGTGGGACTGCTTTGGAAACTGTAAAACTAGAGTGCTGGAGAGGTAAGTGGAATTCCTAGTGTAGCGGTGAAATGCGTAGATATTAGGAGGAACACCAGTGGCGAAGGCGGCTTACTGGACAGTAACTGACGTTGAGGCTCGAAAGCGTGGGGAGCAAACAGG
ASV_b7w_azm	Bacteria	Firmicutes	Clostridia	Lachnospirales	Lachnospiraceae	Lachnospiraceae NK4A136 group	unclassified Lachnospiraceae NK4A136 group	TACGTAGGGGGCAAGCGTTATCCGGATTTACTGGGTGTAAAGGGAGCGTAGACGGCAGTGCAAGTCTGGAGTGAAAGGCGGGGGCCCAACCCCCGGACTGCTCTGGAAACTGTGCAGCTAGAGTGCAGGAGAGGTAAGTGGAATTCCTAGTGTAGCGGTGAAATGCGTAGATATTAGGAGGAACACCAGTGGCGAAGGCGGCTTACTGGACTGTAACAGACGTTGAGGCTCGAAAGCGTGGGGAGCAAACAGG
ASV_bb6_fc6	Bacteria	Bacteroidota	Bacteroidia	Bacteroidales	Bacteroidaceae	Bacteroides	unclassified Bacteroides	TACGGAGGATCCGAGCGTTATCCGGATTTATTGGGTTTAAAGGGAGCGTAGGCGGACGCTTAAGTCAGTTGTGAAAGTTTGCGGCTCAACCGTAAAATTGCAGTTGATACTGGGTGTCTTGAGTGCAGCAGAGGTAGGCGGAATTCGTGGTGTAGCGGTGAAATGCTTAGATATCACGAAGAACTCCGATTGCGAAGGCAGCTTACTGGACTGTAACTGACGCTGATGCTCGAAAGTGTGGGTATCAAACAGG
ASV_bbs_xwc	Bacteria	Bacteroidota	Bacteroidia	Bacteroidales	Prevotellaceae	Prevotellaceae UCG-001	unclassified Prevotellaceae UCG-001	TACGGAAGGTCCTGGCGTTATCCGGATTTATTGGGTTTAAAGGGAGCGTAGGCCGGCGCTTAAGCGTGCCGTGAAATGTCCCGGCTCAACCGGGGCACTGCGGCGCGAACTGGGTGTCTTGAGTGCGCGGAACGTATGCGGAATTCGTGGTGTAGCGGTGAAATGCTTAGATATCACGAAGAACTCCGATTGCGAAGGCAGCATACGGCAGCGCTACTGACGCTGAAGCTCGAAGGCGCGGGTATCGAACAGG
ASV_bc9_91b	Bacteria	Cyanobacteria	Vampirivibrionia	Gastranaerophilales	unclassified Gastranaerophilales	unclassified Gastranaerophilales	unclassified Gastranaerophilales	TACGGGGGATGCAAGCGTTGTCCGGAATCATTGGGCGTAAAGAGTTCGTAGGTGGTTTGTTAAGTCTGGTGTTAAATGCAGAGGCTCAACTTCTGTTCGGCATCGGATACTGGCAGACTAGAATGCGGTAGAGGTAAAGGGAATTCCTGGTGTAGCGGTGAAATGCGTAGATATCAGGAGGAACATCGGTGGCGTAAGCGCTTTACTGGGCCGTAATTGACACTGAGGAACGAAAGCCAGGGTAGCAAATGGG
ASV_bda_w1m	Bacteria	Firmicutes	Clostridia	Lachnospirales	Lachnospiraceae	Lachnospiraceae NK4A136 group	unclassified Lachnospiraceae NK4A136 group	TACGTAGGGGGCAAGCGTTATCCGGATTTACTGGGTGTAAAGGGAGCGTAGACGGTGATGCAAGTCTGGAGTGAAAGCCCGGGGCCCAACCCCGGGACTGCTTTGGAAACTGTGTGACTGGAGTGCAGGAGAGGTAAGTGGAATTCCTAGTGTAGCGGTGAAATGCGTAGATATTAGGAGGAACACCAGTGGCGAAGGCGGCTTACTGGACTGTAACTGACGTTGAGGCTCGAAAGCGTGGGGAGCAAACAGG
ASV_bg0_pb5	Bacteria	Firmicutes	Bacilli	Erysipelotrichales	Erysipelotrichaceae	Turicibacter	sanguinis	TACGTAGGTGGCGAGCGTTATCCGGAATTATTGGGCGTAAAGAGCGCGCAGGTGGTTGATTAAGTCTGATGTGAAAGCCCACGGCTTAACCGTGGAGGGTCATTGGAAACTGGTCGACTTGAGTGCAGAAGAGGGAAGTGGAATTCCATGTGTAGCGGTGAAATGCGTAGAGATATGGAGGAACACCAGTGGCGAAGGCGGCTTCCTGGTCTGTAACTGACACTGAGGCGCGAAAGCGTGGGGAGCAAACAGG
ASV_bhg_ybf	Bacteria	Firmicutes	Clostridia	Lachnospirales	Lachnospiraceae	unclassified Lachnospiraceae	unclassified Lachnospiraceae	TACGTAGGGGGCAAGCGTTATCCGGATTTACTGGGTGTAAAGGGAGCGTAGACGGCAAGGCAAGTCTGATGTGAAAGGTCGGGGCCCAACCCCGGGACTGCATTGGAAACTGTCTGGCTGGAGTACAGGAGAGGTAAGTGGAATTCCTAGTGTAGCGGTGAAATGCGTAGATATTAGGAGGAACACCAGTGGCGAAGGCGGCTTACTGGACTGTAACTGACGTTGAGGCTCGAAAGCGTGGGGAGCAAACAGG
ASV_bia_kh7	Bacteria	Firmicutes	Clostridia	Lachnospirales	Lachnospiraceae	Roseburia	unclassified Roseburia	TACGTAGGGGGCAAGCGTTATCCGGATTCACTGGGCGTAAAGGGAGCGCAGGCGGCACGGCAAGTCTGGTGTGAAAACCCGGGGCTCAACCCCGGGACTGCATTGGAAACTGCCGGGCTGGAGTGTCGGAGGGGTAAGCGGAATTCCTAGTGTAGCGGTGAAATGCGTAGATATTAGGAGGAACACCAGTGGCGAAGGCGGCTTACTGGACGATGACTGACGCTGAGGCTCGAAAGCGTGGGGAGCAAACAGG
ASV_biu_b4o	Bacteria	Bacteroidota	Bacteroidia	Bacteroidales	Muribaculaceae	unclassified Muribaculaceae	unclassified Muribaculaceae	TACGGAGGATGCGAGCGTTATCCGGATTTATTGGGTTTAAAGGGTGCGTAGGCGGACTGTCAAGTCAGCGGTGAAATTCCGGAGCTCAACTCCGGCGAGCCGTTGAAACTGGTGGTCTTGAGAGAGTGAGAGGTCAGCGGAATGCGCGGTGTAGCGGTGAAATGCATAGATATCGCGCAGAACTCCGATTGCGAAGGCAGCTGACCGGCACTTGTCTGACGCTGAGGCACGAAAGCGTGGGTATCGAACAGG
ASV_bje_mce	Bacteria	Firmicutes	Clostridia	Lachnospirales	Lachnospiraceae	Lachnospiraceae FCS020 group	unclassified Lachnospiraceae FCS020 group	TACGTAGGGGGCAAGCGTTATCCGGATTTACTGGGTGTAAAGGGAGCGTAGACGGTGATGCAAGTCAGAAGTGAAAGCCCGGGGCTCAACTCCGGGACTGCTTTTGAAACTGTGTAACTGGAGTGCAGGAGAGGTAAGCGGAATTCCTGGTGTAGCGGTGAAATGCGTAGATATCAGGAGGAACACCAGTGGCGAAGGCGGCTTACTGGACTGTAACTGACGTTGAGGCTCGAAAGCGTGGGGAGCAAACAGG
ASV_bk1_cw3	Bacteria	Firmicutes	Bacilli	Mycoplasmatales	Mycoplasmataceae	Mycoplasma	unclassified Mycoplasma	TACATAGGTCGCAAGCGTTATTCGGATTTATTGGGCGTAAAGCAAGCGCAGGCGGATGAATAAGTTCTGTGTTAAAAGCAGCTGCTCAACAGTTGTTTGCACCGAATACTATTCATCTAGAATGTGGTAGGAAGTTTTGGAATTAAATATGGAGCGGTGGAATGTGTAGATATATTTAAGAACACCAGAGGCGAAGGCGAAAACTTAGGCCATTATTGACGCTTAGGCTTGAAAGTGTGGGTAGCAAATGGG
ASV_bk4_rjs	Bacteria	Firmicutes	Clostridia	Lachnospirales	Lachnospiraceae	unclassified Lachnospiraceae	unclassified Lachnospiraceae	TACGTAGGGGGCAAGCGTTATCCGGATTTACTGGGTGTAAAGGGAGCGTAGACGGCTTGATAAGTCTGAAGTGAAAGGCCAAGGCTTAACCATGGAACTGCTTTGGAAACTATGAGGCTAGAGTGCTGGAGAGGTAAGCGGAATTCCTAGTGTAGCGGTGAAATGCGTAGATATTAGGAGGAACACCAGTGGCGAAGGCGGCTTACTGGACAGAAACTGACGTTGAGGCTCGAAAGCGTGGGGAGCAAACAGG
ASV_bl4_kzi	Bacteria	Bacteroidota	Bacteroidia	Bacteroidales	Muribaculaceae	unclassified Muribaculaceae	unclassified Muribaculaceae	TACGGAGGATGCGAGCGTTATCCGGATTTATTGGGTTTAAAGGGTGCGTAGGCGGCATGCCAAGTCAGCGGTAAAATTGCGGGGCTCAACCCCGCCGAGCCGTTGAAACTGGCGCGCTTGAGTGGGCGAGAAGTATGCGGAATGCGTGGTGTAGCGGTGAAATGCATAGATATCACGCAGAACCCCGATTGCGAAGGCAGCATACCGGCGCCCGACTGACGCTGAAGCACGAAAGCGTGGGTATCGAACAGG
ASV_bl9_hhf	Bacteria	Firmicutes	Clostridia	Lachnospirales	Lachnospiraceae	Lachnospiraceae NK4A136 group	unclassified Lachnospiraceae NK4A136 group	TACGTAGGGGGCAAGCGTTATCCGGATTTACTGGGTGTAAAGGGAGCGTAGACGGTTGCGCAAGTCTGGAGTGAAATGCTGGGGCCCAACCCCAGGACTGCTCTGGAAACTGTGTAACTGGAGTGCAGGAGAGGTAAGTGGAATTCCTAGTGTAGCGGTGAAATGCGTAGATATTAGGAGGAACACCAGTGGCGAAGGCGGCTTACTGGACTGTAACTGACGTTGAGGCTCGAAAGCGTGGGGAGCAAACAGG
ASV_bma_7tg	Bacteria	Bacteroidota	Bacteroidia	Bacteroidales	Muribaculaceae	unclassified Muribaculaceae	unclassified Muribaculaceae	TACGGAGGATGCGAGCGTTATCCGGATTTATTGGGTTTAAAGGGTGCGTAGGCGGTCTGGAAAGTCAGCGGTAAAATAGCGGGGCTCAACCCCGTCGAGCCGTTGAAACTGTCAGACTCGAGTGGGCGAGAAGTATGCGGAATGCGTGGTGTAGCGGTGAAATGCATAGATATCACGCAGAACTCCGATTGCGAAGGCAGCATACCGGCGCCCTACTGACGCTGAGGCACGAAAGCGTGGGTATCGAACAGG
ASV_bmn_oul	Bacteria	Firmicutes	Bacilli	Acholeplasmatales	Acholeplasmataceae	Anaeroplasma	unclassified Anaeroplasma	TACGTAGGGAGCGAGCGTTATCCGGAATTATTGGGCGTAAAGGGTGCGTAGATGGTAATTTAAGTTTCTTGTAAAAATGCTAGGCTCAACCTAGTAGGGCAAGAGATACTGAATAACTAGAGTATGACAGAGGCAAGTGGAACTACATGTGTAGCGGTAAAATGCGTAAATATATGTAAGAACACCGGTGGCGAAGGCGGCTTGCTGGGTCGATACTGACATTGAGGCACGAAAGCGTGGGGAGCAAACAGG
ASV_bnf_daa	Bacteria	Firmicutes	Clostridia	Oscillospirales	[Eubacterium] coprostanoligenes group	unclassified [Eubacterium] coprostanoligenes group	unclassified [Eubacterium] coprostanoligenes group	TACGTAGGATGCGAGCGTTATCCGGAATTACTGGGTGTAAAGGGAGCGCAGGCGGGACTGCAAGTTGGATGTGAAATGCCGCAGCTTAACTGCGGAGCTGCATCCAAAACTGTAGTTCTTGAGTGGAGTAGAGGCAAGCGGAATTCCGAGTGTAGCGGTGAAATGCGTAGATATTCGGAGGAACACCAGTGGCGAAGGCGGCTTGCTGGGCTCTAACTGACGCTGAGGCTCGAAAGTGTGGGGAGCAAACAGG
ASV_bxr_2t9	Bacteria	Firmicutes	Clostridia	Lachnospirales	Lachnospiraceae	ASF356	unclassified ASF356	TACGTAGGGGGCAAGCGTTATCCGGAATTACTGGGTGTAAAGGGAGAGTAGGCGGCAAGGTAAGCGATATGTGAAAGCCTTAGGCTTAACCAAAGGATTGCATAACGAACTATCTAGCTAGAGTACAGGAGAGGAAAGCGGAATTCCTAGTGTAGCGGTGAAATGCGTAGATATTAGGAAGAACACCAGTGGCGAAGGCGGCTTTCTGGACTGAAACTGACGCTGAGGCTCGAAAGCGTGGGGAGCGAACAGG
ASV_c07_vnh	Bacteria	Proteobacteria	Gammaproteobacteria	Enterobacterales	Enterobacteriaceae	Klebsiella	unclassified Klebsiella	TACGGAGGGTGCAAGCGTTAATCGGAATTACTGGGCGTAAAGCGCACGCAGGCGGTCTGTCAAGTCGGATGTGAAATCCCCGGGCTCAACCTGGGAACTGCATTCGAAACTGGCAGGCTAGAGTCTTGTAGAGGGGGGTAGAATTCCAGGTGTAGCGGTGAAATGCGTAGAGATCTGGAGGAATACCGGTGGCGAAGGCGGCCCCCTGGACAAAGACTGACGCTCAGGTGCGAAAGCGTGGGGAGCAAACAGG
ASV_c0i_agk	Bacteria	Firmicutes	Clostridia	Lachnospirales	Lachnospiraceae	unclassified Lachnospiraceae	unclassified Lachnospiraceae	TACGTAGGGGGCAAGCGTTATCCGGATTTACTGGGTGTAAAGGGAGCGCAGACGGCATCATAAGTCTGAAGTGAAAGCCCGGGGCCCAACCCCGGGACTGCTTTGGAAACTGTTAAGCTGGAGTGCAGGAGGGGCAGGCGGAATTCCTGGTGTAGCGGTGAAATGCGTAGATATCAGGAGGAACACCGGCGGCGAAGGCGGCCTGCTGGACTGCAACTGACGTTGAGGCTCGAAAGCGTGGGGAGCAAACAGG
ASV_c0l_3el	Bacteria	Bacteroidota	Bacteroidia	Bacteroidales	Bacteroidaceae	Bacteroides	unclassified Bacteroides	TACGGAGGATCCGAGCGTTATCCGGATTTATTGGGTTTAAAGGGAGCGTAGATGGGTTGTTAAGTCAGTTGTGAAAGTTTGCGGCTCAACCGTAAAATTGCAATTGATACTGGCAGTCTTGAGTACAGTTGAGGTAGGCGGAATTCGTGGTGTAGCGGTGAAATGCTTAGATATCACGAAGAACTCCGATTGCGAAGGCAGCTTACTAAAGTGTCACTGACATTGATGCTCGAAAGTGTGGGTATCAAACAGG
ASV_c9h_u1k	Bacteria	Bacteroidota	Bacteroidia	Bacteroidales	Marinifilaceae	Odoribacter	unclassified Odoribacter	TACGGAGGATGCGAGCGTTATCCGGATTTATTGGGTTTAAAGGGTGCGTAGGCGGCATTATAAGTTAGTGGTAAAATTTTGGGGCTTCACCCCATTGTGCCATTAATACTGTAGGGCTAGAGAACAGACGAGGCAGGCGGAATAAGTTAAGTAGCGGTGAAATGCATAGATATAACTTAGAACTCCGATAGCGAAGGCAGCTTGCCAGACTGAGTCTGACGCTGATGCACGAGAGCATGGGTAGCGAACAGG
ASV_cbm_ial	Bacteria	Firmicutes	Clostridia	Lachnospirales	Lachnospiraceae	unclassified Lachnospiraceae	unclassified Lachnospiraceae	TACGTAGGGGGCAAGCGTTATCCGGATTTACTGGGTGTAAAGGGAGCGTAGACGGTATGGCAAGTCAGATGTGAAAGCCCGGGGCTTAACCCCGGAACTGCATTTGAAACTGTCAGACTAGAGTGTCGGAGAGGTAAGTGGAATTCCTAGTGTAGCGGTGAAATGCGTAGATATTAGGAGGAACACCAGTGGCGAAGGCGGCTTACTGGACGATAACTGACGTTGAGGCTCGAAAGCGTGGGGAGCAAACAGG
ASV_cdt_qwn	Bacteria	Firmicutes	Clostridia	Oscillospirales	Oscillospiraceae	unclassified Oscillospiraceae	unclassified Oscillospiraceae	TACGTAGGTGGCAAGCGTTGTCCGGATTTACTGGGTGTAAAGGGCGTGCAGCCGGGCTGACAAGTCAGATGTGAAATCCCGCGGCTTAACCGCGGAACTGCATTTGAAACTGTTGGTCTTGAGTATCGGAGAGGCAGGCGGAATTCCTAGTGTAGCGGTGAAATGCGTAGATATTAGGAGGAACACCAGTGGCGAAGGCGGCCTGCTGGACGACAACTGACGGTGAGGCGCGAAAGCGTGGGGAGCAAACAGG
ASV_che_yhr	Bacteria	Bacteroidota	Bacteroidia	Bacteroidales	Bacteroidaceae	Bacteroides	unclassified Bacteroides	TACGGAGGATCCGAGCGTTATCCGGATTTATTGGGTTTAAAGGGAGCGTAGATGGGTTGTTAAGTCAGTTGTGAAAGTTTGCGGCTCAACCGTAAAATTGCAATTGATACTGGCAGTCTTGAGTACAGTTGAGGTAGGCGGAATTCGTGGTGTAGCGGTGAAATGCTTAGATATCACGAAGAACCCCGATTGCGAAGGCAGCTTACTAAACTGTGACTGACATTGATGCTCGAAAGTGTGGGTATCAAACAGG
ASV_cj6_sbn	Bacteria	Bacteroidota	Bacteroidia	Bacteroidales	Muribaculaceae	unclassified Muribaculaceae	unclassified Muribaculaceae	TACGGAGGATGCGAGCGTTATCCGGATTCATTGGGTTTAAAGGGTGCGCAGGCGGAGCGCCAAGTCGGCGGTAAAATGCCGGGGCTCAACCCCGGCCGGCCGTCGAAACTGGCGCCCTTGAGTTGTCGAGAGGTAGGCGGAATGCGCGGTGTAGCGGTGAAATGCATAGATATCGCGCAGAACCCCGATTGCGAAGGCAGCCTACCGGCGGCAAACTGACGCTCAGGCACGAAAGCGCGGGTATCGAACAGG
ASV_cj7_0of	Bacteria	Firmicutes	Clostridia	Lachnospirales	Lachnospiraceae	Lachnospiraceae NK4A136 group	unclassified Lachnospiraceae NK4A136 group	TACGTAGGGGGCAAGCGTTATCCGGAATTACTGGGTGTAAAGGGAGCGTAGACGGTTTAGTAAGTCTGGAGTGAAAGGCGGGGGCCCAACCCCCGGACTGCTCTGGAAACTATTGGACTGGAGTGCAGGAGAGGCAGGCGGAATTCCTGGTGTAGCGGTGAAATGCGTAGATATCAGGAGGAACACCGGTGGCGAAGGCGGCCTGCTGGACTGTAACTGACGTTGAGGCTCGAAAGCGTGGGGAGCAAACAGG
ASV_cr8_llb	Bacteria	Firmicutes	Clostridia	Lachnospirales	Lachnospiraceae	unclassified Lachnospiraceae	unclassified Lachnospiraceae	TACGTAGGGGGCAAGCGTTATCCGGATTTACTGGGTGTAAAGGGAGCGCAGACGGCGATGCAAGTCTGGAGTGAAAGCCCGCGGCTCAACTGCGGGACTGCTCTGGAAACTGTAGTGCTAGAGTGCAGGAGAGGCAGGCGGAATTCCTAGTGTAGCGGTGAAATGCGTAGATATTAGGAGGAACACCAGTGGCGAAGGCGGCCTGCTGGACTGTAACTGACGTTGAGGCTCGAAAGCGTGGGGAGCAAACAGG
ASV_crb_g7q	Bacteria	Firmicutes	Clostridia	Oscillospirales	Ruminococcaceae	Incertae Sedis	unclassified Incertae Sedis	TACGTAGGGAGCGAGCGTTGTCCGGATTTACTGGGTGTAAAGGGTGCGTAGGCGGCTTGGCAAGTCAGTAGTGAAATCCATGGGCTTAACCCATGAACTGCTATTGAAACTGTCGAGCTTGAGTGAAGTAGAGGTAGGCGGAATTCCCGGTGTAGCGGTGAAATGCGTAGAGATCGGGAGGAACACCAGTGGCGAAGGCGGCCTACTGGGCTTTAACTGACGCTGAGGCACGAAAGCGTGGGTAGCAAACAGG
ASV_ct0_msg	Bacteria	Firmicutes	Clostridia	Lachnospirales	Lachnospiraceae	[Eubacterium] xylanophilum group	unclassified [Eubacterium] xylanophilum group	TACGTAGGGGGCAAGCGTTATCCGGATTTACTGGGTGTAAAGGGTGCGTAGGTGGCAGGGCAAGTCAGATGTGAAAGCCCGGGGCCCAACCCCGGTACTGCATTTGAAACTGTCCGGCTGGAGTGCAGGAGAGGTAAGCGGAATTCCTAGTGTAGCGGTGAAATGCGTAGATATTAGGAGGAACACCAGTGGCGAAGGCGGCTTACTGGACTGTAACTGACACTGAGGCACGAAAGCGTGGGGAGCAAACAGG
ASV_ctz_mm6	Bacteria	Bacteroidota	Bacteroidia	Bacteroidales	Marinifilaceae	Odoribacter	unclassified Odoribacter	TACGGAGGATGCGAGCGTTATCCGGATTTATTGGGTTTAAAGGGTGCGTAGGCGGTTTGTTAAGTTAGTGGTCAAATGTCAAGGCTTCACCTTGTCCTGCCATTAAAACTGACAGACTAGAGAAGAGACGAGGGAGGCGGAATAAGTTAAGTAGCGGTGAAATGCATAGATATAACTTAGAACACCGATAGCGAAGGCAGCTTTCCAGACTCTGTCTGACGCTGAAGCACGAGAGCGTGGGTAGCGAACAGG
ASV_d3n_7p0	Bacteria	Elusimicrobiota	Elusimicrobia	Elusimicrobiales	Elusimicrobiaceae	Elusimicrobium	unclassified Elusimicrobium	GACGTAGGTGGCAAGCGTTACTCGGAATTACTAGGCGTAAAGCGCGCGTAGGCGGAATGTTAAGTCTGTTGTGTAATCTCTGGGCTCAACCCAGAAACTGCAACGGAAACTGGCGTTCTTGAGTGAGGCAGAGGAGATCGGAATTCCTAGTGTAGCAGTGAAATGCGTAGATATTAGGAGGAACACCGGTGGCGAAGGCGGATCTCTGGGCCTTTACTGACGCTCAAGTGCGAAAGCTAGGGGAGCAAACGGG
ASV_d6d_sfn	Bacteria	Bacteroidota	Bacteroidia	Bacteroidales	Muribaculaceae	unclassified Muribaculaceae	unclassified Muribaculaceae	TACGGAGGATGCGAGCGTTATCCGGATTTATTGGGTTTAAAGGGTGCGTAGGCGGGTCGTTAAGTCAGCGGTAAAATCGAGGGGCTCAACCCCTTTCAGCCGTTGAAACTGGCGGTCTTGAGTGAATGAGAAGTATGCGGAATGCGTGGTGTAGCGGTGAAATGCATAGATATCACGCAGAACTCCGATTGCGAAGGCAGCATACCGGCATTCAACTGACGCTGAAGCACGAAAGCGTGGGGATCAAACAGG
ASV_d70_eh1	Bacteria	Firmicutes	Bacilli	RF39	unclassified RF39	unclassified RF39	unclassified RF39	TACGTAGGTGGCGAGCGTTATCCGGATTTATTGGGCGTAAAGCGTCCGCAGCCGGCTTAAAAAGTATAGAATTAAAGACCGAGGCTTAACCTCGGTTCGTTCTGTAAACTGTTAGGCTCGAGTGTGGTAGAGGCAAGTGGAATTTCTAGTGTAGCGGTAGAATGCGTAGATATTAGAAGGAACACCAGTGGCGAAGGCGACTTGCTGGGCCATCACTGACGGTCAGGGACGAAAGCGTGGGGAGCAAATAGG
ASV_d8w_nyj	Bacteria	Firmicutes	Clostridia	Lachnospirales	Lachnospiraceae	unclassified Lachnospiraceae	unclassified Lachnospiraceae	TACGTAGGGGGCAAGCGTTATCCGGATTTACTGGGTGTAAAGGGTGCGTAGGTGGCATGGTAAGTCAGATGTGAAAACCCGGGGCTCAACCCCGCGGATTGCATTTGAAACTATCAGGCTAGAGTGCAGGAGAGGAAAGCGGAATTCCTAGTGTAGCGGTGAAATGCGTAGATATTAGGAGGAACACCAGTGGCGAAGGCGGCTTTCTGGACTGTAACTGACACTGAGGCACGAAAGCGTGGGGAGCAAACAGG
ASV_daa_vfp	Bacteria	Firmicutes	Clostridia	Lachnospirales	Lachnospiraceae	unclassified Lachnospiraceae	unclassified Lachnospiraceae	TACGTAGGGGGCAAGCGTTATCCGGATTTACTGGGTGTAAAGGGAGCGTAGACGGCTGTTTAAGTCAGAAGTGAAAGCTCATTGCTTAACGATGGGACTGCTTTTGAAACTAAAGAGCTAGAGTGCAGGAGAGGTAAGCGGAATTCCTAGTGTAGCGGTGAAATGCGTAGAGATTAGGAGGAACACCAGTGGCGAAGGCGGCTTACTGGACTGTAACTGACGTTGAGGCTCGAAAGCGTGGGGAGCAAACAGG
ASV_dcf_eue	Bacteria	Bacteroidota	Bacteroidia	Bacteroidales	Tannerellaceae	Parabacteroides	distasonis	TACGGAGGATCCGAGCGTTATCCGGATTTATTGGGTTTAAAGGGTGCGTAGGCGGCCTTTTAAGTCAGCGGTGAAAGTCTGTGGCTCAACCATAGAATTGCCGTTGAAACTGGGAGGCTTGAGTATGTTTGAGGCAGGCGGAATGCGTGGTGTAGCGGTGAAATGCTTAGATATCACGCAGAACCCCGATTGCGAAGGCAGCCTGCCAAGCCATGACTGACGCTGATGCACGAAAGCGTGGGGATCAAACAGG
ASV_dch_o67	Bacteria	Firmicutes	Clostridia	Lachnospirales	Lachnospiraceae	Lachnospiraceae NK4A136 group	unclassified Lachnospiraceae NK4A136 group	TACGTAGGGGGCAAGCGTTATCCGGATTTACTGGGTGTAAAGGGAGCGTAGACGGCAGCGCAAGTCTGGAGTGAAATGCCGGGGCCCAACCCCGGAACTGCTCTGGAAACTGTGAAGCTGGAGTGCAGGAGAGGTAAGCGGAATTCCTGGTGTAGCGGTGAAATGCGTAGATATCAGGAGGAACACCGGCGGCGAAGGCGGCTTACTGGACTGTAACTGACGTTGAGGCTCGAAGGCGTGGGGAGCAAACAGG
ASV_de1_1j8	Bacteria	Firmicutes	Clostridia	Lachnospirales	Lachnospiraceae	Lachnospiraceae NK4A136 group	unclassified Lachnospiraceae NK4A136 group	TACGTAGGGGGCAAGCGTTATCCGGATTTACTGGGTGTAAAGGGAGCGTAGACGGTGCGCCAAGTCTGGAGTGAAATGCCGCGGCTTAACTGCGGAACTGCTTTGGAAACTGGCGTACTGGAGTGCGGGAGGGGTAAGCGGAATTCCTAGTGTAGCGGTGAAATGCGTAGATATTAGGAGGAACACCGGTGGCGAAGGCGGCTTACTGGACCGTAACTGACGTTGAGGCTCGAAAGCGTGGGGAGCAAACAGG
ASV_dg4_cn9	Bacteria	Bacteroidota	Bacteroidia	Bacteroidales	Marinifilaceae	Odoribacter	unclassified Odoribacter	TACGGAGGATGCGAGCGTTATCCGGATTTATTGGGTTTAAAGGGTGCGTAGGCGGCATTATAAGTTAGTGGTAAAATTTTGGGGCTTCACCCCATTGTGCCATTAATACTGTAGAGCTAGAGAACAGACGAGGCAGGCGGAATAAGTTAAGTAGCGGTGAAATGCATAGATATAACTTAGAACTCCGATAGCGAAGGCAGCTTGCCAGACTGAGTCTGACGCTGATGCACGAGAGCATGGGTAGCGAACAGG
ASV_di3_u91	Bacteria	Firmicutes	Clostridia	Oscillospirales	Oscillospiraceae	Intestinimonas	unclassified Intestinimonas	TACGTAGGTGGCAAGCGTTATCCGGATTTACTGGGTGTAAAGGGCGTGTAGGCGGGAAAGCAAGTCAGACGTGAAAACTATGGGCTCAACCCATAGCCTGCGTTTGAAACTGTTTTTCTTGAGTACTGGAGAGGCAGGCGGAATTCCGTGTGTAGCGGTGAAATGCGTAGATATACGGAGGAACACCAGTGGCGAAGGCGGCCTGCTGGACAGCAACTGACGCTGAGGCGCGAAAGCGTGGGGAGCAAACAGG
ASV_dkz_3bw	Bacteria	Bacteroidota	Bacteroidia	Bacteroidales	Bacteroidaceae	Bacteroides	acidifaciens	TACGGAGGATCCGAGCGTTATCCGGATTTATTGGGTTTAAAGGGAGCGTAGGTGGATTGTTAAGTCAGTTGTGAAAGTTTGCGGCTCAACCGTAAAATTGCAGTTGAAACTGGCAGTCTTGAGTACAGTAGAGGTGGGCGGAATTCGTGGTGTAGCGGTGAAATGCTTAGATATCACGAAGAACTCCGATTGCGAAGGCAGCTCACTGGACTGCAACTGACACTGAGGCTCGAAAGTGTGGGTATCAAACAGG
ASV_dn3_att	Bacteria	Firmicutes	Clostridia	Lachnospirales	Lachnospiraceae	Lachnospiraceae NK4A136 group	unclassified Lachnospiraceae NK4A136 group	TACGTAGGGGGCAAGCGTTATCCGGATTTACTGGGTGTAAAGGGAGCGTAGACGGCAAGGCAAGCCTGGAGTGAAAGGCGGGGGCCCAACCCCCGGACTGCTCTGGGAACTGGCTGGCTGGAGTGCAGGAGGGGTAAGCGGAATTCCTAGTGTAGCGGTGAAATGCGTAGATATTAGGAGGAACACCGGTGGCGAAGGCGGCTTACTGGACTGTGACTGACGTTGAGGCTCGAAAGCGTGGGGAGCAAACAGG
ASV_dp4_v12	Bacteria	Firmicutes	Clostridia	Clostridiales	Clostridiaceae	Clostridium sensu stricto 1	celatum/disporicum/saudiense	TACGTAGGTGGCGAGCGTTGTCCGGATTTACTGGGCGTAAAGGGAGCGTAGGCGGACTTTTAAGTGAGATGTGAAATACCCGGGCTCAACTTGGGTGCTGCATTTCAAACTGGAAGTCTAGAGTGCAGGAGAGGAGAATGGAATTCCTAGTGTAGCGGTGAAATGCGTAGAGATTAGGAAGAACACCAGTGGCGAAGGCGATTCTCTGGACTGTAACTGACGCTGAGGCTCGAAAGCGTGGGGAGCAAACAGG
ASV_dse_dcd	Bacteria	Bacteroidota	Bacteroidia	Bacteroidales	Muribaculaceae	unclassified Muribaculaceae	unclassified Muribaculaceae	TACGGAGGATGCGAGCGTTATCCGGATTTATTGGGTTTAAAGGGTGCGTAGGCGGACTGGAAAGTCAGCGGTAAAATTGAGAGGCTCAACCTCTTCCCGCCGTTGAAACTGTCGGTCTTGAGTGGGCGAGAAGTATGCGGAATGCGTGGTGTAGCGGTGAAATGCATAGATATCACGCAGAACTCCGATTGCGAAGGCAGCATACCGGCGCCCGACTGACGCTGAGGCACGAAAGCGTGGGTATCGAACAGG
ASV_dut_oty	Bacteria	Bacteroidota	Bacteroidia	Bacteroidales	Muribaculaceae	unclassified Muribaculaceae	unclassified Muribaculaceae	TACGGAGGATGCGAGCGTTATCCGGATTTATTGGGTTTAAAGGGTGCGTAGGCGGGAGGCTAAGTCAGCGGTAAAAATTCGGGGCTCAACCCCGTCCTGCCGTTGAAACTGGCCTTCTTGAGTGGGCGAGAAGAAGGCGGAATGCGTGGTGTAGCGGTGAAATGCATAGATATCACGCAGAACCCCGATTGCGAAGGCAGCCTTCCGGCGCCCTACTGACGCTGAGGCACGAAAGTGCGGGGATCGAACAGG
ASV_dy1_ifi	Bacteria	Firmicutes	Clostridia	Oscillospirales	Oscillospiraceae	unclassified Oscillospiraceae	unclassified Oscillospiraceae	TACGTAGGGAGCGAGCGTTGTCCGGATTTACTGGGTGTAAAGGGCGTGTAGCCGGGCTGGCAAGTCAGATGTGAAATCCCGTGGCTCAACCACGGAACTGCATTTGAAACTGCTGGTCTTGAGTATCGGAGAGGCAGGCGGAATTCCTAGTGTAGCGGTGAAATGCGTAGATATTAGGAGGAACACCAGTGGCGAAGGCGGCCTGCTGGACGACAACTGACGGTGAGGCGCGAAAGCGTGGGGAGCAAACAGG
ASV_e3o_e1g	Bacteria	Firmicutes	Clostridia	Lachnospirales	Lachnospiraceae	[Eubacterium] xylanophilum group	unclassified [Eubacterium] xylanophilum group	TACGTAGGGGGCAAGCGTTATCCGGATTTACTGGGTGTAAAGGGTGCGTAGGTGGCAGGGCAAGTCAGATGTGAAAGCCCGGGGCTCAACCCCGGTACTGCATTTGAAACTGTCCGGCTGGAGTGCAGGAGAGGTAAGCGGAATTCCTAGTGTAGCGGTGAAATGCGTAGATATTAGGAGGAACACCAGTGGCGAAGGCGGCTTACTGGACTGTAACTGACACTGAGGCACGAAAGCGTGGGGAGCAAACAGG
ASV_e5j_1k4	Bacteria	Firmicutes	Clostridia	Lachnospirales	Lachnospiraceae	unclassified Lachnospiraceae	unclassified Lachnospiraceae	TACGTAGGGGGCAAGCGTTATCCGGATTTACTGGGTGTAAAGGGAGCGTAGACGGTTATGTAAGTCTGAAGTGAAAGCCCGGGGCCCAACCCCGGGACTGCTTTGGAAACTGTGTAACTTGAGTACAGGAGGGGCAGGCGGAATTCCTGGTGTAGCGGTGAAATGCGTAGATATCAGGAGGAACACCGGCGGCGAAGGCGGCCTGCTGGACTGAAACTGACGTTGAGGCTCGAAAGCGTGGGGAGCAAACAGG
ASV_e5s_o0d	Bacteria	Firmicutes	Clostridia	Lachnospirales	Lachnospiraceae	unclassified Lachnospiraceae	unclassified Lachnospiraceae	TACGTAGGGGGCAAGCGTTATCCGGATTTACTGGGTGTAAAGGGAGCGTAGACGGTTATGTAAGTCTGGAGTGAAAGCCCGGGGCCCAACCCCGGGACTGCTTTGGAAACTGTGTAACTGGAGTACAGGAGGGGCAGGCGGAATTCCTGGTGTAGCGGTGAAATGCGTAGATATCAGGAGGAACACCGGCGGCGAAGGCGGCCTGCTGGACTGAAACTGACGTTGAGGCTCGAAAGCGTGGGGAGCAAACAGG
ASV_e68_b7i	Bacteria	Bacteroidota	Bacteroidia	Bacteroidales	Muribaculaceae	unclassified Muribaculaceae	unclassified Muribaculaceae	TACGGAGGATGCGAGCGTTATCCGGATTTATTGGGTTTAAAGGGTGCGTAGGCGGTGCGTCAAGTCAGCGGTAAAAAAGCGGGGCTCAACCCCGTCGAGCCGTTGAAACTGGCGTGCTGGAGTGGGCGAGAAGTATGCGGAATGCGAGGTGTAGCGGTGAAATGCATAGATATCACGCAGAACTCCGATTGCGAAGGCAGCATACCGGCGCCCTACTGACGCTGAGGCACGAAAGCGTGGGTATCGAACAGG
ASV_e8d_qif	Bacteria	Firmicutes	Bacilli	Lactobacillales	Lactobacillaceae	Lactobacillus	unclassified Lactobacillus	TACGTAGGTGGCAAGCGTTGTCCGGATTTATTGGGCGTAAAGCGAGCGCAGGCGGAGAAATAAGTCTGATGTGAAAGCCCTCGGCTCAACCGGGGAACTGCATCGGAAACTGTTTTTCTTGAGTGCAGAAGAGGAGAGTGGAACTCCATGTGTAGCGGTGGAATGCGTAGATATATGGAAGAACACCAGTGGCGAAGGCGGCTCTCTGGTCTGCAACTGACGCTGAGGCTCGAAAGCATGGGTAGCGAACAGG
ASV_e9i_o3y	Bacteria	Firmicutes	Clostridia	Lachnospirales	Lachnospiraceae	Lachnospiraceae NK4A136 group	unclassified Lachnospiraceae NK4A136 group	TACGTAGGGGGCAAGCGTTATCCGGAATTACTGGGTGTAAAGGGAGCGTAGACGGTTAAGTAAGTCTGGAGTGAAAGGCGGGGGCCCAACCCCCGGACTGCTCTGGAAACTATATAACTGGAGTGCAGGAGAGGTAAGCGGAATTCCTAGTGTAGCGGTGAAATGCGTAGATATTAGGAGGAACACCAGTGGCGAAGGCGGCTTACTGGACTGTAACTGACGTTGAGGCTCGAAAGCGTGGGGAGCAAACAGG
ASV_e9j_9ht	Bacteria	Firmicutes	Clostridia	Lachnospirales	Lachnospiraceae	Lachnospiraceae NK4A136 group	unclassified Lachnospiraceae NK4A136 group	TACGTAGGGGGCAAGCGTTATCCGGATTTACTGGGTGTAAAGGGAGCGTAGACGGCGACGCAAGTCTGAAGTGAAATGCCAGTGCTCAACACTGGAACTGCTTTGGAAACTGTGTAGCTAGAGTGCAGGAGAGGTAAGTGGAATTCCTAGTGTAGCGGTGAAATGCGTAGATATTAGGAGGAACACCAGTGGCGAAGGCGGCTTACTGGACTGTAACTGACGTTGAGGCTCGAAGGCGTGGGGAGCAAACAGG
ASV_eiy_8nf	Bacteria	Cyanobacteria	Vampirivibrionia	Gastranaerophilales	unclassified Gastranaerophilales	unclassified Gastranaerophilales	unclassified Gastranaerophilales	TACGGAGGGTGCAAGCGTTGTCCGGAATCATTGGGCGTAAAGAGTTCGTAGGCGGTATGTTAAGTCTGGTGTTAAATGCAGAAGCTCAACTTCTGTTCGGCACTGGATACTGGCAAACTAGAATGCGGTAGAGGTAAAGGGAATTCCTGGTGTAGCGGTGAAATGCTTAGATATCAGGAGGAACATCGGTGGCGTAAGCGCTTTACTGGGCCGTAATTGACGCTGAGGAACGAAAGCCAGGGTAGCAAATGGG
ASV_ej5_r4i	Bacteria	Bacteroidota	Bacteroidia	Bacteroidales	Muribaculaceae	unclassified Muribaculaceae	unclassified Muribaculaceae	TACGGAGGATGCGAGCGTTATCCGGATTTATTGGGTTTAAAGGGTGCGCAGGCGGAAGATCAAGTCAGCGGTAAAATTGAGAGGCTCAACCTCTTCGAGCCGTTGAAACTGGTTTTCTTGAGTGAGCGAGAAGTATGCGGAATGCGTGGTGTAGCGGTGAAATGCATAGATATCACGCAGAACTCCGATTGCGAAGGCAGCATACCGGCGCTCAACTGACGCTCATGCACGAAAGTGTGGGTATCGAACAGG
ASV_ejq_54a	Bacteria	Firmicutes	Clostridia	Oscillospirales	Oscillospiraceae	unclassified Oscillospiraceae	unclassified Oscillospiraceae	TACGTAGGGAGCGAGCGTTGTCCGGATTTACTGGGTGTAAAGGGCGTGCAGCCGGGAGTACAAGTCAGATGTGAAATCCCGCGGCTCAACCGCGGAACTGCATTTGAAACTGTATTTCTTGAGTACTGGAGAGGCAGACGGAATTCCTAGTGTAGCGGTGAAATGCGTAGATATTAGGAGGAACACCAGTGGCGAAGGCGGTCTGCTGGACAGCAACTGACGGTGAGGCGCGAAAGCGTGGGGAGCAAACAGG
ASV_ema_v7y	Bacteria	Firmicutes	Clostridia	Lachnospirales	Lachnospiraceae	Lachnospiraceae NK4A136 group	unclassified Lachnospiraceae NK4A136 group	TACGTAGGGGGCAAGCGTTATCCGGATTTACTGGGTGTAAAGGGAGCGTAGACGGCAGCACAAGTCTGGAGTGAAATCCCGGGGCTCAACCCCGGAACTGCTTTGGAAACTGTGCGGCTGGAGTGCAGGAGGGGTAAGCGGAATTCCTAGTGTAGCGGTGAAATGCGTAGATATTAGGAGGAACACCGGTGGCGAAGGCGGCTTACTGGACTGTAACTGACGTTGAGGCTCGAAAGCGTGGGGAGCAAACAGG
ASV_eme_fcy	Bacteria	Bacteroidota	Bacteroidia	Bacteroidales	Rikenellaceae	Rikenellaceae RC9 gut group	unclassified Rikenellaceae RC9 gut group	TACGGGGGATGCGAGCGTTATCCGGATTTATTGGGTTTAAAGGGTGCGTAGGCTGTCTGTCAAGTCAGCGGTGAAATACCCCCGCTCAACGGGGCGTAGTGCCGTTGATACTGGCAGACTGGAATGCGGATGCCGTGGGAGGAATGTGTGGTGTAGCGGTGAAATGCATAGATATCACACAGAACACCGATTGCGAAGGCATCTCACGAATCCGCGATTGACGCTGATGCACGAAAGCGTGGGTATCAAACAGG
ASV_ep7_bei	Bacteria	Bacteroidota	Bacteroidia	Bacteroidales	Muribaculaceae	unclassified Muribaculaceae	unclassified Muribaculaceae	TACGGAGGATGCGAGCGTTATCCGGATTTATTGGGTTTAAAGGGTGCGTAGGCGGAATGCCAAGTCAGCGGTAAAATTGCGGGGCTCAACCCCGTCGAGCCGTTGAAACTGGTGTTCTTGAGTGGGCGAGAAGTACGCGGAATGCGTGGTGTAGCGGTGAAATGCATAGATATCACGCAGAACTCCGATTGCGAAGGCAGCGTACCGGCGCCCGACTGACGCTGAAGCACGAAAGCGTGGGTATCGAACAGG
ASV_er7_3s9	Bacteria	Bacteroidota	Bacteroidia	Bacteroidales	Bacteroidaceae	Bacteroides	unclassified Bacteroides	TACGGAGGATCCGAGCGTTATCCGGATTTATTGGGTTTAAAGGGAGCGTAGGTGGATTGTTAAGTCAGTTGTGAAAGTTTGCGGCTCAACCGTAAAATTGCAGTTGAAACTGGCAGTCTTGAGTACAGTAGAGGTGGGCGGAATTCGTGGTGTAGCGGTGAAATGCTTAGATATCACGAAGAACTCCGATTGCGAAGGCAGCTCACTGGACTGGTTACTGACACTGATGCTCGAAAGTGTGGGTATCAAACAGG
ASV_ev9_dpc	Bacteria	Desulfobacterota	Desulfovibrionia	Desulfovibrionales	Desulfovibrionaceae	Desulfovibrio	unclassified Desulfovibrio	TACGGAGGGCGCAAGCGTTAATCGGAATTACTGGGCGTAAAGCGCGCGTAGGCTGTTGTGTAAGTCAGAGGTGAAAGCCCACGGCTTAACCGTGGAACTGCCTTTGATACTGCGCGACTTGAATCCGGGAGAGGGTGGCGGAATTCCAGGTGTAGGAGTGAAATCCGTAGATATCTGGAGGAACACCGGTGGCGAAGGCGGCCACCTGGACCGGAATTGACGCTGAGGCGCGAAAGCGTGGGGAGCAAACAGG
ASV_ez5_ydt	Bacteria	Firmicutes	Clostridia	Oscillospirales	Ruminococcaceae	Ruminococcus	unclassified Ruminococcus	TACGTAGGGAGCGAGCGTTGTCCGGAATTACTGGGTGTAAAGGGAGTGTAGGCGGGATGGTAAGTTAGGTGTGAAATGCGGAGGCTCAACCTCCGAGCTGCACTTAAAACTGCTGTTCTTGAGTGAAGTAGAGGCAGGCGGAATTCCCAGTGTAGCGGTGAAATGCGTAGATATTGGGAGGAACATCAGTGGCGAAGGCGGCCTGCTGGGCTTTTACTGACGCTGAGGCTCGAAAGCGTGGGGAGCAAACAGG
ASV_f0p_fc9	Bacteria	Campylobacterota	Campylobacteria	Campylobacterales	Helicobacteraceae	Helicobacter	japonicus	TACGGAGGGTGCAAGCGTTACTCGGAATCACTGGGCGTAAAGAGTGCGCAGGCGGGTAGTCAAGTCAGATGTGAAATCCTATAGCTTAACTATAGAACTGCATTTGAAACTGATTATCTAGAGTGTGGGAGAGGTAGGTGGAATTCTTGGTGTAGGGGTAAAATCCGTAGAGATCAAGAGGAATACTCATTGCGAAGGCGACCTACTGGAACATTACTGACGCTCATGCACGAAAGCGTGGGGAGCAAACAGG
ASV_f2s_jfu	Bacteria	Bacteroidota	Bacteroidia	Bacteroidales	Muribaculaceae	unclassified Muribaculaceae	unclassified Muribaculaceae	TACGGAGGATGCGAGCGTTATCCGGATTTATTGGGTTTAAAGGGTGCGCAGGCGGTCGGTCAAGTCAGCGGTAAAAATGCGGTGCTCAACGCCGTAGAGCCGTTGAAACTGACAGACTAGAGTGAGCGAGAAGTATGCGGAATGCGTGGTGTAGCGGTGAAATGCATAGATATCACGCAGAACCCCGATTGCGAAGGCAGCATACCGGCGCTCAACTGACGCTCAGGCACGAAAGTGCGGGGATCAAACAGG
ASV_f4v_nfs	Bacteria	Firmicutes	Clostridia	Lachnospirales	Lachnospiraceae	unclassified Lachnospiraceae	unclassified Lachnospiraceae	TACGTAGGGGGCAAGCGTTATCCGGATTTACTGGGTGTAAAGGGAGCGTAGACGGTTATGCAAGTCTGAAGTGAAAGCCCAAGGCTCAACCATGGGACTGCTTTGGAAACTGTAAAACTGGAGTGCAGGAGAGGTAAGCGGAATTCCTAGTGTAGCGGTGAAATGCGTAGATATTAGGAGGAACACCAGTGGCGAAGGCGGCTTACTGGACTGTAACTGACGTTGAGGCTCGAAGGCGTGGGGAGCAAACAGG
ASV_f54_8ul	Bacteria	Firmicutes	Bacilli	Lactobacillales	Lactobacillaceae	Limosilactobacillus	unclassified Limosilactobacillus	TACGTAGGTGGCAAGCGTTATCCGGATTTATTGGGCGTAAAGCGAGCGCAGGCGGTTACTTAGGTCTGATGTGAAAGCCTTCGGCTTAACCGAAGAAGTGCATCGGAAACCGGGCAACTTGAGTGCAGAAGAGGACAGTGGAACTCCATGTGTAGCGGTGGAATGCGTAGATATATGGAAGAACACCAGTGGCGAAGGCGGCTGTCTGGTCTGCAACTGACGCTGAGGCTCGAAAGCATGGGTAGCGAACAGG
ASV_f5l_7xk	Bacteria	Firmicutes	Clostridia	Lachnospirales	Lachnospiraceae	Lachnospiraceae NK4A136 group	unclassified Lachnospiraceae NK4A136 group	TACGTAGGGGGCAAGCGTTATCCGGATTTACTGGGTGTAAAGGGAGCGTAGACGGCCATGCAAGTCTGAAGTGAAAGGCGGGGGCTTAACCCCCGGACTGCTTTGGAAACTGCAGGGCTGGAGTGCAGGAGAGGTAAGTGGAATTCCTAGTGTAGCGGTGAAATGCGTAGATATTAGGAGGAACACCAGTGGCGAAGGCGGCTTACTGGACTGTAACTGACGTTGAGGCTCGAAAGCGTGGGGAGCAAACAGG
ASV_f99_lkf	Bacteria	Firmicutes	Bacilli	Erysipelotrichales	Erysipelotrichaceae	Allobaculum	unclassified Allobaculum	TACGTAGGTGGCAAGCGTTATCCGGAATGATTGGGCGTAAAGGGTGCGCAGGCGGCGCTGTAAGTCTGAAGTGAAAGGTACCGGCTTAACTGGTACAGGCTTTGGAAACTGCAGTGCTTGAGGACAGGAGAGGGCGGCGGAACTCCATGTGTAGCGGTAAAATGCGTAGATATATGGAAGAACACCAGTGGCGAAGGCGGCCGCCTGGACTGTAACTGACGCTGAGGCACGAAAGCGTGGGGAGCAAATAGG
ASV_fc1_jlg	Bacteria	Firmicutes	Clostridia	Lachnospirales	Lachnospiraceae	Lachnospiraceae NK4A136 group	unclassified Lachnospiraceae NK4A136 group	TACGTAGGGGGCAAGCGTTATCCGGATTTACTGGGTGTAAAGGGAGCGTAGACGGCAGCGCAAGTCTGAAGTGAAATCCCATGGCTTAACCATGGAACTGCTTTGGAAACTGTGCAGCTAGAGTGCAGGAGAGGTAAGCGGAATTCCTAGTGTAGCGGTGAAATGCGTAGATATTAGGAGGAACACCAGTGGCGAAGGCGGCTTACTGGACTGTAACTGACGTTGAGGCTCGAAAGCGTGGGGAGCAAACAGG
ASV_fd0_akl	Bacteria	Bacteroidota	Bacteroidia	Bacteroidales	Muribaculaceae	unclassified Muribaculaceae	unclassified Muribaculaceae	TACGGAGGATGCGAGCGTTATCCGGATTTATTGGGTTTAAAGGGTGCGTAGGCCGGCTGTCAAGTCAGTGGTAAAATTGAGAGGCTCAACCTCTTCGAGCCATTGAAACTGGCGGTCTTGAGTGGGCGAGAAGTATGCGGAATGCGTGGTGTAGCGGTGAAATGCATAGATATCACGCAGAACTCCGATTGCGAAGGCAGCATACCGGCGCCCAACTGACGCTGAGGCACGAAAGCGTGGGTATCGAACAGG
ASV_fd3_eqn	Bacteria	Firmicutes	Clostridia	Lachnospirales	Lachnospiraceae	Lachnospiraceae NK4A136 group	unclassified Lachnospiraceae NK4A136 group	TACGTAGGGGGCAAGCGTTATCCGGATTTACTGGGTGTAAAGGGAGCGTAGACGGCATGGCAAGTCTGGAGTGAAAGCCCGGGGCTCAACCGCGGGACTGCTTTGGAAACTGTTAAGCTGGAGTGCAGGAGAGGTAAGTGGAATTCCTAGTGTAGCGGTGAAATGCGTAGATATTAGGAGGAACACCAGTGGCGAAGGCGGCTTACTGGACTGTAACTGACGTTGAGGCTCGAAAGCGTGGGGAGCAAACAGG
ASV_fdb_p45	Bacteria	Firmicutes	Clostridia	Lachnospirales	Lachnospiraceae	unclassified Lachnospiraceae	unclassified Lachnospiraceae	TACGTATGGAGCAAGCGTTATCCGGATTTACTGGGTGTAAAGGGAGAGTAGGTGGCAGAGCAAGTCCGAAGTGAAAACCCAAAGCTCAACTATGGGAATGCTTTAGAAACTGCTCAGCTAGAGTGCAGGAGAGGCAAGTGGAATTCTTAGTGTAGCGGTGAAATGCGTAGATATTAGGAGGAACACCAGTGGCGAAGGCGGCTTGCTGGACTGTAACTGACACTGAGGCTCGAAAGCGTGGGGAGCAAACAGG
ASV_fe3_91n	Bacteria	Firmicutes	Bacilli	Acholeplasmatales	Acholeplasmataceae	Anaeroplasma	unclassified Anaeroplasma	TACGTAGGGAGCGAGCGTTATCCGGAATTATTGGGCGTAAAGGGTGCGTAGATGGTTGATATAAGTCTTTTGTAAAAATGCTAGGCTCAACCTAGTAGGGCAAAAGATACTGATGAACTAGAGTACGGCAGAGGCAAGTGGAACTACATGTGTAGCGGTAAAATGCGTAAATATATGTAAGAACACCGGTGGCGAAGGCGGCTTGCTGGGCCTGTACTGACATTGAGGCACGAAAGCGTGGGGAGCAAACAGG
ASV_fgp_a1u	Bacteria	Bacteroidota	Bacteroidia	Bacteroidales	Tannerellaceae	Parabacteroides	unclassified Parabacteroides	TACGGAGGATGCGAGCGTTATCCGGATTTATTGGGTTTAAAGGGTGCGTAGGTGGTTATTTAAGTCAGCGGTGAAAGTTTGTGGCTCAACCATAAAATTGCCGTTGAAACTGGATGACTTGAGTATATTTGAGGTAGGCGGAATGCGTGGTGTAGCGGTGAAATGCATAGATATCACGCAGAACTCCGATTGCGAAGGCAGCTTACTAAACTATAACTGACACTGAAGCACGAAAGCGTGGGGATCAAACAGG
ASV_fjs_0jj	Bacteria	Firmicutes	Clostridia	Oscillospirales	[Eubacterium] coprostanoligenes group	unclassified [Eubacterium] coprostanoligenes group	unclassified [Eubacterium] coprostanoligenes group	TACGTAGGTGGCAAGCGTTGTCCGGAATTACTGGGTGTAAAGGGAGCGCAGGCGGGAAGCCAAGTCAGCTGTGAAAACTACGGGCTTAACTTGTAGACTGCAGTTGAAACTGGTTTTCTTGAGTGAAGTAGAGGTTGGCGGAATTCCGAGTGTAGCGGTGAAATGCGTAGATATTCGGAGGAACACCGGTGGCGAAGGCGGCCAACTGGGCTTTAACTGACGCTGAGGCTCGAAAGTGTGGGGAGCAAACAGG
ASV_fqs_arf	Bacteria	Bacteroidota	Bacteroidia	Bacteroidales	Muribaculaceae	unclassified Muribaculaceae	unclassified Muribaculaceae	TACGGAGGATGCGAGCGTTATCCGGATTTATTGGGTTTAAAGGGTGCGTAGGCGGCGAGTTAAGTCAGCGGTAAAAGCCCGGGGCTCAACCCCGGCCCGCCGTTGAAACTGGCTTGCTTGAGTTGGAGAGAAGTAGGCGGAATGCGCGGTGTAGCGGTGAAATGCATAGATATCGCGCAGAACTCCGATTGCGAAGGCAGCCTACCGGCTCCAGACTGACGCTGAGGCACGAAAGCGTGGGTATCGAACAGG
ASV_fum_6j5	Bacteria	Bacteroidota	Bacteroidia	Bacteroidales	Rikenellaceae	Alistipes	unclassified Alistipes	TACGGAGGATCCAAGCGTTATCCGGATTTATTGGGTTTAAAGGGTGCGTAGGCGGTTTTATAAGTTAGAGGTGAAAATTCGGGGCTCAACTCCGGACGTGCCTCTAATACTGTATGACTAGAGAATAGATGCGGTAGGCGGAATGTATGGTGTAGCGGTGAAATGCGTAGAGATCATACAGAACACCGATTGCGAAGGCAGCTTACCAAACTATGTCTGACGTTGAGGCACGAAAGCGTGGGGAGCAAACAGG
ASV_fvr_nfw	Bacteria	Firmicutes	Clostridia	Lachnospirales	Lachnospiraceae	Lachnospiraceae UCG-010	unclassified Lachnospiraceae UCG-010	TACGTAGGGGGCAAGCGTTATCCGGAATTACTGGGTGTAAAGGGAGCGTAGGCGGCATGGTAAGTAAGATGTGAAAGCCCGGGGCTTAACTTCGGGATTGCATTTTAAACTATCAAGCTAGAGTACAGGAGAGGGAAGCGGAATTCCTAGTGTAGCGGTGAAATGCGTAGAGATTAGGAAGAACACCAGTGGCGAAGGCGGCTTTCTGGACTGTAAACTGACGCTGAGGCTCGAGAGCGTGGGGAGCGAACAGG
ASV_g09_11d	Bacteria	Firmicutes	Clostridia	Oscillospirales	Oscillospiraceae	Intestinimonas	unclassified Intestinimonas	TACGTAGGTGGCAAGCGTTATCCGGATTTATTGGGTGTAAAGGGCGTGTAGGCGGGAATGCAAGTCAGATGTGAAAACTATGGGCTCAACCCATAGCCTGCATTTGAAACTGTATTTCTTGAGTGCTGGAGAGGCAATCGGAATTCCGTGTGTAGCGGTGAAATGCGTAGATATACGGAGGAACACCAGTGGCGAAGGCGGATTGCTGGACAGTAACTGACGCTGAGGCGCGAAAGCGTGGGGAGCAAACAGG
ASV_g1t_iba	Bacteria	Bacteroidota	Bacteroidia	Bacteroidales	Bacteroidaceae	Bacteroides	faecichinchillae/faecis/finegoldii/thetaiotaomicron	TACGGAGGATCCGAGCGTTATCCGGATTTATTGGGTTTAAAGGGAGCGTAGGTGGACAGTTAAGTCAGTTGTGAAAGTTTGCGGCTCAACCGTAAAATTGCAGTTGATACTGGCTGTCTTGAGTACAGTAGAGGTGGGCGGAATTCGTGGTGTAGCGGTGAAATGCTTAGATATCACGAAGAACTCCGATTGCGAAGGCAGCTCACTGGACTGCAACTGACACTGATGCTCGAAAGTGTGGGTATCAAACAGG
ASV_g85_oq8	Bacteria	Proteobacteria	Gammaproteobacteria	Enterobacterales	Pasteurellaceae	unclassified Pasteurellaceae	unclassified Pasteurellaceae	TACGGGGGGTGCGAGCGTTAATCGGAATAACTGGGCGTAAAGGGCACGCAGGCGGTTGTTTAAGTGAGGTGTGAAAGCCCTGGGCTTAACCTAGGAATTGCATTTCAGACTGGACAACTAGAGTACTTTAGGGAGGGGTAGAATTCCACGTGTAGCGGTGAAATGCGTAGAGATGTGGAGGAATACCGAAGGCGAAGGCAGCCCCTTGGGAATGTACTGACGCTCATGTGCGAAAGCGTGGGGAGCAAACAGG
ASV_gb4_ygs	Bacteria	Firmicutes	Clostridia	Oscillospirales	Oscillospiraceae	Oscillibacter	unclassified Oscillibacter	TACGTAGGTGGCAAGCGTTGTCCGGATTTACTGGGTGTAAAGGGCGTGCAGCCGGAGAGACAAGTCAGATGTGAAATCCACGGGCTCAACCCGTGAACTGCATTTGAAACTGTTTCCCTTGAGTGTCGGAGAGGTAATCGGAATTCCTAGTGTAGCGGTGAAATGCGTAGATATTAGGAAGAACACCAGTGGCGAAGGCGGATTACTGGACGATAACTGACGGTGAGGCGCGAAAGCGTGGGGAGCAAACAGG
ASV_gbg_5ax	Bacteria	Proteobacteria	Gammaproteobacteria	Burkholderiales	Sutterellaceae	Parasutterella	unclassified Parasutterella	TACGTAGGGTGCGAGCGTTAATCGGAATTACTGGGCGTAAAGGGTGTGCAGGCGGCTGAGTAAGACAGATGTGAAATCCCCGGGCTTAACCTGGGAGCTGCATATGTGACTGCTCAGCTAGAGTGCGTCAGAGGGAGGTGGAATTCCACGTGTAGCAGTGAAATGCGTAGATATGTGGAAGAACACCGATGGCGAAGGCAGCCTCCTGGGACGCAACTGACGCTCATACACGAAAGCGTGGGGAGCAAACAGG
ASV_gmz_rkl	Bacteria	Firmicutes	Clostridia	Lachnospirales	Lachnospiraceae	Tuzzerella	unclassified Tuzzerella	TACGTAGGGGGCAAGCGTTATCCGGAATTACTGGGTGTAAAGGGTGAGTAGGCGGCATGGTAAGCCAGATGTGAAAGCCTTGGGCTTAACCCGAGGATTGCATTTGGAACTATCAAGCTAGAGTACAGGAGAGGAAAGCGGAATTCCTAGTGTAGCGGTGAAATGCGTAGATATTAGGAAGAACACCAGTGGCGAAGGCGGCTTTCTGGACTGAAACTGACGCTGAGGCACGAAAGCGTGGGGAGCGAACAGG
ASV_gnr_wtx	Bacteria	Bacteroidota	Bacteroidia	Bacteroidales	Muribaculaceae	unclassified Muribaculaceae	unclassified Muribaculaceae	TACGGAGGATGCGAGCGTTATCCGGATTTATTGGGTTTAAAGGGTGCGTAGGCGGCGCCTCAAGTCAGCGGTCAAACCGGGGGGCTCAACCTTCCGTCGCCGTTGAAACTGGGGTGCTTGAGTGGGCGAGAAGTGCGCGGAATGCGTGGTGTAGCGGTGAAATGCATAGATATCACGCAGAACTCCGATTGCGAAGGCAGCGCACCGGCGCCCAACTGACGCTGAAGCACGAAAGCGTGGGTATCGAACAGG
ASV_go9_rxh	Bacteria	Firmicutes	Clostridia	Lachnospirales	Lachnospiraceae	Lachnospiraceae NK4A136 group	unclassified Lachnospiraceae NK4A136 group	TACGTAGGGGGCAAGCGTTATCCGGATTTACTGGGTGTAAAGGGAGCGTAGACGGTCATGCAAGTCTGGAGTGAAAGGCGGGGGCCCAACCCCCGGACTGCTCTGGAAACTGTAAGACTAGAGTACAGGAGGGGTAAGCGGAATTCCTAGTGTAGCGGTGAAATGCGTAGATATTAGGAGGAACACCAGTGGCGAAGGCGGCTTACTGGACTGAGACTGACGTTGAGGCTCGAAAGCGTGGGGAGCAAACAGG
ASV_gob_nbu	Bacteria	Firmicutes	Clostridia	Lachnospirales	Lachnospiraceae	Lachnospiraceae NK4A136 group	unclassified Lachnospiraceae NK4A136 group	TACGTAGGGGGCAAGCGTTATCCGGATTTACTGGGTGTAAAGGGAGCGTAGACGGCAGCGCAAGTCTGAAGTGAAATGCCAGGGCTTAACCCTGGAACTGCTTTGGAAACTGTGCAGCTAGAGTGCAGGAGAGGTAAGTGGAATTCCTAGTGTAGCGGTGAAATGCGTAGATATTAGGAGGAACACCAGTGGCGAAGGCGGCTTACTGGACTGTAACTGACGTTGAGGCTCGAAAGCGTGGGGAGCAAACAGG
ASV_goq_qt2	Bacteria	Bacteroidota	Bacteroidia	Bacteroidales	Muribaculaceae	unclassified Muribaculaceae	unclassified Muribaculaceae	TACGGAGGATGCGAGCGTTATCCGGATTTATTGGGTTTAAAGGGTGCGCAGGCGGACTTCCAAGTCAGCGGTAAAATAGCGGGGCTCAACCCCGTCGAGCCGTTGAAACTGGGAGCCTTGAGTGGGCGAGAAGTATGCGGAATGCGTGGTGTAGCGGTGAAATGCATAGATATCACGCAGAACTCCGATTGCGAAGGCAGCATACCGGCGCCCGACTGACGCTCATGCACGAAAGCGTGGGTATCGAACAGG
ASV_gp2_9lk	Bacteria	Firmicutes	Bacilli	Lactobacillales	Lactobacillaceae	Limosilactobacillus	unclassified Limosilactobacillus	TACGTAGGTGGCAAGCGTTATCCGGATTTATTGGGCGTAAAGCGAGCGCAGGCGGTTGTTTAGGTCTGATGTGAAAGCCTTCGGCTTAACCGAAGAAGTGCATCGGAAACCGGACGACTTGAGTGCAGAAGAGGACAGTGGAACTCCATGTGTAGCGGTGGAATGCGTAGATATATGGAAGAACACCAGTGGCGAAGGCGGCTGTCTGGTCTGCAACTGACGCTGAGGCTCGAAAGCATGGGTAGCGAACAGG
ASV_gql_ndr	Bacteria	Proteobacteria	Alphaproteobacteria	Rhodospirillales	unclassified Rhodospirillales	unclassified Rhodospirillales	unclassified Rhodospirillales	TACGAAGGGTGCGAGCGTTGTTCGGAATTACTGGGCGTAAAGGGAGTGTAGGCGGATATGTAAGATAGCGGTGAAATGCCGGGGCTCAACCCTGGAACTGCCATTATGACTATGTATCTAGAGTGATGGAGAGGATAGCGGAATACCCAGTGTAGAGGTGAAATTCGTAGATATTGGGTAGAACACCGGTGGCGAAGGCGGCTATCTGGCCATTTACTGACGCTGAGGCTCGAAAGCATGGGGATCAAACAGG
ASV_gwy_vrk	Bacteria	Firmicutes	Clostridia	Lachnospirales	Lachnospiraceae	Lachnospiraceae NK4A136 group	unclassified Lachnospiraceae NK4A136 group	TACGTAGGGGGCAAGCGTTATCCGGATTTACTGGGTGTAAAGGGAGCGCAGACGGCTGTGCAAGTCTGGAGTGAAAGGCGGGGGCCCAACCCCCGGACTGCTCTGGAAACTGCGAGGCTGGAGTGCAGGAGAGGTAAGCGGAATTCCTAGTGTAGCGGTGAAATGCGTAGATATTAGGAGGAACACCAGTGGCGGAGGCGGCTTACTGGACTGCAACTGACGTTGAGGCTCGAAAGCGTGGGGAGCAAACAGG
ASV_gyg_ffj	Bacteria	Firmicutes	Clostridia	Oscillospirales	Oscillospiraceae	Oscillibacter	unclassified Oscillibacter	TACGTAGGTGGCAAGCGTTGTCCGGATTTACTGGGTGTAAAGGGCGTGCAGCCGGAGAGACAAGTCAGATGTGAAATCCACAGGCTCAACCTGTGAACTGCATTTGAAACTGTTTCCCTTGAGTATCGGAGAGGTAATCGGAATTCCTAGTGTAGCGGTGAAATGCATAGATATTAGGAAGAACACCAGTGGCGAAGGCGGATTACTGGACGACAACTGACGGTGAGGCGCGAAAGCGTGGGGAGCAAACAGG
ASV_h09_qc8	Bacteria	Firmicutes	Clostridia	Lachnospirales	Lachnospiraceae	Lachnoclostridium	unclassified Lachnoclostridium	TACGTAGGGGGCAAGCGTTATCCGGATTTACTGGGTGTAAAGGGAGCGTAGACGGCGATGCAAGTCTGAAGTGAAAGCCCGGGGCTCAACCCCGGGACTGCTTTGGAAACTGTATGGCTGGAGTGCTGGAGAGGCAAGCGGAATTCCTAGTGTAGCGGTGAAATGCGTAGATATTAGGAAGAACACCAGTGGCGAAGGCGGCTTGCTGGACAGTAACTGACGTTGAGGCTCGAAAGCGTGGGGAGCAAACAGG
ASV_h4u_f40	Bacteria	Bacteroidota	Bacteroidia	Bacteroidales	Rikenellaceae	Alistipes	unclassified Alistipes	TACGGAGGATTCAAGCGTTATCCGGATTTATTGGGTTTAAAGGGTGCGTAGGCGGTTCGATAAGTTAGAGGTGAAATACCGGGGCTCAACTCCGGGACTGCCTCTGATACTGTCGGGCTAGAGTATAGTTGCGGTAGGCGGAATGTATGGTGTAGCGGTGAAATGCATAGAGATCATACAGAACACCGATTGCGAAGGCAGCTTACCAAACTATGACTGACGTTGAGGCACGAAAGCGTGGGGAGCAAACAGG
ASV_h6k_2ou	Bacteria	Bacteroidota	Bacteroidia	Bacteroidales	Rikenellaceae	Alistipes	unclassified Alistipes	TACGGAGGATCCAAGCGTTATCCGGATTTATTGGGTTTAAAGGGTGCGTAGGCGGTTTTATAAGTTAGAGGTGAAATCTCGGGGCTCAACTCCGAAATTGCCTCTAATACTGTAGGACTAGAGAGTAGTTGCGGTAGGCGGAATGTATGGTGTAGCGGTGAAATGCATAGAGATCATACAGAACACCGATTGCGAAGGCAGCTTACCAAACTATATCTGACGTTGAGGCACGAAAGCGTGGGGAGCAAACAGG
ASV_h8k_nnm	Bacteria	Firmicutes	Clostridia	Lachnospirales	Lachnospiraceae	Lachnospiraceae NK4A136 group	unclassified Lachnospiraceae NK4A136 group	TACGTAGGGGGCAAGCGTTATCCGGATTTACTGGGTGTAAAGGGAGCGTAGACGGCAGCGCAAGTCTGGAGTGAAATGCCGGGGCCCAACCCCGGAACTGCTTTGGAAACTGTGCAGCTTGAGTGCGGGAGAGGTAAGCGGAATTCCTAGTGTAGCGGTGAAATGCGTAGATATTAGGAGGAACACCAGTGGCGAAGGCGGCTTACTGGACCGTAACTGACGTTGAGGCTCGAAAGCGTGGGGAGCAAACAGG
ASV_h91_yon	Bacteria	Campylobacterota	Campylobacteria	Campylobacterales	Helicobacteraceae	Helicobacter	unclassified Helicobacter	TACGGAGGGTGCAAGCGTTACTCGGAATCACTGGGCGTAAAGAGCGCGTAGGCGGGATAGCAAGTCAGATGTGAAATCCTATGGCTTAACCATAGAACTGCATTTGAAACTATTATTCTAGAGTATGGGAGAGGTAGGTGGAATTCTTGGTGTAGGGGTAAAATCCGTAGAGATCAAGAGGAATACTCATTGCGAAGGCGACCTGCTAGAACATAACTGACGCTGATGCGCGAAAGCGTGGGGAGCAAACAGG
ASV_h9m_1i8	Bacteria	Bacteroidota	Bacteroidia	Bacteroidales	Rikenellaceae	Alistipes	unclassified Alistipes	TACGGAGGATTCAAGCGTTATCCGGATTTATTGGGTTTAAAGGGTGCGTAGGCGGTCGGATAAGTTAGAGGTGAAATCCCGGGGCTCAACTTCGGAATTGCCTCTGATACTGTTCGGCTAGAGAGTAGTTGCGGTAGGCGGAATGTATGGTGTAGCGGTGAAATGCTTAGAGATCATACAGAACACCGATTGCGAAGGCAGCTTACCAAGCTACTTCTGACGTTGAGGCACGAAAGCGTGGGGAGCAAACAGG
ASV_h9s_6fx	Bacteria	Cyanobacteria	Vampirivibrionia	Gastranaerophilales	unclassified Gastranaerophilales	unclassified Gastranaerophilales	unclassified Gastranaerophilales	TACGGGGGATGCAAGCGTTGTCCGGAATCATTGGGCGTAAAGAGTTCGTAGGTGGCATATTAAGTCTGGTGTTAAATGCAGATGCTCAACATCTGTTCGGCACTGGATACTGGTAAGCTTGAATGCGGTAGAGGTAAAGGGAATTCCTGGTGTAGCGGTGAAATGCGTAGATATCAGGAGGAACATCGGTGGCGTAAGCGCTTTACTGGGCCGTAATTGACACTGAGGAACGAAAGCCAGGGTAGCAAATGGG
ASV_h9v_ulf	Bacteria	Firmicutes	Bacilli	Acholeplasmatales	Acholeplasmataceae	Anaeroplasma	unclassified Anaeroplasma	TACGTAGGGAGCGAGCGTTATCCGGAATTATTGGGCGTAAAGGGTGCGTAGATGGCATACCAAGTTTTTTGTAAAAATGCTAAGCTCAACTTAGTAGGGCAAAGGAAACTGGTAAGCTAGAGTACAACAGAGGCAAGTGGAATTCCATGTGTAGCGGTAAAATGCGTAAATATATGGAGGAACACCAGTGGCGAAGGCGGCTTGCTGGGTTGATACTGACATTGAGGCACGAAAGCGTGGGGAGCAAACAGG
ASV_hbc_f1j	Bacteria	Firmicutes	Clostridia	Oscillospirales	[Eubacterium] coprostanoligenes group	unclassified [Eubacterium] coprostanoligenes group	unclassified [Eubacterium] coprostanoligenes group	TACGTAGGTGGCAAGCGTTGTCCGGAATTACTGGGTGTAAAGGGAGCGTAGGCGGGAAGCCAAGTCAGCTGTGAAAACTACAGGCTTAACCTGTAGACTGCAGTTGAAACTGGTTTTCTTGAGTGAAGTAGAGGTTGGCGGAATTCCGAGTGTAGCGGTGAAATGCGTAGATATTCGGAGGAACACCGGTGGCGAAGGCGGCCAACTGGGCTTTAACTGACGCTGAGGCTCGAAAGTGTGGGGAGCAAACAGG
ASV_hcz_3w0	Bacteria	Firmicutes	Clostridia	Lachnospirales	Lachnospiraceae	Lachnospiraceae NK4A136 group	unclassified Lachnospiraceae NK4A136 group	TACGTAGGGGGCAAGCGTTATCCGGATTTACTGGGTGTAAAGGGAGCGCAGACGGCTGTGCAAGTCTGGAGTGAAAGGCGGGGGCCCAACCCCCGGACTGCTCTGGAAACTGTAAAGCTGGAGTGCAGGAGAGGTAAGCGGAATTCCTAGTGTAGCGGTGAAATGCGTAGATATTAGGAGGAACACCAGTGGCGAAGGCGGCTTACTGGACTGCAACTGACGTTGAGGCTCGAAAGCGTGGGGAGCAAACAGG
ASV_hfy_ih1	Bacteria	Bacteroidota	Bacteroidia	Bacteroidales	Muribaculaceae	unclassified Muribaculaceae	unclassified Muribaculaceae	TACGGAGGATGCGAGCGTTATCCGGATTTATTGGGTTTAAAGGGTGCGTAGGCGGGAAGTCAAGTCAGCGGTAAAATAGCGGGGCTCAACCCCGTCCGGCCGTTGAAACTGGTTTTCTTGAGTGAGCGAGAGGTATGCGGAATGCGTGGTGTAGCGGTGAAATGCATAGATATCACGCAGAACTCCGATTGCGAAGGCAGCATACCGGTGCTCAACTGACGCTGAGGCACGAAAGCGTGGGGATCAAACAGG
ASV_hh5_buv	Bacteria	Firmicutes	Clostridia	Lachnospirales	Lachnospiraceae	Acetatifactor	unclassified Acetatifactor	TACGTAGGGGGCAAGCGTTATCCGGATTTACTGGGTGTAAAGGGAGCGTAGACGGCAGTGCAAGTCCGGAGTGAAAGCCCGGGGCTCAACCCTGGGACTGCTCTGGAAACTGTAAAGCTGGAGTGCGGGAGGGGCAGGCGGAATTCCTGGTGTAGCGGTGAAATGCGTAGATATCAGGAGGAACACCGGCGGCGAAGGCGGCCTGCTGGACCGTAACTGACGTTGAGGCTCGAAAGCGTGGGGAGCAAACAGG
ASV_hhd_ypd	Bacteria	Firmicutes	Clostridia	Oscillospirales	Oscillospiraceae	Oscillibacter	unclassified Oscillibacter	TACGTAGGTGGCAAGCGTTGTCCGGATTTACTGGGTGTAAAGGGCGTGCAGCCGGGAAGACAAGTCAGATGTGAAATCCCGCGGCTCAACCGCGGAACTGCATTTGAAACTGTTTTTCTTGAGTACCGGAGAGGTCATCGGAATTCCTTGTGTAGCGGTGAAATGCGTAGATATAAGGAAGAACACCAGTGGCGAAGGCGGATGACTGGACGGCAACTGACGGTGAGGCGCGAAAGCGTGGGGAGCAAACAGG
ASV_hhj_tkj	Bacteria	Bacteroidota	Bacteroidia	Bacteroidales	Muribaculaceae	unclassified Muribaculaceae	unclassified Muribaculaceae	TACGGAGGATGCGAGCGTTATCCGGATTTATTGGGTTTAAAGGGTGCGCAGGCGGGCCTGCAAGTCAGCGGTAAAATCGCGGGGCTCAACCCCGCCGAGCCGTTGAAACTGTTGGTCTTGAGTGGGCGAGAGGCATGCGGAATGCGTGGTGTAGCGGTGAAATGCATAGATATCACGCAGAACGCCGATTGCGAAGGCAGCATGCCGGCGCCCTACTGACGCTGAGGCACGAAAGCGCGGGTATCGAACAGG
ASV_hio_n6v	Bacteria	Firmicutes	Clostridia	Oscillospirales	Oscillospiraceae	Colidextribacter	unclassified Colidextribacter	TACGTAGGTGGCAAGCGTTATCCGGATTTACTGGGTGTAAAGGGCGTGTAGGCGGGGAAGCAAGTCAGATGTGAAAACCACGGGCTCAACCTGTGGCCTGCATTTGAAACTGTTTTTCTTGAGTACTGGAGAGGCAGACGGAATTCCTAGTGTAGCGGTGAAATGCGTAGATATTAGGAGGAACACCAGTGGCGAAGGCGGTCTGCTGGACAGCAACTGACGCTGAGGCGCGAAAGCGTGGGGAGCAAACAGG
ASV_hll_1bv	Bacteria	Bacteroidota	Bacteroidia	Bacteroidales	Bacteroidaceae	Bacteroides	vulgatus	TACGGAGGATCCGAGCGTTATCCGGATTTATTGGGTTTAAAGGGAGCGTAGATGGATGTTTAAGTCAGTTGTGAAAGTTTGCGGCTCAACCGTAAAATTGCAGTTGATACTGGATATCTTGAGTGCAGTTGAGGCAGGCGGAATTCGTGGTGTAGCGGTGAAATGCTTAGATATCACGAAGAACTCCGATTGCGAAGGCAGCCTGCTAAGCTGCAACTGACATTGAGGCTCGAAAGTGTGGGTATCAAACAGG
ASV_hni_n8h	Bacteria	Firmicutes	Clostridia	Lachnospirales	Lachnospiraceae	Lachnospiraceae NK4A136 group	unclassified Lachnospiraceae NK4A136 group	TACGTAGGGGGCAAGCGTTATCCGGAATTACTGGGTGTAAAGGGAGCGCAGACGGTTAAGTAAGTCTGGAGTGAAAGGCCGGGGCCCAACCCCGGGACTGCTCTGGAAACTATTTGACTTGAGTGCAGGAGAGGTAAGCGGAATTCCTAGTGTAGCGGTGAAATGCGTAGATATTAGGAGGAACACCAGTGGCGAAGGCGGCTTACTGGACTGTAACTGACGTTGAGGCTCGAAAGCGTGGGGAGCAAACAGG
ASV_hqv_cj8	Bacteria	Bacteroidota	Bacteroidia	Bacteroidales	Muribaculaceae	unclassified Muribaculaceae	unclassified Muribaculaceae	TACGGAGGATGCGAGCGTTATCCGGATTTATTGGGTTTAAAGGGTGCGTAGGCGGTCTGTTAAGTCAGCGGTAAAAGCCCGGGGCTCAACCCCGGCGAGCCGTTGAAACTGGCGGGCTGGAGTTGGCGAGAAGTATGCGGAATGCGCGGTGTAGCGGTGAAATGCTTAGATATCGCGCAGAACTCCGATTGCGAAGGCAGCATACCGGCGCCATACTGACGCTGAGGCACGAAAGCGTGGGTATCGAACAGG
ASV_hs1_qfc	Bacteria	Firmicutes	Clostridia	Lachnospirales	Lachnospiraceae	Lachnospiraceae NK4A136 group	unclassified Lachnospiraceae NK4A136 group	TACGTAGGGGGCAAGCGTTATCCGGATTTACTGGGTGTAAAGGGAGCGTAGACGGTCAAGCAAGTCTGGAGTGAAAGGCGGGGGCTCAACCCCCGGACTGCTCTGGAAACTGTATGACTGGAGTGCAGGAGGGGTAAGTGGAATTCCTAGTGTAGCGGTGAAATGCGTAGATATTAGGAGGAACACCAGTGGCGAAGGCGGCTTACTGGACTGTAACTGACGTTGAGGCTCGAAAGCGTGGGGAGCAAACAGG
ASV_hse_gf2	Bacteria	Bacteroidota	Bacteroidia	Bacteroidales	Muribaculaceae	unclassified Muribaculaceae	unclassified Muribaculaceae	TACGGAGGATGCGAGCGTTATCCGGATTTATTGGGTTTAAAGGGTGCGTAGGCGGATCGGTAAGTCAGCGGTAAAATCGTGGGGCCCAACCCCATCCCGCCGTTGAAACTGCCGTTCTGGAGTGGGCGAGAAGTACGCGGAATGCGAGGTGTAGCGGTGAAATGCATAGATATCACGCAGAACTCCGATTGCGAAGGCAGCGTACCGGCGCCCAACTGACGCTGAAGCACGAAAGCGTGGGGATCAAACAGG
ASV_htf_yqt	Bacteria	Cyanobacteria	Vampirivibrionia	Gastranaerophilales	unclassified Gastranaerophilales	unclassified Gastranaerophilales	unclassified Gastranaerophilales	TACGGAGGGTGCAAGCGTTGTCCGGAATCATTGGGCGTAAAGAGTTCGTAGGTGGTTTGTTAAGTTTGGTGTTAAATGCAGAGGCTCAACTTCTGTTCGGCATCGGATACTGGCAGACTAGAATGCGGTAGAGGTAAAGGGAATTCCTGGTGTAGCGGTGAAATGCGTAGATATCAGGAGGAACATCGGTGGCGTAAGCGCTTTACTGGGCCGTAATTGACACTGAGGAACGAAAGCCAGGGTAGCAAATGGG
ASV_i1p_tdk	Bacteria	Bacteroidota	Bacteroidia	Bacteroidales	Rikenellaceae	Alistipes	unclassified Alistipes	TACGGAGGATCCAAGCGTTATCCGGATTTATTGGGTTTAAAGGGTGCGTAGGCGGTTTGATAAGTTAGAGGTGAAATGTCGGGGCTCAACCCCGAAACTGCCTCTAATACTGTTGGACTAGAGAGTAGTTGCGGTAGGCGGAATGTATGGTGTAGCGGTGAAATGCTTAGAGATCATACAGAACACCGATTGCGAAGGCAGCTTACCAAACTATATCTGACGTTGAGGCACGAAAGCGTGGGTAGCAAACAGG
ASV_i3y_w7g	Bacteria	Firmicutes	Clostridia	Lachnospirales	Lachnospiraceae	Roseburia	unclassified Roseburia	TACGTATGGTGCAAGCGTTATCCGGATTTACTGGGTGTAAAGGGAGCGCAGGCGGCGCGGCAAGTCCGGTGTGAAAGCCCGGGGCTCAACCCCGGTACTGCACTGGAAACTGTCGTGCTTGAGTGTCGGAGGGGCAGGCGGAATTCCTGGTGTAGCGGTGAAATGCGTAGATATCAGGAGGAACACCGGTGGCGAAGGCGGCCTGCTGGACGACAACTGACGCTGAGGCTCGAAAGCGTGGGGAGCAAACAGG
ASV_i63_sio	Bacteria	Bacteroidota	Bacteroidia	Bacteroidales	Bacteroidaceae	Bacteroides	unclassified Bacteroides	TACGGAGGATCCGAGCGTTATCCGGATTTATTGGGTTTAAAGGGAGCGTAGGCGGACGCTTAAGTCAGTTGTGAAAGTTTGCGGCTCAACCGTAAAATTGCAGTTGATACTGGGTGTCTTGAGTACAGCAGAGGTAGGCGGAATTCGTGGTGTAGCGGTGAAATGCTTAGATATCACGAAGAACTCCGATTGCGAAGGCAGCTTACTGGACTGTAACTGACGCTGATGCTCGAAAGTGTGGGTATCAAACAGG
ASV_i6p_yfq	Bacteria	Firmicutes	Clostridia	Oscillospirales	Oscillospiraceae	Intestinimonas	unclassified Intestinimonas	TACGTAGGTGGCAAGCGTTATCCGGATTTATTGGGTGTAAAGGGCGTGTAGGCGGGAATGCAAGTCAGATGTGAAAACTCAGGGCTCAACCCTGAGCCTGCATTTGAAACTGTGTTTCTTGAGTGCTGGAGAGGCAATCGGAATTCCGTGTGTAGCGGTGAAATGCGTAGATATACGGAGGAACACCAGTGGCGAAGGCGGATTGCTGGACAGTAACTGACGCTGAGGCGCGAAAGCGTGGGGAGCAAACAGG
ASV_i7u_c9j	Bacteria	Bacteroidota	Bacteroidia	Bacteroidales	Muribaculaceae	unclassified Muribaculaceae	unclassified Muribaculaceae	TACGGAGGATGCGAGCGTTATCCGGATTTATTGGGTTTAAAGGGTGCGTAGGCGGAGTGCCAAGTCAGCGGTAAAAATTCGGGGCTCAACCCCGTCGTGCCGTTGAAACTGGCGCCCTTGAGTGGGCGAGAAGTATGCGGAATGCGTGGTGTAGCGGTGAAATGCATAGATATCACGCAGAACCCCGATTGCGAAGGCAGCATACCGGCGCCCGACTGACGCTGAAGCACGAAAGCGTGGGTATCGAACAGG
ASV_i8n_a3y	Bacteria	Bacteroidota	Bacteroidia	Bacteroidales	Muribaculaceae	unclassified Muribaculaceae	unclassified Muribaculaceae	TACGGAGGATGCGAGCGTTATCCGGATTTATTGGGTTTAAAGGGTGCGTAGGCGGGCTGTCAAGTCAGCGGTAAAATGGAGAGGCTCAACCTCTTCAGGCCGTTGAAACTGGCGGTCTTGAGTGAATGAGAAGTATGCGGAATGCGTGGTGTAGCGGTGAAATGCATAGATATCACGCAGAACTCCGATTGCGAAGGCAGCATACCGGCATTCAACTGACGCTGAAGCACGAAAGCGTGGGGATCAAACAGG
ASV_ibn_7rp	Bacteria	Desulfobacterota	Desulfovibrionia	Desulfovibrionales	Desulfovibrionaceae	Desulfovibrio	unclassified Desulfovibrio	TACGGAGGGCGCGAGCGTTAATCGGAATTACTGGGCGTAAAGCGCGCGTAGGCTGTTGTGTAAGTTGGGGGTGAAATCCCACGGCTCAACCGTGGAACTGCCCTTGATACTGCGCGACTTGAATCCGGGAGAGGGTGGCGGAATTCCAGGTGTAGGAGTGAAATCCGTAGATATCTGGAGGAACATCAGTGGCGAAGGCGGCCACCTGGACCGGTATTGACGCTGAGGCGCGAAAGCGTGGGGAGCAAACAGG
ASV_id5_r31	Bacteria	Firmicutes	Bacilli	Erysipelotrichales	Erysipelotrichaceae	Dubosiella	unclassified Dubosiella	TACGTAGGTGGCGAGCGTTATCCGGAATGATTGGGCGTAAAGGGTGCGCAGGCGGCCTGGCAGGTCCGCAGTAAAAACTGGAGGCTCAACCTTCAGATGCTGCGGAAACGGCCAGGCTGGAGAGCAGGAGAGGACGGTGGAACTCCATGTGTAGCGGTAAAATGCGTAGAGATATGGAAGAACACCGGTGGCGAAGGCGGCCGTCTGGCCTGCATCTGACGCTGAGGCACGAAAGCGTGGGGAGCAAATAGG
ASV_idb_grw	Bacteria	Bacteroidota	Bacteroidia	Bacteroidales	Muribaculaceae	unclassified Muribaculaceae	unclassified Muribaculaceae	TACGGAGGATGCGAGCGTTATCCGGATTTATTGGGTTTAAAGGGTGCGCAGGCGGGAAGCCAAGTCAGCGGTAAAACTTCGGGGCTCAACCCCGTCCGGCCGTTGAAACTGGTTTTCTTGAGTGGGCGAGAAGTGTGCGGAATGCGTGGTGTAGCGGTGAAATGCATAGATATCACGCAGAACTCCGATTGCGAAGGCAGCACACCGGCGCCCTACTGACGCTCATGCACGAAAGCGTGGGTATCGAACAGG
ASV_ihl_bth	Bacteria	Firmicutes	Clostridia	Lachnospirales	Lachnospiraceae	Lachnospiraceae NK4A136 group	unclassified Lachnospiraceae NK4A136 group	TACGTAGGGGGCAAGCGTTATCCGGAATTACTGGGTGTAAAGGGAGCGTAGACGGTGAAGTAAGTCTGGAGTGAAAGGCGGGGGCCCAACCCCCGGACTGCTCTGGAAACTATTTGACTGGAGTGCAGGAGAGGTGAGCGGAATTCCTAGTGTAGCGGTGAAATGCGTAGATATTAGGAGGAACACCAGTGGCGAAGGCGGCTCACTGGACTGTAACTGACGTTGAGGCTCGAAAGCGTGGGGAGCAAACAGG
ASV_iql_8ia	Bacteria	Firmicutes	Clostridia	Lachnospirales	Lachnospiraceae	Lachnospiraceae NK4A136 group	unclassified Lachnospiraceae NK4A136 group	TACGTAGGGGGCAAGCGTTATCCGGAATTACTGGGTGTAAAGGGAGCGTAGACGGTTCAGTAAGTCTGGAGTGAAAGGCGGGGGCCCAACCCCTGGACTGCTCTGGAAACTATTGAACTAGAGTGCAGGAGAGGTAAGCGGAATTCCTAGTGTAGCGGTGAAATGCGTAGATATTAGGAGGAACACCAGTGGCGAAGGCGGCTTACTGGACTGTAACTGACGTTGAGGCTCGAAAGCGTGGGGAGCAAACAGG
ASV_isl_6vs	Bacteria	Bacteroidota	Bacteroidia	Bacteroidales	Muribaculaceae	unclassified Muribaculaceae	unclassified Muribaculaceae	TACGGAGGATGCGAGCGTTATCCGGATTTATTGGGTTTAAAGGGTGCGTAGGCGGGCTGTTAAGTCAGCGGTCAAATGTCGGTGCTCAACACCGGCCTGCCGTTGAAACTGGCGGTCTTGAGTGGGCGAGAAGTATGCGGAATGCGTGGTGTAGCGGTGAAATGCATAGATATCACGCAGAACTCCGATTGCGAAGGCAGCATACCGGCGCCCAACTGACGCTGAGGCACGAAAGCGTGGGGATCGAACAGG
ASV_iwm_plj	Bacteria	Bacteroidota	Bacteroidia	Bacteroidales	Muribaculaceae	unclassified Muribaculaceae	unclassified Muribaculaceae	TACGGAGGATGCGAGCGTTATCCGGATTTATTGGGTTTAAAGGGTGCGTAGGCGGCGATGTAAGTCAGCGGTCAAAGCCCGGGGCTCAACCCCGGTACGCCGTTGAAACTGCGTTGCTTGAGTTGGAGAGAAGTATGCGGAATGCGCGGTGTAGCGGTGAAATGCTTAGATATCGCGCAGAACTCCGATTGCGAAGGCAGCATACCGGCTCCATACTGACGCTGAGGCACGAAAGCGTGGGTATCGAACAGG
ASV_j03_wlc	Bacteria	Firmicutes	Clostridia	Lachnospirales	Lachnospiraceae	Lachnospiraceae NK4A136 group	unclassified Lachnospiraceae NK4A136 group	TACGTAGGGGGCAAGCGTTATCCGGAATTACTGGGTGTAAAGGGAGCGTAGACGGTAATGCAAGTCTGGAGTGAAAGGCGGGGGCCCAACCCCCGGACTGCTCTGGAAACTGTGTAACTGGAGTGCAGGAGAGGCAGGCGGAATTCCTAGTGTAGCGGTGAAATGCGTAGATATTAGGAGGAACACCAGTGGCGAAGGCGGCCTGCTGGACTGTAACTGACGTTGAGGCTCGAAAGCGTGGGGAGCAAACAGG
ASV_j2v_16q	Bacteria	Bacteroidota	Bacteroidia	Bacteroidales	Marinifilaceae	Odoribacter	unclassified Odoribacter	TACGGAGGATGCGAGCGTTATCCGGATTTATTGGGTTTAAAGGGTGCGTAGGCGGTTATGTAAGTTAGTGGTCAAATGTCATGGCTCAACCTTGGCTTGCCATTAAAACTGCACGACTCGAGTACAGACGAGGTAGGCGGAATAAGTTAAGTAGCGGTGAAATGCATAGATATAACTTAGAACTCCGATAGCGAAGGCAGCTTACCAGACTGTAACTGACGCTGATGCACGAGAGCATGGGTAGCGAACAGG
ASV_ja1_o56	Bacteria	Firmicutes	Clostridia	Oscillospirales	Oscillospiraceae	unclassified Oscillospiraceae	unclassified Oscillospiraceae	TACGTAGGTGGCAAGCGTTGTCCGGATTTACTGGGTGTAAAGGGCGTGCAGCCGGAGAGGCAAGTCAGATGTGAAATCCGCGGGCTCAACCCGCGAACTGCATTTGAAACTGCTTCCCTTGAGTATCGGAGAGGTAACCGGAATTCCTAGTGTAGCGGTGAAATGCGTAGATATTAGGAAGAACACCAGTGGCGAAGGCGGGTTACTGGACGACAACTGACGGTGAGGCGCGAAAGCGTGGGGAGCAAACAGG
ASV_jbv_djc	Bacteria	Bacteroidota	Bacteroidia	Bacteroidales	Muribaculaceae	unclassified Muribaculaceae	unclassified Muribaculaceae	TACGGAGGATGCGAGCGTTATCCGGATTTATTGGGTTTAAAGGGTGCGTAGGCGGACTGATAAGTCAGCGGTAAAATAGCGGGGCTCAACCCCGTCGAGCCGTTGAAACTGTCAGCCTAGAGTGAGCGAGAAGTAAGCGGAATGCGTGGTGTAGCGGTGAAATGCATAGATATCACGCAGAACCCCGATTGCGAAGGCAGCTTACCGGCGCTCAACTGACGCTGAGGCACGAAAGTGCGGGGATCAAACAGG
ASV_jcs_ka1	Bacteria	Bacteroidota	Bacteroidia	Bacteroidales	Muribaculaceae	unclassified Muribaculaceae	unclassified Muribaculaceae	TACGGAGGATGCGAGCGTTATCCGGATTTATTGGGTTTAAAGGGTGCGCAGGCGGCACGGCAAGCCGGCGGTCAAATCGCGGGGCTCAACCCCGCCCAGCCGTCGGAACTGCCGGGCTAGAGTGGGCGAGAAGTGCGCGGAATGCGTGGTGTAGCGGTGAAATGCATAGATATCACGCAGAACTCCGATTGCGAAGGCAGCGCACCGGCGCCCGACTGACGCTCAGGCACGAAAGCGTGGGTATCGAACAGG
ASV_jj1_fwe	Bacteria	Bacteroidota	Bacteroidia	Bacteroidales	Rikenellaceae	Rikenella	unclassified Rikenella	TACGGAGGATCCGAGCGTTATCCGGATTCATTGGGTTTAAAGGGTGCGTAGGTTGTTTTATAAGTTAGCGGTGAAATACCGATGCTCAACATCGGGGCTGCCGCTAATACTGTAGGACTAGAGATCGGATGCAGCAGGCGGAATGTGTAGTGTAGCGGTGAAATGCATAGATATTACACAGAACACCGATTGCGAAGGCAGCTTGCTAGGCCGAATCTGACACTGATGCACGAAAGCGTGGGGATCGAACAGG
ASV_jn9_9bc	Bacteria	Firmicutes	Bacilli	Erysipelotrichales	Erysipelotrichaceae	unclassified Erysipelotrichaceae	unclassified Erysipelotrichaceae	TACGTAGGTGGCGAGCGTTATCCGGAATGATTGGGCGTAAAGGGTGCGCAGGCGGTCTGTTCAGTCTGAAGGCAAAGGGAGGGGCTCAACTCCTCCATGATTCAGAAACTGGCAGACTTGAGGACAGGAGAGGGCGGTGGAACTCCATGTGTAGCGGTAAAATGCGCAGAGATATGGAAGAACACCAGTGGCGAAGGCGGCCGCCTGGCCTGTGACTGACGCTGAGGCACGAAAGCGTGGGGAGCAAATAGG
ASV_jo4_sm3	Bacteria	Firmicutes	Clostridia	Oscillospirales	Ruminococcaceae	Anaerotruncus	unclassified Anaerotruncus	TACGTAGGGAGCGAGCGTTGTCCGGAATTACTGGGTGTAAAGGGAGCGTAGGCGGGCGAGAAAGTTGAATGTTAAATCTACCGGCTTAACTGGTAGCTGCGTTCAAAACTTCTTGTCTTGAGTGAAGTAGAGGCAGGCGGAATTCCTAGTGTAGCGGTGAAATGCGTAGATATTAGGAGGAACACCAGTGGCGAAGGCGGCCTGCTGGGCTTTAACTGACGCTGAGGCTCGAAAGCGTGGGGAGCAAACAGG
ASV_jpm_531	Bacteria	Bacteroidota	Bacteroidia	Bacteroidales	Muribaculaceae	unclassified Muribaculaceae	unclassified Muribaculaceae	TACGGAGGATGCGAGCGTTATCCGGATTTATTGGGTTTAAAGGGTGCGCAGGCGGGAAGCCAAGTCAGCGGTAAAACTTCGGGGCTCAACCCCGTCCGGCCGTTGAAACTGGTTTTCTTGAGTGGGCGAGAAGTGTGCGGAATGCGTGGTGTAGCGGTGAAATGCATAGATATCACGCAGAACTCCGATTGCGAAGGCAGCACACCGGCGCCCGACTGACGCTCATGCACGAAAGCGTGGGTATCGAACAGG
ASV_jsc_fvf	Bacteria	Firmicutes	Clostridia	Clostridia vadinBB60 group	unclassified Clostridia vadinBB60 group	unclassified Clostridia vadinBB60 group	unclassified Clostridia vadinBB60 group	TACGTAGGGGGCAAGCGTTGTTCGGAATGACTGGGCGTAAAGGGTGCGTAGGCGGTGTAGCAAGTTAGAAGTGAAATACCTAGAGCTTAACTCAGGTGCTGCTTCTAAAACTGCTATACTTGAGTGCAGTAGAGGAAAGTGGAATTCCTAGTGTAGCGGTGGAATGCGTAGATATTAGGAGGAACATCAGTGGCGAAGGCGACTTTCTGGACTGTAACTGACGCTGAGGCACGAAAGTGTGGGGAGCAAACAGG
ASV_juk_ebv	Bacteria	Firmicutes	Clostridia	Oscillospirales	Oscillospiraceae	Oscillibacter	unclassified Oscillibacter	TACGTAGGTGGCAAGCGTTGTCCGGATTTACTGGGTGTAAAGGGCGTGCAGCCGGGTCGGCAAGTCAGATGTGAAATCCCGCGGCTCAACCGCGGAACTGCATTTGAAACTGTCGGTCTTGAGTACCGGAGAGGTCATCGGAATTCCTTGTGTAGCGGTGAAATGCGTAGATATAAGGAAGAACACCAGTGGCGAAGGCGGATGACTGGACGGCAACTGACGGTGAGGCGCGAAAGCGTGGGGAGCAAACAGG
ASV_jwd_i15	Bacteria	Bacteroidota	Bacteroidia	Bacteroidales	Muribaculaceae	unclassified Muribaculaceae	unclassified Muribaculaceae	TACGGAGGATGCGAGCGTTATCCGGATTCATTGGGTTTAAAGGGTGCGTAGGCGGCATCGGAAGTCGGCGGTAAAAATTCGGGGCTCAACCCCGTCTGGCCGTCGAAACTCCGGGGCTCGAGTGGGCGAAGGGCGCGCGGAATGCGTGGTGTAGCGGTGAAATGCATAGATATCACGCAGAACTCCGATCGCGAAGGCAGCGCGCCGGCGCCCCACTGACGCTGAGGCACGAAAGCGTGGGTATCGAACAGG
ASV_jxb_aia	Bacteria	Bacteroidota	Bacteroidia	Bacteroidales	Prevotellaceae	Prevotellaceae UCG-001	unclassified Prevotellaceae UCG-001	TACGGAAGGTCCAGGCGTTATCCGGATTTATTGGGTTTAAAGGGAGCGTAGGCCGGCGCTTAAGCGTGCCGTGAAATGTCCCGGCTCAACCGGGGCACTGCGGCGCGAACTGGGTGCCTTGAGTGCGCGGAACGTATGCGGAATTCGTGGTGTAGCGGTGAAATGCTTAGATATCACGAAGAACTCCGATTGCGAAGGCAGCATACGGCAGCGCTACTGACGCTGAAGCTCGAAGGCGCGGGTATCGAACAGG
ASV_jxl_gy5	Bacteria	Firmicutes	Clostridia	Clostridia vadinBB60 group	unclassified Clostridia vadinBB60 group	unclassified Clostridia vadinBB60 group	unclassified Clostridia vadinBB60 group	TACGTAGGAGGCAAGCGTTATCCGGAATGACTGGGCGTAAAGGGTGCGTAGGTGGTTTGGCAAGTTAGTAGCGTAACCCCGGGGCTCAACCTCGGAACTACTACTAAAACTGTCGGACTTGAGTGCAGGAGGGGCAATTGGAATTCCTAGTGTAGCGGTGGAATGCGTAGATATTAGGAGGAACACCAGTGGCGAAGGCGAATTGCTGGACTGTAACTGACACTGAGGCACGAAAGCGTGGGGAGCAAACAGG
ASV_k13_hyq	Bacteria	Firmicutes	Clostridia	Oscillospirales	Oscillospiraceae	Intestinimonas	unclassified Intestinimonas	TACGTAGGTGGCAAGCGTTATCCGGATTTACTGGGTGTAAAGGGCGTGTAGGCGGGAGTGCAAGTCAGATGTGAAAACTATGGGCTCAACCCATAGCCTGCATTTGAAACTGTACTTCTTGAGTGCTGGAGAGGCAATCGGAATTCCGTGTGTAGCGGTGAAATGCGTAGATATACGGAGGAACACCAGTGGCGAAGGCGGATTGCTGGACAGTAACTGACGCTGAGGCGCGAAAGCGTGGGGAGCAAACAGG
ASV_k1r_e93	Bacteria	Bacteroidota	Bacteroidia	Bacteroidales	Prevotellaceae	Prevotellaceae UCG-001	unclassified Prevotellaceae UCG-001	TACGGAAGGTCCTGGCGTTATCCGGATTTATTGGGTTTAAAGGGAGCGTAGGCCGGTTTTTAAGCGTGCCGTGAAATTTTGTGGCTCAACCATGAAAGCGCGGCGCGAACTGGGAATCTTGAGTGCGCGGAAGGCAGGCGGAATTCGTGGTGTAGCGGTGAAATGCTTAGATATCACGAAGAACCCCGATTGCGAAGGCAGCCTGCCGCAGCGTTACTGACGCTGAAGCTCGAAAGCGCGGGTATCGAACAGG
ASV_k3m_1wh	Bacteria	Firmicutes	Clostridia	Peptostreptococcales-Tissierellales	Anaerovoracaceae	Family XIII AD3011 group	unclassified Family XIII AD3011 group	TACGTAGGGGGCAAGCGTTATCCGGAATTATTGGGCGTAAAGAGTGCGTAGGTGGTTACCTAAGCAGGGGGTGAAAGGCAATGGCTCAACCATTGTTAGCCCTCTGAACTGGGTTACTTGAGTGCAGGAGAGGAAAGCGGAATTCCTAGTGTAGCGGTGAAATGCGTAGATATTAGGAGGAACACCAGTGGCGAAGGCGGCTTTCTGGACTGAAACTGACACTGAGGCACGAAAGTGTGGGGAGCAAACAGG
ASV_k4a_ah0	Bacteria	Cyanobacteria	Vampirivibrionia	Gastranaerophilales	unclassified Gastranaerophilales	unclassified Gastranaerophilales	unclassified Gastranaerophilales	TACGGGGGGTGCAAGCGTTGTCCGGAATCATTGGGCGTAAAGAGTTCGTAGGCGGCACGTAAAGTCTGGTGTTAAAGGCAGAGGCTCAACTTCTGTACGGCACTGGATACTTGCGAGCTAGAATGCGGTAGAGGTAAAGGGAATTCCTGGTGTAGCGGTGAAATGCTTAGATATCAGGAGGAACATCGGTGGCGTAAGCGCTTTACTGGGCCGTAATTGACGCTGAGGAACGAAAGCCAGGGTAGCAAATGGG
ASV_k69_d40	Bacteria	Firmicutes	Clostridia	Oscillospirales	Ruminococcaceae	[Eubacterium] siraeum group	unclassified [Eubacterium] siraeum group	TACGTAGGTGGCAAGCGTTGTCCGGAATTACTGGGTGTAAAGGGAGCGTAGGCGGGGTATCAAGTCAGAAGTGAAAATTACGGGCTCAACTCGTAACCTGCTTTTGAAACTGATACTCTTGAGTGAAGTAGAGGCAAGCGGAATTCCTAGTGTAGCGGTGAAATGCTTAGATATTAGGAGGAACACCAGTGGCGAAGGCGGCTTGCTGGGCTTTTACTGACGCTGAGGCTCGAAAGCGTGGGGAGCAAACAGG
ASV_k6o_o0b	Bacteria	Firmicutes	Bacilli	Lactobacillales	Lactobacillaceae	Limosilactobacillus	unclassified Limosilactobacillus	TACGTAGGTGGCAAGCGTTATCCGGATTTATTGGGCGTAAAGCGAGCGCAGGCGGTTGCTTAGGTCTGATGTGAAAGCCTTCGGCTTAACCGAAGAAGTGCATCGGAAACCGGGCAACTTGAGTGCAGAAGAGGACAGTGGAACTCCATGTGTAGCGGTGGAATGCGTAGATATATGGAAGAACACCAGTGGCGAAGGCGGCTGTCTGGCCTGCAACTGACGCTGAGGCTCGAAAGCATGGGTAGCGAACAGG
ASV_kak_7ce	Bacteria	Bacteroidota	Bacteroidia	Bacteroidales	Muribaculaceae	unclassified Muribaculaceae	unclassified Muribaculaceae	TACGGAGGATGCGAGCGTTATCCGGATTTATTGGGTTTAAAGGGTGCGTAGGCGGAGCGGTAAGTCAGCGGTAAAATCGTGGGGCCCAACCCCATCCCGCCGTTGAAACTGCCGTTCTGGAGTGGGCGAGAAGTACGCGGAATGCGAGGTGTAGCGGTGAAATGCATAGATATCACGCAGAACTCCGATTGCGAAGGCAGCGTACCGGCGCCCAACTGACGCTGAAGCACGAAAGCGTGGGGATCAAACAGG
ASV_kc2_4yu	Bacteria	Firmicutes	Clostridia	Oscillospirales	Oscillospiraceae	Oscillibacter	unclassified Oscillibacter	TACGTAGGTGGCAAGCGTTGTCCGGATTTACTGGGTGTAAAGGGCGTGCAGCCGGGAGGACAAGTCAGATGTGAAATCCCGCGGCTCAACCGCGGAACTGCATTTGAAACTGTTTTTCTTGAGTACCGGAGAGGTCATCGGAATTCCTTGTGTAGCGGTGAAATGCGTAGATATAAGGAAGAACACCAGTGGCGAAGGCGGATGACTGGACGGCAACTGACGGTGAGGCGCGAAAGCGTGGGGAGCAAACAGG
ASV_kso_ct4	Bacteria	Firmicutes	Clostridia	Lachnospirales	Lachnospiraceae	unclassified Lachnospiraceae	unclassified Lachnospiraceae	TACGTAGGGGGCAAGCGTTATCCGGAATTACTGGGTGTAAAGGGAGCGTAGGCGGTGATGCAAGTCAGATGTGAAAACCCGGGGCTCAACCCCGGGAGTGCATTTGAAACTGTGTGACTGGAGTGCAGGAGAGGCAAGTGGAATTCCTAGTGTAGCGGTGAAATGCGTAGATATTAGGAGGAACACCAGTGGCGAAGGCGGCTTGCTGGACTGTAACTGACGCTGAGGCTCGAAAGCGTGGGGAGCAAACAGG
ASV_kuu_4x9	Bacteria	Firmicutes	Clostridia	Clostridiales	Clostridiaceae	Candidatus Arthromitus	unclassified Candidatus Arthromitus	TACGTAGGTGGCAAGCGTTGTTCGGAATAACTGGGCGTAAAGGATGCGTAGGCGGTTATATAAGTTATTTGTTAAATATATAGGCTTAACCTATAGAAAGCAGATAAAACTGTATGACTTGAGTGCAGGAGAGGTAAGTGGAATTTCTAGTGTAGCGGTGAAATGCGTAGAGATTAGGAAGAACACCAGTGGCGAAGGCGACTTACTGGACTGTAACTGACGCTGAGGCATGAGAGCATGGGGAGCAAACAGG
ASV_kuw_ebv	Bacteria	Firmicutes	Clostridia	Lachnospirales	Lachnospiraceae	Lachnospiraceae NK4A136 group	unclassified Lachnospiraceae NK4A136 group	TACGTAGGGGGCAAGCGTTATCCGGATTTACTGGGTGTAAAGGGAGCGTAGACGGCCATGCAAGTCTGAAGTGAAATGCCAGTGCTCAACACTGGAACTGCTTTGGAAACTGCGTAGCTGGAGTGCAGGAGAGGTAAGTGGAATTCCTAGTGTAGCGGTGAAATGCGTAGATATTAGGAGGAACACCAGTGGCGAAGGCGGCTTACTGGACTGTAACTGACGTTGAGGCTCGAAAGCGTGGGGAGCAAACAGG
ASV_kvx_hf7	Bacteria	Firmicutes	Clostridia	Lachnospirales	Lachnospiraceae	unclassified Lachnospiraceae	unclassified Lachnospiraceae	TACGTAGGGGGCAAGCGTTATCCGGATTTACTGGGTGTAAAGGGAGCGTAGACGGTGAGACAAGTCTGAAGTGAAAGCCCGGGGCTCAACCCCGGGACTGCTTTGGAAACTGCCTGACTGGAGTGCTGGAGAGGCAAGCGGAATTCCTAGTGTAGCGGTGAAATGCGTAGATATTAGGAAGAACACCAGTGGCGAAGGCGGCTTGCTGGACAGTAACTGACGTTGAGGCTCGAAAGCGTGGGGAGCAAACAGG
ASV_kwu_hmr	Bacteria	Firmicutes	Clostridia	Lachnospirales	Lachnospiraceae	ASF356	unclassified ASF356	TACGTAGGGGGCAAGCGTTATCCGGAATTACTGGGTGTAAAGGGAGAGTAGGCGGCAAGGTAAGCGATATGTGAAAGCCTCGGGCTTAACCTGAGGATTGCATAACGAACTATCTAGCTAGAGTACAGGAGAGGAAAGCGGAATTTCTAGTGTAGCGGTGAAATGCGTAGATATTAGGAAGAACACCAGTGGCGAAGGCGGCTTTCTGGACTGAAACTGACGCTGAGGCTCGAAAGCGTGGGGAGCGAACAGG
ASV_kxc_mt1	Bacteria	Bacteroidota	Bacteroidia	Bacteroidales	Muribaculaceae	unclassified Muribaculaceae	unclassified Muribaculaceae	TACGGAGGATGCGAGCGTTATCCGGATTTATTGGGTTTAAAGGGTGCGTAGGCGGACTGTTAAGTCAGCGGTCAAATTGAGAGGCTCAACCTCTTCCCGCCGTTGAAACTGGCAGCCTTGAGTGGGCGAGAAGTATGCGGAATGCGTGGTGTAGCGGTGAAATGCATAGATATCACGCAGAACTCCGATTGCGAAGGCAGCATACCGGCGCCCAACTGACGCTGAAGCACGAAAGCGTGGGTATCGAACAGG
ASV_kxq_40v	Bacteria	Firmicutes	Bacilli	RF39	unclassified RF39	unclassified RF39	unclassified RF39	TACGTAGGTGGCGAGCGTTATCCGGATTTATTGGGCGTAAAGCGTCCGCAGACGGCTTGTTAAGTCTAGAATCAAAGCCCGGAGCTTAACTCCGGTTCGTTCTAGAAACTGGCAGGCTTGAGTATAGTAGAGGCAAGTGGAATTTCTAGTGTAGCGGTAGAATGCGTAGATATTAGAAGGAACACCAGTGGCGAAGGCGACTTGCTGGGCTATTACTGACGTTCATGGACGAAAGCGTGGGGAGCAAATAGG
ASV_kxr_rvb	Bacteria	Bacteroidota	Bacteroidia	Bacteroidales	Muribaculaceae	unclassified Muribaculaceae	unclassified Muribaculaceae	TACGGAGGATGCGAGCGTTATCCGGATTTATTGGGTTTAAAGGGTGCGCAGGCGGACCCTTAAGTCAGCGGTAAAATCGCGGGGCTCAACCTCGCCGAGCCGTTGAAACTGGGGGCCTTGAGTGGGCGAGAAGTACGCGGAATGCGTGGTGTAGCGGTGAAATGCATAGATATCACGCAGAACTCCGATTGCGAAGGCAGCGTACCGGCGCCCGACTGACGCTCATGCACGAAAGCGTGGGTATCGAACAGG
ASV_kyy_gfm	Bacteria	Firmicutes	Clostridia	Lachnospirales	Lachnospiraceae	unclassified Lachnospiraceae	unclassified Lachnospiraceae	TACGTAGGGGGCAAGCGTTATCCGGATTTACTGGGTGTAAAGGGAGCGTAGACGGCAATGCAAGTCTGAAGTGAAAGCCCGGGGCTCAACTCCGGGACTGCTTTGGAAACTGTATAGCTGGAGTGCAGGAGAGGTAAGTGGAATTCCTAGTGTAGCGGTGAAATGCGTAGATATTAGGAGGAACACCAGTGGCGAAGGCGGCTTACTGGACTGTAACTGACGTTGAGGCTCGAAAGCGTGGGGAGCAAACAGG
ASV_kzs_n3k	Bacteria	Firmicutes	Clostridia	Lachnospirales	Lachnospiraceae	Lachnospiraceae NK4A136 group	unclassified Lachnospiraceae NK4A136 group	TACGTAGGGGGCAAGCGTTATCCGGATTTACTGGGTGTAAAGGGAGCGTAGACGGCATGACAAGTCTGAAGTGAAAGGCGGGGGCTTAACCCCCGGACTGCTTTGGAAACTGCCAGGCTGGAGTGCAGGAGAGGTAAGTGGAATTCCTAGTGTAGCGGTGAAATGCGTAGATATTAGGAGGAACACCAGTGGCGAAGGCGGCTTACTGGACTGTAACTGACGTTGAGGCTCGAAAGCGTGGGGAGCAAACAGG
ASV_kzy_0jo	Bacteria	Firmicutes	Clostridia	Oscillospirales	Oscillospiraceae	Oscillibacter	unclassified Oscillibacter	TACGTAGGTGGCAAGCGTTGTCCGGATTTACTGGGTGTAAAGGGCGTGCAGCCGGGACTGCAAGTCAGATGTGAAATCCGCGGGCTTAACCCGCGAACTGCATTTGAAACTGCGGATCTTGAGTACCGGAGAGGTTATCGGAATTCCTTGTGTAGCGGTGAAATGCGTAGATATAAGGAAGAACACCAGTGGCGAAGGCGGATAACTGGACGGCAACTGACGGTGAGGCGCGAAAGCGTGGGGAGCAAACAGG
ASV_l0n_dbv	Bacteria	Firmicutes	Clostridia	Lachnospirales	Lachnospiraceae	unclassified Lachnospiraceae	unclassified Lachnospiraceae	TACGTAGGGGGCAAGCGTTATCCGGATTTACTGGGTGTAAAGGGGGCGCAGACGGCGATGCAAGCCAGGAGTGAAAGCCCGGGGCCCAACCCCGGGACTGCTCTTGGAACTGCGTGGCTGGAGTGCAGGAGGGGCAGGCGGAATTCCTGGTGTAGCGGTGAAATGCGTAGATATCAGGAGGAACACCGGTGGCGAAGGCGGCCTGCTGGACTGCAACTGACGTTGAGGCCCGAAAGCGTGGGGAGCAAACAGG
ASV_l0q_izb	Bacteria	Firmicutes	Clostridia	Lachnospirales	Lachnospiraceae	Lachnospiraceae NK4A136 group	unclassified Lachnospiraceae NK4A136 group	TACGTAGGGGGCAAGCGTTATCCGGATTTACTGGGTGTAAAGGGAGCGTAGACGGCAGCGCAAGTCTGGAGTGAAATGCCGGGGCCCAACCCCGGAACTGCTTTGGAAACTGTGCAGCTTGAGTGCGGGAGAGGTAAGCGGAATTCCTAGTGTAGCGGTGAAATGCGTAGATATTAGGAGGAACACCAGTGGCGAAGGCGGCTTGCTGGACCGTAACTGACGTTGAGGCTCGAAAGCGTGGGGAGCAAACAGG
ASV_l2c_318	Bacteria	Firmicutes	Bacilli	Lactobacillales	Lactobacillaceae	HT002	unclassified HT002	TACGTAGGTGGCAAGCGTTATCCGGATTTATTGGGCGTAAAGCGAGCGCAGGCGGTTGCTTAGGTCTGATGTGAAAGCCTTCGGCTTAACCGAAGAAGTGCATCGGAAACCGGGCGACTTGAGTGCAGAAGAGGACAGTGGAACTCCATGTGTAGCGGTGGAATGCGTAGATATATGGAAGAACACCAGTGGCGAAGGCGGCTGTCTGGTCTGCAACTGACGCTGAGGCTCGAAAGCATGGGTAGCGAACAGG
ASV_l2v_rsi	Bacteria	Bacteroidota	Bacteroidia	Bacteroidales	Muribaculaceae	unclassified Muribaculaceae	unclassified Muribaculaceae	TACGGAGGATGCGAGCGTTATCCGGATTTATTGGGTTTAAAGGGTGCGTAGGCGGAGGCTTAAGTCAGCGGTAAAAGCCCGGGGCTCAACCCCGGCGAGCCGTTGAAACTGGGTTTCTTGAGAGACCGAGAGGTATGCGGAATGCGCGGTGTAGCGGTGAAATGCATAGATATCGCGCAGAACTCCGATTGCGAAGGCAGCATACCGGCGGTTTTCTGACGCTGAGGCACGAAAGCGTGGGTATCGAACAGG
ASV_l4p_1qc	Bacteria	Firmicutes	Clostridia	Lachnospirales	Lachnospiraceae	Lachnospiraceae NK4A136 group	unclassified Lachnospiraceae NK4A136 group	TACGTAGGGGGCAAGCGTTATCCGGATTTACTGGGTGTAAAGGGAGCGTAGACGGCTAAGCAAGTCTGAAGTGAAATGCCAGTGCTCAACACTGGAACTGCTTTGGAAACTGTCTGGCTGGAGTGCGGGAGAGGTAAGTGGAATTCCTAGTGTAGCGGTGAAATGCGTAGATATTAGGAGGAACACCAGTGGCGAAGGCGGCTTACTGGACCGTAACTGACGTTGAGGCTCGAAAGCGTGGGGAGCAAACAGG
ASV_l5x_f9r	Bacteria	Firmicutes	Clostridia	Lachnospirales	Lachnospiraceae	unclassified Lachnospiraceae	unclassified Lachnospiraceae	TACGTAGGGGGCAAGCGTTATCCGGATTTACTGGGTGTAAAGGGGGCGCAGACGGCAATGCAAGCCAGGAGTGAAAGCCCGGGGCCCAACCCCGGGACTGCTCTTGGAACTGCATGGCTGGAGTACAGGAGGGGCAGGCGGAATTCCTAGTGTAGCGGTGAAATGCGTAGATATTAGGAGGAACACCGGTGGCGAAGGCGGCCTGCTGGACTGTGACTGACGTTGAGGCCCGAAGGCGTGGGGAGCAAACAGG
ASV_l9l_4ej	Bacteria	Firmicutes	Clostridia	Lachnospirales	Lachnospiraceae	Lachnospiraceae NK4A136 group	unclassified Lachnospiraceae NK4A136 group	TACGTAGGGGGCAAGCGTTATCCGGATTTACTGGGTGTAAAGGGAGCGCAGACGGCAATGCAAGCCTGGAGTGAAAGGCGGGGGCCCAACCCCCGGACTGCTCTGGGAACTGCATGGCTGGAGTGCAGGAGAGGCAAGTGGAATTCCTAGTGTAGCGGTGAAATGCGTAGATATTAGGAGGAACACCAGTGGCGAAGGCGGCTTGCTGGACTGTAACTGACGTTGAGGCTCGAAAGCGTGGGGAGCAAACAGG
ASV_lbd_vqk	Bacteria	Bacteroidota	Bacteroidia	Bacteroidales	Muribaculaceae	unclassified Muribaculaceae	unclassified Muribaculaceae	TACGGAGGATGCGAGCGTTATCCGGATTTATTGGGTTTAAAGGGTGCGTAGGCGGTCAGATAAGTCAGCGGTAAAAGCCCGGGGCTCAACCCCGGCGAGCCGTTGAAACTGTCTGACTGGAGACGGAGAGAAGTAGGCGGAATGCGCGGTGTAGCGGTGAAATGCATAGATATCGCGCAGAACTCCGATTGCGAAGGCAGCCTGCCGGCTCCGGTCTGACGCTGAGGCACGAAAGCGTGGGTATCGAACAGG
ASV_lcd_67e	Bacteria	Firmicutes	Clostridia	Oscillospirales	Oscillospiraceae	Intestinimonas	unclassified Intestinimonas	TACGTAGGTGGCAAGCGTTATCCGGATTTATTGGGTGTAAAGGGCGTGTAGGCGGGAATGCAAGTCAGATGTGAAAACTCAGGGCTCAACCCTGAGCCTGCATTTGAAACTGTATTTCTTGAGTGCTGGAGAGGCAATCGGAATTCCGTGTGTAGCGGTGAAATGCGTAGATATACGGAGGAACACCAGTGGCGAAGGCGGATTGCTGGACAGTAACTGACGCTGAGGCGCGAAAGCGTGGGGAGCAAACAGG
ASV_leb_szq	Bacteria	Firmicutes	Clostridia	Lachnospirales	Lachnospiraceae	Lachnospiraceae NK4A136 group	unclassified Lachnospiraceae NK4A136 group	TACGTAGGGGGCAAGCGTTATCCGGATTTACTGGGTGTAAAGGGAGCGTAGACGGCAGCGCAAGTCTGAAGTGAAATCCCATGGCTTAACCATGGAACTGCTTTGGAAACTGTGCAGCTGGAGTGCAGGAGAGGTAAGCGGAATTCCTAGTGTAGCGGTGAAATGCGTAGATATTAGGAGGAACACCAGTGGCGAAGGCGGCTTACTGGACTGTAACTGACGTTGAGGCTCGAAAGCGTGGGGAGCAAACAGG
ASV_lj0_ke1	Bacteria	Firmicutes	Clostridia	Lachnospirales	Lachnospiraceae	Lachnospiraceae NK4A136 group	unclassified Lachnospiraceae NK4A136 group	TACGTAGGGGGCAAGCGTTATCCGGATTTACTGGGTGTAAAGGGAGCGTAGACGGCAGTGCAAGTCTGGAGTGAAAGGCGGGGGCTCAACCCCCGGACTGCTCTGGAAACTGTACAGCTGGAGTGCAGGAGAGGTAAGTGGAATTCCTAGTGTAGCGGTGAAATGCGTAGATATTAGGAGGAACACCAGTGGCGAAGGCGGCTTACTGGACTGTAACTGACGTTGAGGCTCGAAAGCGTGGGGAGCAAACAGG
ASV_lqd_fht	Bacteria	Proteobacteria	Gammaproteobacteria	Enterobacterales	Pasteurellaceae	Muribacter	unclassified Muribacter	TACGGAGGGTGCGAGCGTTAATCGGAATAACTGGGCGTAAAGGGCACGCAGGCGGTTGTTTAAGTGAGGTGTGAAAGCCCTGGGCTTAACCTAGGAATTGCATTTCAGACTGGACAACTAGAGTACTTTAGGGAGGGGTAGAATTCCACGTGTAGCGGTGAAATGCGTAGAGATGTGGAGGAATACCGAAGGCGAAGGCAGCCCCTTGGGAATGTACTGACGCTCATGTGCGAAAGCGTGGGGAGCAAACAGG
ASV_lqs_xe8	Bacteria	Firmicutes	Bacilli	Acholeplasmatales	Acholeplasmataceae	Anaeroplasma	unclassified Anaeroplasma	TACGTAGGGAGCGAGCGTTATCCGGAATTATTGGGCGTAAAGGGTGCGTAGATGGTTGATATAAGTCTTTTGTAAAAATGCTAGGCTCAACCTAGTAGGGCAAAAGATACTGATGAGCTAGAGTACGGCAGAGGCAAGTGGAACTACATGTGTAGCGGTAAAATGCGTAAATATATGTAAGAACACCGGTGGCGAAGGCGGCTTGCTGGGCCTGTACTGACATTGAGGCACGAAAGCGTGGGGAGCAAACAGG
ASV_ls1_ezk	Bacteria	Firmicutes	Bacilli	Erysipelotrichales	Erysipelotrichaceae	Faecalibaculum	rodentium	TACGTAGGTGGCGAGCGTTATCCGGAATGATTGGGCGTAAAGGGTGCGCAGGCGGTCCTGCAAGTCTGGAGTGAAACGCATGAGCTCAACTCATGCATGGCTTTGGAAACTGGAGGACTGGAGAGCAGGAGAGGGCGGTGGAACTCCATGTGTAGCGGTAAAATGCGTAGATATATGGAAGAACACCAGTGGCGAAGGCGGCCGCCTGGCCTGTTGCTGACGCTGAGGCACGAAAGCGTGGGGAGCAAATAGG
ASV_lue_j0t	Bacteria	Cyanobacteria	Vampirivibrionia	Gastranaerophilales	unclassified Gastranaerophilales	unclassified Gastranaerophilales	unclassified Gastranaerophilales	TACGGAGGGTGCAAGCGTTGTCCGGAATCATTGGGCGTAAAGAGTTCGTAGGTGGTATGTTAAGTCTGGTGTTAAATGCAGATGCTCAACATCTGTTCGGCACTGGATACTGGCAAACTAGAATGCGGTAGAGGTAAAGGGAATTCCTGGTGTAGCGGTGAAATGCGTAGATATCAGGAGGAACATCGGTGGCGTAAGCGCTTTACTGGGCCGTAATTGACACTGAGGAACGAAAGCCAGGGTAGCAAATGGG
ASV_lum_ri5	Bacteria	Bacteroidota	Bacteroidia	Bacteroidales	Rikenellaceae	Alistipes	unclassified Alistipes	TACGGAGGATCCAAGCGTTATCCGGATTTATTGGGTTTAAAGGGTGCGTAGGCGGTTTAGTAAGTCAGCGGTGAAATTTTGGTGCTCAACACCAAACGTGCCGTTGATACTGCTGAGCTAGAGAGTAGTTGCGGTAGGCGGAATGTATGGTGTAGCGGTGAAATGCTTAGAGATCATACAGAACACCGATTGCGAAGGCAGCTTACCAAACTATATCTGACGTTGAGGCACGAAAGCGTGGGGAGCAAACAGG
ASV_m4l_q87	Bacteria	Firmicutes	Clostridia	Lachnospirales	Lachnospiraceae	Lachnospiraceae NK4A136 group	unclassified Lachnospiraceae NK4A136 group	TACGTAGGGGGCAAGCGTTATCCGGAATTACTGGGTGTAAAGGGAGCGTAGACGGTCTTGTAAGTCTGGAGTGAAAGGCATGGGCCCAACCCGTGGACTGCTCTGGAAACTATAGGACTGGAGTGCAGGAGAGGTGAGCGGAATTCCTAGTGTAGCGGTGAAATGCGTAGATATTAGGAGGAACACCAGTGGCGAAGGCGGCTCACTGGACTGTAACTGACGTTGAGGCTCGAAAGCGTGGGGAGCAAACAGG
ASV_m6p_e8u	Bacteria	Proteobacteria	Gammaproteobacteria	Enterobacterales	Pasteurellaceae	Rodentibacter	unclassified Rodentibacter	TACGGGGGGTGCGAGCGTTAATCGGAATAACTGGGCGTAAAGGGCACGCAGGCGGATTTTTAAGTGAGGTGTGAAAGCCCCGGGCTTAACCTGGGAATTGCATTTCAGACTGGGAATCTAGAGTACTTTAGGGAGGGGTAGAATTCCACGTGTAGCGGTGAAATGCGTAGAGATGTGGAGGAATACCGAAGGCGAAGGCAGCCCCTTGGGAATGTACTGACGCTCATGTGCGAAAGCGTGGGGAGCAAACAGG
ASV_mam_ip2	Bacteria	Firmicutes	Clostridia	Lachnospirales	Lachnospiraceae	Lachnospiraceae NK4A136 group	unclassified Lachnospiraceae NK4A136 group	TACGTAGGGGGCAAGCGTTATCCGGAATCACTGGGTGTAAAGGGAGCGTAGACGGCAGGGCAAGTCTGGAGTGAAAGGCGGGGGCCCAACCCCCGGACTGCTCTGGAAACTGTCCGGCTGGAGTGCAGGAGAGGTAAGTGGAATTCCTAGTGTAGCGGTGAAATGCGTAGATATTAGGAGGAACACCAGTGGCGAAGGCGGCTTACTGGACTGTAACTGACGTTGAGGCTCGAAAGCGTGGGGAGCAAACAGG
ASV_mbc_0pb	Bacteria	Desulfobacterota	Desulfovibrionia	Desulfovibrionales	Desulfovibrionaceae	Desulfovibrio	unclassified Desulfovibrio	TACGGAGGGCGCAAGCGTTAATCGGAATCACTGGGCGTAAAGCGCGCGTAGGCTGTGATGTAAGTCAGGGGTGAAAGCCCGCAGCTCAACTGCGGAATTGCCTTTGAAACTGCGTTACTTGGATCCAGGAGAGGGCGGCGGAATTCCGGGTGTAGGAGTGAAATCCGTAGATATCCGGAGGAACACCAGCGGCGAAGGCGGCCGCCTGGCCTGGTATTGACGCTGAGGCGCGAAAGCGTGGGGAGCAAACAGG
ASV_mcn_nk5	Bacteria	Bacteroidota	Bacteroidia	Bacteroidales	Bacteroidaceae	Bacteroides	unclassified Bacteroides	TACGGAGGATCCGAGCGTTATCCGGATTTATTGGGTTTAAAGGGAGCGTAGGCGGATGCTTAAGTCAGTTGTGAAAGTTTGCGGCTCAACCGTAAAATTGCAGTTGATACTGGGTGTCTTGAGTACGGCAGAGGTAGGCGGAATTCGTGGTGTAGCGGTGAAATGCTTAGATATCACGAAGAACTCCGATTGCGAAGGCAGCCTGCTGGACCGTTACTGACGCTGATGCTCGAAAGTGTGGGTATCAAACAGG
ASV_meo_93g	Bacteria	Cyanobacteria	Vampirivibrionia	Gastranaerophilales	unclassified Gastranaerophilales	unclassified Gastranaerophilales	unclassified Gastranaerophilales	TACGGGGGATGCAAGCGTTGTCCGGAATCATTGGGCGTAAAGAGTTCGTAGGTGGCACGTTAAGTCTGGTGTTAAATGCAGGGGCTCAACCTCTGTTCGGCACTGGATACTGGCGAGCTTGAATGCGGTAGAGGTAAAGGGAATTCCTGGTGTAGCGGTGAAATGCGTAGATATCAGGAGGAACATCGGTGGCGTAAGCGCTTTACTGGGCCGTAATTGACACTGAGGAACGAAAGCCAGGGTAGCAAATGGG
ASV_mi5_yti	Bacteria	Bacteroidota	Bacteroidia	Bacteroidales	Muribaculaceae	unclassified Muribaculaceae	unclassified Muribaculaceae	TACGGAGGATGCGAGCGTTATCCGGATTTATTGGGTTTAAAGGGTGCGTAGGCGGACGCTTAAGTCAGCGGTAAAATTGCGGGGCTCAACCTCGTCGAGCCGTTGAAACTGGGTGCCTTGAGTGGGCGAGAAGTACGCGGAATGCGTGGTGTAGCGGTGAAATGCATAGATATCACGCAGAACTCCGATTGCGAAGGCAGCGTACCGGCGCCCAACTGACGCTGAAGCACGAAGGCGTGGGTATCGAACAGG
ASV_mip_b8y	Bacteria	Firmicutes	Clostridia	Lachnospirales	Lachnospiraceae	unclassified Lachnospiraceae	unclassified Lachnospiraceae	TACGTAGGGGGCAAGCGTTATCCGGATTTACTGGGTGTAAAGGGAGCGTAGACGGCTGAGCAAGTCAGAAGTGAAAGCCCGGGGCTCAACCCCGGGACTGCTTTTGAAACTGCGGAGCTGGAGTGCAGGAGAGGTAAGCGGAATTCCTGGTGTAGCGGTGAAATGCGTAGATATCAGGAGGAACACCAGTGGCGAAGGCGGCTTACTGGACTGTAACTGACGTTGAGGCTCGAAAGCGTGGGGAGCAAACAGG
ASV_mja_aqy	Bacteria	Bacteroidota	Bacteroidia	Bacteroidales	Muribaculaceae	unclassified Muribaculaceae	unclassified Muribaculaceae	TACGGAGGATGCGAGCGTTATCCGGATTTATTGGGTTTAAAGGGTGCGTAGGCGGACTGTTAAGTCAGCGGTCAAATTGAGAGGCTCAACCTCTTCCCGCCGTTGAAACTGGCAGCCTTGAGTGGGCGAGAAGTATGCGGAATGCGTGGTGTAGCGGTGAAATGCATAGATATCACGCAGAACTCCGATTGCGAAGGCAGCATACCGGCGCCCTACTGACGCTGAAGCACGAAAGCGTGGGTATCGAACAGG
ASV_mn0_2ru	Bacteria	Bacteroidota	Bacteroidia	Bacteroidales	Marinifilaceae	Odoribacter	unclassified Odoribacter	TACGGAGGATGCGAGCGTTATCCGGATTTATTGGGTTTAAAGGGTGCGTAGGCGGTTTTTTAAGTTAGTGGTCAAATCGTGGGGCTTCACCCCATGCCGCCATTAAAACTGGGGAACTAGAGTACAGACGAGGTAGGCGGAATAAGTTAAGTAGCGGTGAAATGCATAGATATAACTTAGAACTCCGATAGCGAAGGCAGCTTACCAGACTGTGACTGACGCTGATGCACGAGAGCGTGGGTATCGAACAGG
ASV_msm_kyz	Bacteria	Bacteroidota	Bacteroidia	Bacteroidales	Muribaculaceae	unclassified Muribaculaceae	unclassified Muribaculaceae	TACGGAGGATGCGAGCGTTATCCGGATTTATTGGGTTTAAAGGGTGCGTAGGCGGCCTGTTAAGTCAGCGGTAAAAGCCCGGGGCTCAACCCCGGCGAGCCGTTGAGACTGGCGGGCTCGAGTTGGCGAGAGGTATGCGGAATGCGCGGTGTAGCGGTGAAATGCTTAGATATCGCGCAGAACCCCGATTGCGAAGGCAGCATGCCGGTGCCATACTGACGCTGAGGCACGAAAGCGTGGGGATCAAACAGG
ASV_mui_lm6	Bacteria	Firmicutes	Bacilli	Acholeplasmatales	Acholeplasmataceae	Anaeroplasma	unclassified Anaeroplasma	TACGTAGGGAGCGAGCGTTATCCGGAATTATTGGGCGTAAAGGGTGCGTAGATGGGGATTTAAGTCTTTTGTAAAAGATCTAGGCTCAACCTAGTAGAGCAAAAGATACTGAATGTCTAGAGTACGGAAGAGGCAAGTGGAACTACATGTGTAGCGGTAAAATGCGTAAATATATGTAAGAACACCAGTGGCGAAGGCGGCTTGCTGGGCCTGTACTGACATTGAGGCACGAAAGCGTGGGGAGCAAACAGG
ASV_mve_yeo	Bacteria	Deferribacterota	Deferribacteres	Deferribacterales	Deferribacteraceae	Mucispirillum	unclassified Mucispirillum	TACGGAGGGGGCGAGCGTTGTTCGGAGTGACTGGGCGTAAAGAGCACGTAGGCGGTGTTGTAAGTCATTAGTCAAAGGCTAGAGCTCAACTTTAGTAAGGCTAGTGATACTATAATACTAGAGTATCAGAGAGGATAGCAGAATTCCTGGTGTAGCGGTGAAATGCGTAGATATCAGGAGGAATACCGTTAGCGAAGGCGGCTATCTGGCTGGAAACTGACGCTGAGGTGCGAAAGCGTGGGTAGCAAACAGG
ASV_mvk_oe2	Bacteria	Firmicutes	Clostridia	Oscillospirales	Oscillospiraceae	UCG-003	unclassified UCG-003	TACGTAGGTGGCAAGCGTTGTCCGGATTTACTGGGTGTAAAGGGCGTGCAGCCGGAGAGGCAAGTCAGATGTGAAATCCGCGGGCTCAACCCGCGAACTGCATTTGAAACTGCTTCCCTTGAGTATCGGAGAGGTAATCGGAATTCCTTGTGTAGCGGTGAAATGCGTAGATATAAGGAAGAACACCAGTGGCGAAGGCGGATTACTGGACGACAACTGACGGTGAGGCGCGAAAGCGTGGGGAGCAAACAGG
ASV_mvy_3ex	Bacteria	Firmicutes	Bacilli	Erysipelotrichales	Erysipelotrichaceae	Ileibacterium	unclassified Ileibacterium	TACGTAGGTGGCAAGCGTTATCCGGAATGATTGGGCGTAAAGGGTGCGCAGGCGGCCTTTTAAGTCCGGCAGTGAAAGATACAGGCTCAACCTGTATTGGGGCCGGATACTGGAAGGCTGGAGGCTGAAAGAGGGCGGCGGAACTCCATGTGTAGCGGTAAAATGCGTAGATATATGGAAGAACACCGGTGGCGAAGGCGGCCGCCTGGATCAGACCTGACGCTGAGGCACGAAAGCGTGGGGAGCAAATAGG
ASV_mwp_5i6	Bacteria	Bacteroidota	Bacteroidia	Bacteroidales	Tannerellaceae	Parabacteroides	unclassified Parabacteroides	TACGGAGGATGCGAGCGTTATCCGGATTTATTGGGTTTAAAGGGTGCGTAGGTGGTTATTTAAGTCAGCGGTGAAAGTTTGTGGCTCAACCATAAAATTGCCGTTGAAACTGGATGACTTGAGTATATTTGAGGTAGGCGGAATGCGTGGTGTAGCGGTGAAATGCATAGATATCACGCAGAACTCCGATTGCGAAGGCAGCTTACTAAACTATAACTGACACTGAAGCACGAAAGCGTGGGGATCGAACAGG
ASV_myt_07u	Bacteria	Bacteroidota	Bacteroidia	Bacteroidales	Tannerellaceae	Parabacteroides	unclassified Parabacteroides	TACGGAGGATCCGAGCGTTATCCGGATTTATTGGGTTTAAAGGGTGCGTAGGCGGCCTTTTAAGTCAGCGGTGAAAGTCTGTGGCTCAACCATAGAATTGCCGTTGAAACTGGGGGGCTTGAGTATGTTTGAGGCAGGCGGAATGCGTGGTGTAGCGGTGAAATGCATAGATATCACGCAGAACCCCGATTGCGAAGGCAGCCTGCCAAGCCATGACTGACGCTGATGCACGAAAGCGTGGGGATCGAACAGG
ASV_n0f_f74	Bacteria	Firmicutes	Clostridia	Lachnospirales	Lachnospiraceae	Lachnospiraceae NK4A136 group	unclassified Lachnospiraceae NK4A136 group	TACGTAGGGGGCAAGCGTTATCCGGAATTACTGGGTGTAAAGGGAGCGTAGACGGTGATGTAAGTCTGGAGTGAAAGGCGGGGGCCCAACCCCCGGACTGCTCTGGAAACTATATGACTGGAGTGCAGGAGAGGTGAGCGGAATTCCTAGTGTAGCGGTGAAATGCGTAGATATTAGGAGGAACACCAGTGGCGAAGGCGGCTCACTGGACTGTAACTGACGTTGAGGCTCGAAAGCGTGGGGAGCAAACAGG
ASV_n1q_mp4	Bacteria	Firmicutes	Clostridia	Lachnospirales	Lachnospiraceae	unclassified Lachnospiraceae	unclassified Lachnospiraceae	TACGTATGGAGCAAGCGTTATCCGGAATTACTGGGTGTAAAGGGAGCGCAGGCGGTTTAGCAAGTCTGATGTGAAAACCCGGGGCTCAACCCCGGACCTGCATTGGAAACTGTTAAACTAGAGTGCCGGAGAGGTAAGTGGAATTCCTAGTGTAGCGGTGAAATGCGTAGATATTAGGAGGAACACCAGTGGCGAAGGCGGCTTACTGGACGGTAACTGACGCTGAGGCTCGAAAGCGTGGGGAGCAAACAGG
ASV_n1w_k3y	Bacteria	Bacteroidota	Bacteroidia	Bacteroidales	Muribaculaceae	unclassified Muribaculaceae	unclassified Muribaculaceae	TACGGAGGATGCGAGCGTTATCCGGATTTATTGGGTTTAAAGGGTGCGTAGGCGGGCTTTTAAGTCAGCGGTCAAATGTCGGGGCTCAACCCCGGCCTGCCGTTGAAACTGGGAGCCTTGAGTGAGCGAGAAGTATGCGGAATGCGTGGTGTAGCGGTGAAATGCATAGATATCACGCAGAACTCCGATTGCGAAGGCAGCATACCGGCGCTCAACTGACGCTGAGGCACGAAAGCGTGGGTATCGAACAGG
ASV_n29_fcq	Bacteria	Firmicutes	Clostridia	Lachnospirales	Lachnospiraceae	Lachnospiraceae NK4A136 group	unclassified Lachnospiraceae NK4A136 group	TACGTAGGGGGCAAGCGTTATCCGGATTTACTGGGTGTAAAGGGAGCGTAGACGGTGCGCCAAGTCTGGAGTGAAATGCCGCGGCTTAACCGCGGAACTGCTTTGGAAACTGGCGTGCTTGAGTGCGGGAGGGGTAAGCGGAATTCCTAGTGTAGCGGTGAAATGCGTAGATATTAGGAGGAACACCGGTGGCGAAGGCGGCTTACTGGACCGTAACTGACGTTGAGGCTCGAAAGCGTGGGGAGCAAACAGG
ASV_n2t_2xs	Bacteria	Firmicutes	Clostridia	Oscillospirales	Oscillospiraceae	unclassified Oscillospiraceae	unclassified Oscillospiraceae	TACGTAGGTGGCAAGCGTTGTCCGGATTTACTGGGTGTAAAGGGCGTGTAGCCGGGCTGGCAAGTCAGATGTGAAATCCCGTGGCTCAACCACGGAACTGCATTTGAAACTGCTGGTCTTGAGTATCGGAGAGGCAGGCGGAATTCCTAGTGTAGCGGTGAAATGCGTAGATATTAGGAGGAACACCAGTGGCGAAGGCGGCCTGCTGGACGACAACTGACGGTGAGGCGCGAAAGCGTGGGGAGCAAACAGG
ASV_n3o_q1g	Bacteria	Proteobacteria	Alphaproteobacteria	Rhodospirillales	unclassified Rhodospirillales	unclassified Rhodospirillales	unclassified Rhodospirillales	TACGAAGGGGGCAAGCGTTGTTCGGAATTACTGGGCGTAAAGGGTGTGTAGGCGGATTAGTAAGATAGTGGTGAAATGCCCGAGCTCAACTTGGGAACTGCCATTATAACTATTGATCTAGAGTGACAGAGAGGATATTGGAATACCCAGTGTAGAGGTGAAATTCGTAGATATTGGGTAGAACACCGGAGGCGAAGGCGAGTATCTGGCTGTCAACTGACGCTGAGGCACGAAAGCATGGGGATCAAACAGG
ASV_n99_s4s	Bacteria	Bacteroidota	Bacteroidia	Bacteroidales	Muribaculaceae	unclassified Muribaculaceae	unclassified Muribaculaceae	TACGGAGGATGCGAGCGTTATCCGGATTTATTGGGTTTAAAGGGTGCGTAGGCGGCCAGCCAAGTCAGCGGTCAAATCCCGGGGCTCAACCCCGGGCCGCCGTTGAAACTGGCAGGCTCGAGTGGGCGAGAAGTACGCGGAATGCGTGGTGTAGCGGTGAAATGCATAGATATCACGCAGAACCCCGATTGCGAAGGCAGCGTACCGGCGCCCGACTGACGCTGAGGCACGAAAGTGCGGGGATCAAACAGG
ASV_nfq_09d	Bacteria	Firmicutes	Clostridia	Oscillospirales	Oscillospiraceae	unclassified Oscillospiraceae	unclassified Oscillospiraceae	TACGTAGGTGGCAAGCGTTGTCCGGATTTACTGGGTGTAAAGGGCGTGCAGCCGGAGAGGCAAGTCAGATGTGAAATCCGCGGGCTCAACCCGCGAACTGCATTTGAAACTGCTTCCCTTGAGTATCGGAGAGGTAATCGGAATTCCTAGTGTAGCGGTGAAATGCGTAGATATTAGGAAGAACACCAGTGGCGAAGGCGGATTACTGGACGACAACTGACGGTGAGGCGCGAAAGCGTGGGGAGCAAACAGG
ASV_ngr_l7t	Bacteria	Firmicutes	Clostridia	Lachnospirales	Lachnospiraceae	Lachnospiraceae NK4A136 group	unclassified Lachnospiraceae NK4A136 group	TACGTAGGGGGCAAGCGTTATCCGGATTTACTGGGTGTAAAGGGAGCGTAGACGGCAGCGCAAGTCTGAAGTGAAATCCCATGGCTTAACCATGGAACTGCTTTGGAAACTGAGCAGCTAGAGTGCAGGAGAGGTAAGCGGAATTCCTAGTGTAGCGGTGAAATGCGTAGATATTAGGAGGAACACCAGTGGCGAAGGCGGCTTACTGGACTGTAACTGACGTTGAGGCTCGAAAGCGTGGGGAGCAAACAGG
ASV_nqw_ob1	Bacteria	Cyanobacteria	Vampirivibrionia	Gastranaerophilales	unclassified Gastranaerophilales	unclassified Gastranaerophilales	unclassified Gastranaerophilales	TACGGGGGGTGCGAGCGTTGTCCGGAATCATTGGGCGTAAAGAGTTCGTAGGCGGCACGTAAAGTCTGGTGTTAAAGGCGGATGCTCAACATCCGTACGGCACTGGATACTTGCGAGCTGGAATGCGGTAGAGGTAAAGGGAATTCCTGGTGTAGCGGTGAAATGCTTAGATATCAGGAGGAACATCGGTGGCGTAAGCGCTTTACTGGGCCGTAATTGACGCTGAGGAACGAAAGCCAGGGTAGCAAATGGG
ASV_nrw_p3f	Bacteria	Firmicutes	Clostridia	Lachnospirales	Lachnospiraceae	Roseburia	unclassified Roseburia	TACGTAGGGGGCAAGCGTTATCCGGATTCACTGGGCGTAAAGGGAGCGCAGGCGGCACGGCAAGTCTGGTGTGAAAGCCCGGGGCCCAACCCCGGGACTGCACTGGAAACTGCCGGGCTGGAGTGCCGGAGGGGTAAGCGGAATTCCTGGTGTAGCGGTGAAATGCGCAGATATCAGGAGGAACACCAGTGGCGGAGGCGGCTTACTGGACGGTCACTGACGCTGAGGCTCGAAAGCGTGGGGAGCAAACAGG
ASV_ns3_xuj	Bacteria	Firmicutes	Clostridia	Oscillospirales	Oscillospiraceae	Intestinimonas	unclassified Intestinimonas	TACGTAGGTGGCAAGCGTTATCCGGATTTACTGGGTGTAAAGGGCGTGTAGGCGGGGAAGCAAGTCAGATGTGAAATTCCAGGGCTCAACCCTGGAACTGCATTTGAAACTGTTTTTCTTGAGTGATGGAGAGGCAGGCGGAATTCCGTGTGTAGCGGTGAAATGCGTAGATATACGGAGGAACACCAGTGGCGAAGGCGGCCTGCTGGACATTAACTGACGCTGAGGCGCGAAAGCGTGGGGAGCAAACAGG
ASV_nu5_brg	Bacteria	Firmicutes	Clostridia	Lachnospirales	Lachnospiraceae	Lachnospiraceae NK4A136 group	unclassified Lachnospiraceae NK4A136 group	TACGTAGGGGGCAAGCGTTATCCGGATTTACTGGGTGTAAAGGGAGCGTAGACGGCGATGCAAGTCTGGAGTGAAATGCCGGGGCCCAACCCCGGAACTGCTCTGGAAACTGCATGGCTGGAGTGCAGGAGAGGTAAGTGGAATTCCTAGTGTAGCGGTGAAATGCGTAGATATTAGGAGGAACACCAGTGGCGAAGGCGGCTTACTGGACTGTAACTGACGTTGAGGCTCGAAAGCGTGGGGAGCAAACAGG
ASV_nu9_rnn	Bacteria	Firmicutes	Clostridia	Lachnospirales	Lachnospiraceae	Lachnospiraceae NK4A136 group	unclassified Lachnospiraceae NK4A136 group	TACGTAGGGGGCAAGCGTTATCCGGATTTACTGGGTGTAAAGGGAGCGTAGACGGCGGTGCAAGTCTGGAGTGAAAGGCGGGGGCCCAACCCCCGGACTGCTCTGGAAACTGTAGTGCTGGAGTGCAGGAGAGGTAAGTGGAATTCCTAGTGTAGCGGTGAAATGCGTAGATATTAGGAGGAACACCAGTGGCGAAGGCGGCTTACTGGACTGTAACTGACGTTGAGGCTCGAAAGCGTGGGGAGCAAACAGG
ASV_nuc_zd1	Bacteria	Firmicutes	Bacilli	RF39	unclassified RF39	unclassified RF39	unclassified RF39	TACGTAGGTGGCGAGCGTTATCCGGATTTATTGGGCGTAAAGCGTCCGCAGCCGGCTTATTAAGTATAGAATTAAAGCCCGAGGCTCAACCTCGGTTCGTTCTATAAACTGGTAGGCTCGAGTGTGGTAGAGGCAAGTGGAATTTCTAGTGTAGCGGTAGAATGCGTAGATATTAGAAGGAACACCAGTGGCGAAGGCGACTTGCTGGGCCATCACTGACGGTCAGGGACGAAAGCGTGGGGAGCAAATAGG
ASV_nuo_fl5	Bacteria	Firmicutes	Clostridia	Lachnospirales	Lachnospiraceae	Lachnospiraceae NK4A136 group	unclassified Lachnospiraceae NK4A136 group	TACGTAGGGGGCAAGCGTTATCCGGATTTACTGGGTGTAAAGGGAGCGTAGACGGTTATATAAGTCTGGAGTGAAATGCCAGTGCTCAACACTGGAACTGCTTTGGAAACTGTGTAACTGGAGTGCAGGAGAGGTAAGTGGAATTCCTAGTGTAGCGGTGAAATGCGTAGATATTAGGAGGAACACCAGTGGCGAAGGCGGCTTACTGGACTGTAACTGACGTTGAGGCTCGAAAGCGTGGGGAGCAAACAGG
ASV_nwh_4b7	Bacteria	Firmicutes	Clostridia	Lachnospirales	Lachnospiraceae	Lachnospiraceae NK4A136 group	bacterium	TACGTAGGGGGCAAGCGTTATCCGGATTTACTGGGTGTAAAGGGAGCGTAGACGGCAGTGCAAGTCTGGAGTGAAAGGCGGGGGCTCAACCCCCGGACTGCTCTGGAAACTGTACGGCTGGAGTGCAGGAGAGGTAAGTGGAATTCCTAGTGTAGCGGTGAAATGCGTAGATATTAGGAGGAACACCAGTGGCGAAGGCGGCTTACTGGACTGTAACTGACGTTGAGGCTCGAAAGCGTGGGGAGCAAACAGG
ASV_o3r_8i5	Bacteria	Firmicutes	Bacilli	Lactobacillales	Lactobacillaceae	Lactobacillus	crispatus/helveticus/kefiranofaciens	TACGTAGGTGGCAAGCGTTGTCCGGATTTATTGGGCGTAAAGCGAGCGCAGGCGGAAGAATAAGTCTGATGTGAAAGCCCTCGGCTTAACCGAGGAATTGCATCGGAAACTGTTTTTCTTGAGTGCAGAAGAGGAGAGTAGAACTCCATGTGTAGCGGTGGAATGCGTAGATATATGGAAGAATACCAGTGGCGAAGGCGGCTCTCTGGTCTGCAACTGACGCTGAGGCTCGAAAGCATGGGTAGCGAACAGG
ASV_o91_g3c	Bacteria	Firmicutes	Clostridia	Lachnospirales	Lachnospiraceae	Lachnospiraceae NK4A136 group	unclassified Lachnospiraceae NK4A136 group	TACGTAGGGGGCAAGCGTTATCCGGATTTACTGGGTGTAAAGGGAGCGTAGACGGTTATGCAAGTCTGGAGTGAAAGGCGGGGGCTCAACCCCCGGACTGCTCTGGAAACTGTAGAACTAGAGTGCAGGAGGGGTAAGTGGAATTCCTAGTGTAGCGGTGAAATGCGTAGATATTAGGAGGAACACCAGTGGCGAAGGCGGCTTACTGGACTGTAACTGACGTTGAGGCTCGAAAGCGTGGGGAGCAAACAGG
ASV_oa5_1mu	Bacteria	Bacteroidota	Bacteroidia	Bacteroidales	Rikenellaceae	Alistipes	unclassified Alistipes	TACGGAGGATCCGAGCGTTATCCGGATTTATTGGGTTTAAAGGGTGCGTAGGCGGTTTGATAAGTTAGAGGTGAAATGTCGGGGCTCAACCCCGAAACTGCCTCTAATACTGTTGGACTAGAGAATAGTTGCGGTAGGCGGAATGTATGGTGTAGCGGTGAAATGCTTAGAGATCATACAGAACACCGATTGCGAAGGCAGCTTACCAAACTATATCTGACGTTGAGGCACGAAAGCGTGGGTAGCAAACAGG
ASV_ocn_rdt	Bacteria	Firmicutes	Clostridia	Peptococcales	Peptococcaceae	Peptococcus	unclassified Peptococcus	AACGTAGGGGGCAAGCGTTGTCCGGAATCACTGGGCGTAAAGGGCGCGTAGGCGGCAATATAAGTCAGGTGTGAAATATAAGGGCTCAACCGTTAAACTGCACCTGATACTGTATAGCTTGAGAGTGAGAGAGGGAAGCGGAATTCCTAGTGTAGCGGTGAAATGCGTAGATATTAGGAAGAACACCAGTGGCGAAGGCGGCTTCCTGGCTCACAACTGACGCTGAGGCGCGAAAGCGTGGGGAGCAAACAGG
ASV_oda_4rj	Bacteria	Desulfobacterota	Desulfovibrionia	Desulfovibrionales	Desulfovibrionaceae	Desulfovibrio	unclassified Desulfovibrio	TACGGAGGGCGCAAGCGTTAATCGGAATTACTGGGCGTAAAGCGCGCGTAGGCTGTTGTGTAAGTTGGGGGTGAAATCCCACGGCTCAACCGTGGAACTGCCCTTGATACTGCACGACTTGAATTCGGGAGAGGGTGGCGGAATTCCAGGTGTAGGAGTGAAATCCGTAGATATCTGGAGGAACATCAGTGGCGAAGGCGGCCACCTGGACCGATATTGACGCTGAGGCGCGAAAGCGTGGGGAGCAAACAGG
ASV_odc_25h	Bacteria	Firmicutes	Clostridia	Lachnospirales	Lachnospiraceae	Lachnospiraceae UCG-001	unclassified Lachnospiraceae UCG-001	TACGTATGGGGCAAGCGTTATCCGGATTTACTGGGTGTAAAGGGAGCGCAGGCGGCGCGGCAAGTCAGATGTGAAAGCCCGGGGCTCAACCCCGGGACTGCATTTGAAACTGCCGTGCTGGAGTGTCGGAGAGGCAAGTGGAATTCCTAGTGTAGCGGTGAAATGCGTAGATATTAGGAGGAACACCAGTGGCGAAGGCGGCTTGCTGGACGATAACTGACGCTGAGGCTCGAAAGCGTGGGGAGCAAACAGG
ASV_oid_m7t	Bacteria	Firmicutes	Clostridia	Lachnospirales	Lachnospiraceae	Lachnospiraceae NK4A136 group	unclassified Lachnospiraceae NK4A136 group	TACGTAGGGGGCAAGCGTTATCCGGATTTACTGGGTGTAAAGGGAGCGTAGACGGTGATGCAAGTCTGGAGTGAAAGCCCGGGGCCCAACCCCGGGACTGCTTTGGAAACTGTATGACTGGAGTGCAGGAGAGGTAAGTGGAATTCCTAGTGTAGCGGTGAAATGCGTAGATATTAGGAGGAACACCAGTGGCGAAGGCGGCTTACTGGACTGTAACTGACGTTGAGGCTCGAAAGCGTGGGGAGCAAACAGG
ASV_os5_d8p	Bacteria	Firmicutes	Clostridia	Lachnospirales	Lachnospiraceae	Lachnospiraceae NK4A136 group	unclassified Lachnospiraceae NK4A136 group	TACGTAGGGGGCAAGCGTTATCCGGAATTACTGGGTGTAAAGGGAGCGTAGACGGTCATGTAAGTCTGGAGTGAAAGGCATGGGCCCAACCCGTGGACTGCTCTGGAAACTATGAGACTAGAGTGCAGGAGAGGTGAGCGGAATTCCTAGTGTAGCGGTGAAATGCGTAGATATTAGGAGGAACACCAGTGGCGAAGGCGGCTCACTGGACTGTAACTGACGTTGAGGCTCGAAAGCGTGGGGAGCAAACAGG
ASV_osj_ydb	Bacteria	Firmicutes	Clostridia	Lachnospirales	Lachnospiraceae	ASF356	unclassified ASF356	TACGTAGGGGGCAAGCGTTATCCGGAATTACTGGGTGTAAAGGGAGAGTAGGCGGCAAGGTAAGCGATATGTGAAAGCCTTAGGCTTAACCTGAGGATTGCATAACGAACTATCTAGCTAGAGTACAGGAGAGGAAAGCGGAATTCCTAGTGTAGCGGTGAAATGCGTAGATATTAGGAAGAACACCAGTGGCGAAGGCGGCTTTCTGGACTGAAACTGACGCTGAGGCTCGAAAGCGTGGGGAGCGAACAGG
ASV_otf_6sl	Bacteria	Firmicutes	Clostridia	Lachnospirales	Lachnospiraceae	unclassified Lachnospiraceae	unclassified Lachnospiraceae	TACGTAGGGGGCAAGCGTTATCCGGATTTACTGGGTGTAAAGGGAGCGTAGGTGGTGCGGCAAGTCAGATGTGAAAGCCCGGGGCTCAACCCCGGGACTGCATTTGAAACTGTCGGACTGGAGTGCAGGAGAGGTAAGTGGAATTCCTAGTGTAGCGGTGAAATGCGTAGATATTAGGAGGAACACCAGTGGCGAAGGCGGCTTACTGGACTGTAACTGACACTGAGGCTCGAAAGCGTGGGGAGCAAACAGG
ASV_ov1_dtb	Bacteria	Firmicutes	Clostridia	Lachnospirales	Lachnospiraceae	unclassified Lachnospiraceae	unclassified Lachnospiraceae	TACGTATGGTGCAAGCGTTATCCGGATTTACTGGGTGTAAAGGGAGCGCAGGCGGCCCGTTAAGTCTGATGTGAAAGCCCGGGGCCCAACCCCGGGACTGCATTGGAAACTGGCAGGCTGGAGTGCCGGAGAGGTAAGTGGAATTCCTAGTGTAGCGGTGAAATGCGTAGATATTAGGAGGAACACCAGTGGCGAAGGCGGCTTACTGGACGGTAACTGACGCTGAGGCTCGAAAGCGTGGGGAGCAAACAGG
ASV_owd_ed2	Bacteria	Firmicutes	Clostridia	Lachnospirales	Lachnospiraceae	Lachnospiraceae NK4A136 group	unclassified Lachnospiraceae NK4A136 group	TACGTAGGGGGCAAGCGTTATCCGGATTTACTGGGTGTAAAGGGAGCGTAGACGGCAATGCAAGTCTGAAGTGAAAGCCCGCGGCTTAACCGCGGGACTGCTTTGGAAACTGTGTGGCTGGAGTGCAGGAGAGGTAAGTGGAATTCCTAGTGTAGCGGTGAAATGCGTAGATATTAGGAGGAACACCAGTGGCGAAGGCGGCTTACTGGACTGTAACTGACGTTGAGGCTCGAAAGCGTGGGGAGCAAACAGG
ASV_ozs_en4	Bacteria	Bacteroidota	Bacteroidia	Bacteroidales	Muribaculaceae	unclassified Muribaculaceae	unclassified Muribaculaceae	TACGGAGGATGCGAGCGTTATCCGGATTTATTGGGTTTAAAGGGTGCGTAGGCGGTCTGTTAAGTCAGCGGTAAAAAGCGCGGGCTCAACCCGTGTGAGCCGTTGAGACTGGCGGGCTTGAGAGACGGAGAGGCATGCGGAATGCGCGGTGTAGCGGTGAAATGCATAGATATCGCGCAGAACTCCGATTGCGAAGGCAGCATGCCGGCCGTTATCTGACGCTGAGGCACGAAAGCGTGGGTATCGAACAGG
ASV_p0t_umw	Bacteria	Firmicutes	Clostridia	Lachnospirales	Lachnospiraceae	Lachnospiraceae NK4A136 group	unclassified Lachnospiraceae NK4A136 group	TACGTAGGGGGCAAGCGTTATCCGGAATTACTGGGTGTAAAGGGAGCGTAGACGGTCATGTAAGTCTGGAGTGAAAGGCGGGGGCCCAACCCCCGGACTGCTCTGGAAACTATGGGACTGGAGTGCAGGAGAGGTGAGCGGAATTCCTAGTGTAGCGGTGAAATGCGTAGATATTAGGAGGAACACCAGTGGCGAAGGCGGCTCACTGGACTGTAACTGACGTTGAGGCTCGAAAGCGTGGGGAGCAAACAGG
ASV_p4k_il4	Bacteria	Firmicutes	Clostridia	Oscillospirales	Ruminococcaceae	[Eubacterium] siraeum group	unclassified [Eubacterium] siraeum group	TACGTAGGTGGCAAGCGTTGTCCGGAATTACTGGGTGTAAAGGGAGCGTAGGCGGGGTTTCAAGTCAGAAGTGAAAATTATGGGCTCAACTCATAACCTGCTTTTGAAACTGAAACTCTTGAGTGAAGTAGAGGCAAGCGGAATTCCTAGTGTAGCGGTGAAATGCGTAGATATTAGGAGGAACACCAGTGGCGAAGGCGGCTTGCTGGGCTTTTACTGACGCTGAGGCTCGAAAGCGTGGGGAGCAAACAGG
ASV_p52_6zq	Bacteria	Firmicutes	Clostridia	Oscillospirales	Oscillospiraceae	unclassified Oscillospiraceae	unclassified Oscillospiraceae	TACGTAGGTGGCAAGCGTTGTCCGGATTTACTGGGTGTAAAGGGCGTGTAGCCGGGAAGGCAAGTCAGATGTGAAATCTGGAGGCTCAACCTCCAAATTGCATTTGAAACTGTTTTTCTTGAGTACTGGAGAGGCAGACGGAATTCCTTGTGTAGCGGTGAAATGCGTAGATATAAGGAGGAACACCAGTGGCGAAGGCGGTCTGCTGGACAGCAACTGACGGTGAGGCGCGAAAGCGTGGGGAGCAAACAGG
ASV_p6g_hnh	Bacteria	Firmicutes	Clostridia	Lachnospirales	Lachnospiraceae	Lachnospiraceae NK4A136 group	unclassified Lachnospiraceae NK4A136 group	TACGTAGGGGGCAAGCGTTATCCGGATTTACTGGGTGTAAAGGGAGCGTAGACGGTAATGCAAGTCTGGAGTGAAATGCAGGGGCTCAACCCCTGAACTGCTTTGGAAACTGTATGACTGGAGTGCAGGAGAGGTAAGTGGAATTCCTAGTGTAGCGGTGAAATGCGTAGATATTAGGAGGAACACCAGTGGCGAAGGCGGCTTACTGGACTGTAACTGACGTTGAGGCTCGAAAGCGTGGGGAGCAAACAGG
ASV_p7a_4f6	Bacteria	Firmicutes	Clostridia	Lachnospirales	Lachnospiraceae	Lachnospiraceae UCG-001	unclassified Lachnospiraceae UCG-001	TACGTAGGGGGCAAGCGTTATCCGGATTTACTGGGTGTAAAGGGAGCGCAGGCGGCGTGGCAAGTCAGATGTGAAAACCCGGGGCCCAACCCCGGGAGTGCATTTGAAACTGCCATGCTGGAGTGCCGGAGAGGTAAGCGGAATTCCTAGTGTAGCGGTGAAATGCGTAGATATTAGGAGGAACACCAGTGGCGGAGGCGGCTTACTGGACGGTAACTGACGCTGAGGCTCGAAAGCGTGGGGAGCAAACAGG
ASV_p7s_524	Bacteria	Firmicutes	Clostridia	Lachnospirales	Lachnospiraceae	Lachnospiraceae NK4A136 group	unclassified Lachnospiraceae NK4A136 group	TACGTAGGGGGCAAGCGTTATCCGGATTTACTGGGTGTAAAGGGAGCGTAGACGGTTAAGCAAGTCTGGAGTGAAAGGCGGGGGCTCAACCCCCGGACTGCTCTGGAAACTGTATGACTGGAGTGCAGGAGGGGTAAGTGGAATTCCTAGTGTAGCGGTGAAATGCGTAGATATTAGGAGGAACACCAGTGGCGAAGGCGGCTTACTGGACTGTAACTGACGTTGAGGCTCGAAAGCGTGGGGAGCAAACAGG
ASV_p9q_xse	Bacteria	Bacteroidota	Bacteroidia	Bacteroidales	Muribaculaceae	unclassified Muribaculaceae	unclassified Muribaculaceae	TACGGAGGATGCGAGCGTTATCCGGATTTATTGGGTTTAAAGGGTGCGCAGGCGGTCTGTTAAGTCAGCGGTAAAATTTCGGGGCTCAACCCCGGCGAGCCGTTGAAACTGGCGGACTAGAGTGGGCGAGAAGTATGCGGAATGCGTGGTGTAGCGGTGAAATGCATAGATATCACGCAGAACTCCGATTGCGAAGGCAGCATACCGGCGCCCAACTGACGCTCATGCACGAAAGCGTGGGTATCGAACAGG
ASV_pal_ojn	Bacteria	Firmicutes	Bacilli	Acholeplasmatales	Acholeplasmataceae	Anaeroplasma	unclassified Anaeroplasma	TACGTAGGGAGCGAGCGTTATCCGGAATTATTGGGCGTAAAGGGTGCGTAGATGGGGATATAAGTCTCTTGTAAAAATGCTAGGCTCAACCTAGTAGGGCAAGAGATACTGTAGACCTAGAGTATGACAGAGGCAAGTGGAACTACATGTGTAGCGGTAAAATGCGTAAATATATGTAAGAACACCGGTGGCGAAGGCGGCTTGCTGGGTCGATACTGACATTGAGGCACGAAAGCGTGGGGAGCAAACAGG
ASV_pb8_kvr	Bacteria	Bacteroidota	Bacteroidia	Bacteroidales	Muribaculaceae	unclassified Muribaculaceae	unclassified Muribaculaceae	TACGGAGGATGCGAGCGTTATCCGGATTTATTGGGTTTAAAGGGTGCGTAGGCGGGCATTTAAGCCGGCGGTCAAATGTCGGGGCTCAACCCCGGCCTGCCGTCGGAACTGGGTGCCTTGAGTGGGCGAGAAGTATGCGGAATGCGTGGTGTAGCGGTGAAATGCATAGATATCACGCAGAACCCCGATTGCGAAGGCAGCATACCGGCGCCCTACTGACGCTGAGGCACGAAAGTGCGGGTATCGAACAGG
ASV_pdk_lnu	Bacteria	Firmicutes	Clostridia	Lachnospirales	Lachnospiraceae	Lachnospiraceae NK4A136 group	unclassified Lachnospiraceae NK4A136 group	TACGTAGGGGGCAAGCGTTATCCGGAATTACTGGGTGTAAAGGGAGCGTAGACGGTAGAGCAAGTCTGGAGTGAAAGGCCGGGGCCCAACCCCGGGACTGCTCTGGAAACTGTTAAACTGGAGTGCAGGAGAGGCAGGCGGAATTCCTAGTGTAGCGGTGAAATGCGTAGATATTAGGAGGAACACCAGTGGCGAAGGCGGCCTGCTGGACTGTAACTGACGTTGAGGCTCGAAAGCGTGGGGAGCAAACAGG
ASV_pjv_z8u	Bacteria	Bacteroidota	Bacteroidia	Bacteroidales	Tannerellaceae	unclassified Tannerellaceae	unclassified Tannerellaceae	TACGGAGGATGCGAGCGTTATCCGGATTTATTGGGTTTAAAGGGTGCGTAGGTGGTTAATTAAGTCAGCGGTGAAAGTTTGTGGCTCAACCATAAAATTGCCGTTGAAACTGGTTGACTTGAGTATATTTGAGGTAGGCGGAATGCGTGGTGTAGCGGTGAAATGCATAGATATCACGCAGAACTCCGATTGCGAAGGCAGCTTACTAAACTATAACTGACACTGAAGCACGAAAGCGTGGGGATCAAACAGG
ASV_pk8_gua	Bacteria	Proteobacteria	Alphaproteobacteria	Paracaedibacterales	Paracaedibacteraceae	unclassified Paracaedibacteraceae	unclassified Paracaedibacteraceae	TACGAAGGGAGCGAGCGTTGTTCGGAATAACTGGGCGTAAAGGGCGCGTAGGCGGATTGGTAAGTTTGATGTGAAATACCTGGGCTTAACCTGGGAACTGCATTGGATACTGCTGATCTAGAGTATTGAAAGGGATGATGGAATTATGCATGGAGAGGTGGAATTCATAGATATGCATAGGAACACCGGAGGCGAAGGCGATCATCTGGGCAATAACTGACGCTGAGGCGCGAAAGCGTGGGGAGCAAACAGG
ASV_pl5_cif	Bacteria	Firmicutes	Clostridia	Lachnospirales	Lachnospiraceae	Lachnospiraceae NK4A136 group	unclassified Lachnospiraceae NK4A136 group	TACGTAGGGGGCAAGCGTTATCCGGAATTACTGGGTGTAAAGGGAGCGTAGACGGTCAAGTAAGTCTGGAGTGAAAGGCGGGGGCCCAACCCCCGGACTGCTCTGGAAACTATATGACTAGAGTGCAGGAGAGGTGAGCGGAATTCCTAGTGTAGCGGTGAAATGCGTAGATATTAGGAGGAACACCAGTGGCGAAGGCGGCTCACTGGACTGTAACTGACGTTGAGGCTCGAAAGCGTGGGGAGCAAACAGG
ASV_pq6_7ov	Bacteria	Firmicutes	Clostridia	Oscillospirales	Oscillospiraceae	Intestinimonas	unclassified Intestinimonas	TACGTAGGTGGCAAGCGTTATCCGGATTTACTGGGTGTAAAGGGCGTGTAGGCGGGAGTGCAAGTCAGATGTGAAAACTATGGGCTCAACCCATAGCCTGCATTTGAAACTGTACTTCTTGAGTACTGGAGAGGCAGGCGGAATTCCGTGTGTAGCGGTGAAATGCGTAGATATACGGAGGAACACCAGTGGCGAAGGCGGCCTGCTGGACAGCAACTGACGCTGAGGCGCGAAAGCGTGGGGAGCAAACAGG
ASV_pst_ljw	Bacteria	Firmicutes	Clostridia	Lachnospirales	Lachnospiraceae	unclassified Lachnospiraceae	unclassified Lachnospiraceae	TACGTATGGAGCAAGCGTTATCCGGATTTACTGGGTGTAAAGGGAGCGTAGACGGCATGGCAAGTCTGATGTGAAAGCCCGGGGCTCAACCCCGGAACTGCATTGGAAACTGTCGTGCTGGAGTGCAGGAGAGGTAAGCGGAATTCCTAGTGTAGCGGTGAAATGCGTAGATATTAGGAGGAACACCAGTGGCGAAGGCGGCTTACTGGACTGTAACTGACGTTGAGGCTCGAAAGCGTGGGGAGCAAACAGG
ASV_pu1_43c	Bacteria	Firmicutes	Clostridia	Lachnospirales	Lachnospiraceae	unclassified Lachnospiraceae	unclassified Lachnospiraceae	TACGTAGGGGGCAAGCGTTATCCGGATTTACTGGGTGTAAAGGGAGCGCAGGCGGTGCGGCAAGTCTGAAGTGAAAACCCCGGGCTCAACCTGGGGAGTGCTTTGGAAACTGTCGGACTGGAGTGTGGGAGAGGCAGGCGGAATTCCTAGTGTAGCGGTGAAATGCGTAGATATTAGGAGGAACACCAGTGGCGAAGGCGGCCTGCTGGACCAAGACTGACGCTGAGGCTCGAAAGCGTGGGGAGCAAACAGG
ASV_pwc_dzt	Bacteria	Verrucomicrobiota	Verrucomicrobiae	Verrucomicrobiales	Akkermansiaceae	Akkermansia	muciniphila	TACAGAGGTCTCAAGCGTTGTTCGGAATCACTGGGCGTAAAGCGTGCGTAGGCTGTTTCGTAAGTCGTGTGTGAAAGGCGCGGGCTCAACCCGCGGACGGCACATGATACTGCGAGACTAGAGTAATGGAGGGGGAACCGGAATTCTCGGTGTAGCAGTGAAATGCGTAGATATCGAGAGGAACACTCGTGGCGAAGGCGGGTTCCTGGACATTAACTGACGCTGAGGCACGAAGGCCAGGGGAGCGAAAGGG
ASV_pzb_e1t	Bacteria	Firmicutes	Clostridia	Lachnospirales	Lachnospiraceae	Roseburia	intestinalis	TACGTATGGTGCAAGCGTTATCCGGATTTACTGGGTGTAAAGGGAGCGCAGGCGGTACGGCAAGTCTGATGTGAAAGCCCGGGGCTCAACCCCGGTACTGCATTGGAAACTGTCGGACTAGAGTGTCGGAGGGGTAAGTGGAATTCCTAGTGTAGCGGTGAAATGCGTAGATATTAGGAGGAACACCAGTGGCGAAGGCGGCTTACTGGACGATTACTGACGCTGAGGCTCGAAAGCGTGGGGAGCAAACAGG
ASV_q5w_7pv	Bacteria	Firmicutes	Clostridia	Lachnospirales	Lachnospiraceae	Lachnospiraceae NK4A136 group	unclassified Lachnospiraceae NK4A136 group	TACGTAGGGGGCAAGCGTTATCCGGAATTACTGGGTGTAAAGGGAGCGTAGACGGTCAAGTAAGTCTGGAGTGAAAGGCGGGGGCCCAACCCCCGGACTGCTCTGGAAACTATTTGACTGGAGTGCAGGAGAGGTAAGCGGAATTCCTGGTGTAGCGGTGAAATGCGTAGATATCAGGAGGAACATCGGTGGCGAAGGCGGCTTACTGGACTGTAACTGACGTTGAGGCTCGAAAGCGTGGGGAGCAAACAGG
ASV_q7m_rgv	Bacteria	Firmicutes	Bacilli	Erysipelotrichales	Erysipelotrichaceae	Ileibacterium	valens	TACGTAGGTGGCAAGCGTTATCCGGAATGATTGGGCGTAAAGGGTGAGCAGGCGGTTCTTCAAGTCATGAGTGAAAGGCAGAAGCTTAACTTCTGTTGGCTGATGAGACTGGAGAACTTGAGTACAGGAGAGGGCGGCGGAACTCCATGTGTAGCGGTAAAATGCGTAGAGATATGGAAGAACACCAGTGGCGAAGGCGGCCGCCTGGACTGAAACTGACGCTCAGGCACGAAAGCGTGGGGAGCAAATAGG
ASV_q9j_ai5	Bacteria	Firmicutes	Clostridia	Oscillospirales	Ruminococcaceae	Ruminococcus	unclassified Ruminococcus	TACGTAGGGAGCGAGCGTTGTCCGGAATTACTGGGTGTAAAGGGAGCGTAGGCGGGATTGCAAGTCAGATGTGAAAGGCGGAGGCTCAACCTCCGAGCTGCATTTGAAACTGTAGTTCTTGAGTGAAGTAGAGGTAAGCGGAATTCCTGGTGTAGCGGTGAAATGCGTAGATATCAGGAGGAACACCGGTGGCGAAGGCGGCTTACTGGGCTTTTACTGACGCTGAGGCTCGAAAGCGTGGGGAGCAAACAGG
ASV_qf1_rn9	Bacteria	Bacteroidota	Bacteroidia	Bacteroidales	Muribaculaceae	unclassified Muribaculaceae	unclassified Muribaculaceae	TACGGAGGATGCGAGCGTTATCCGGATTTATTGGGTTTAAAGGGTGCGCAGGCGGAGGGTCAAGTCAGCGGTAAAATTGTGAGGCTCAACCTCATCGAGCCGTTGAAACTGGCCCCCTTGAGTGAGCGAGAAGTATGCGGAATGCGTGGTGTAGCGGTGAAATGCATAGATATCACGCAGAACTCCGATTGCGAAGGCAGCATACCGGCGCTCAACTGACGCTCATGCACGAAAGCGTGGGTATCGAACAGG
ASV_qm6_t7o	Bacteria	Firmicutes	Clostridia	Lachnospirales	Lachnospiraceae	Lachnospiraceae NK4A136 group	unclassified Lachnospiraceae NK4A136 group	TACGTAGGGGGCAAGCGTTATCCGGAATTACTGGGTGTAAAGGGAGCGTAGACGGTGATGCAAGTCTGGAGTGAAAGGCGGGGGCCCAACCCCCGGACTGCTCTGGAAACTGTGTAACTTGAGTGCAGGAGAGGTAAGCGGAATTCCTAGTGTAGCGGTGAAATGCGTAGATATTAGGAGGAACACCAGTGGCGAAGGCGGCTTACTGGACTGTAACTGACGTTGAGGCTCGAAAGCGTGGGGAGCAAACAGG
ASV_qp0_t2q	Bacteria	Proteobacteria	Alphaproteobacteria	Rickettsiales	Mitochondria	unclassified Mitochondria	unclassified Mitochondria	GACGGGGGGGGCAAGTGTTCTTCGGAATGACTGGGCGTAAAGGGCACGTAGGCGGTGAATCGGGTTGAAAGTGAAAGTCGCCAAAAAGTGGCGGAATGCTCTCGAAACCAATTCACTTGAGTGAGACAGAGGAGAGTGGAATTTCGTGTGTAGGGGTGAAATCCGTAGATCTACGAAGGAACGCCAAAAGCGAAGGCAGCTCTCTGGGTCCCTACCGACGCTGGGGTGCGAAAGCATGGGGAGCGAACAGG
ASV_qpg_65j	Bacteria	Bacteroidota	Bacteroidia	Bacteroidales	Muribaculaceae	unclassified Muribaculaceae	unclassified Muribaculaceae	TACGGAGGATGCGAGCGTTATCCGGATTTATTGGGTTTAAAGGGTGCGCAGGCGGGCAGTTAAGTCAGCGGTAAAAGCCCGGGGCTCAACCCCGGCGAGCCGTTGAAACTGGTTGTCTTGAGTTGGAGAGAAGTATGCGGAATGCGCGGTGTAGCGGTGAAATGCATAGATATCGCGCAGAACTCCGATTGCGAAGGCAGCATACCGGCTCCATACTGACGCTGAGGCACGAAAGTGCGGGGATCGAACAGG
ASV_qpw_vqc	Bacteria	Firmicutes	Clostridia	Lachnospirales	Lachnospiraceae	Lachnospiraceae UCG-001	unclassified Lachnospiraceae UCG-001	TACGTAGGGGGCGAGCGTTATCCGGATTTACTGGGTGTAAAGGGAGCGCAGGCGGCGTGGCAAGTCAGATGTGAAAACCCGGGGCCCAACCCCGGGACTGCATTTGAAACTGCCATGCTGGAGTGCCGGAGAGGCAAGTGGAATTCCTAGTGTAGCGGTGAAATGCGTAGATATTAGGAGGAACACCAGTGGCGGAGGCGGCTTGCTGGACGGTAACTGACGCTGAGGCTCGAAAGCGTGGGGAGCAAACAGG
ASV_qst_fcy	Bacteria	Firmicutes	Clostridia	Lachnospirales	Lachnospiraceae	Lachnospiraceae NK4A136 group	unclassified Lachnospiraceae NK4A136 group	TACGTAGGGGGCAAGCGTTATCCGGAATTACTGGGTGTAAAGGGAGCGTAGACGGTAATGTAAGTCTGGAGTGAAAGGCCGGGGCCCAACCCCGGGACTGCTCTGGAAACTATGTTACTTGAGTGCAGGAGAGGTAAGCGGAATTCCTAGTGTAGCGGTGAAATGCGTAGATATTAGGAGGAACACCAGTGGCGAAGGCGGCTTACTGGACTGTAACTGACGTTGAGGCTCGAAAGCGTGGGGAGCAAACAGG
ASV_qsy_ckh	Bacteria	Firmicutes	Bacilli	Lactobacillales	Lactobacillaceae	Lactobacillus	unclassified Lactobacillus	TACGTAGGTGGCAAGCGTTGTCCGGATTTATTGGGCGTAAAGCGAGCGCAGGCGGAGAAATAAGTCTGATGTGAAAGCCCTCGGCTTAACCGGGGAATTGCATCGGAAACTGTTTTTCTTGAGTGCAGAAGAGGAGAGTGGAACTCCATGTGTAGCGGTGGAATGCGTAGATATATGGAAGAACACCAGTGGCGAAGGCGGCTCTCTGGTCTGCAACTGACGCTGAGGCTCGAAAGCATGGGTAGCGAACAGG
ASV_qtc_urj	Bacteria	Firmicutes	Clostridia	Lachnospirales	Lachnospiraceae	Lachnospiraceae NK4A136 group	unclassified Lachnospiraceae NK4A136 group	TACGTAGGGGGCAAGCGTTATCCGGATTTACTGGGTGTAAAGGGAGCGTAGACGGCAGCGCAAGTCTGGAGTGAAATCCCGGGGCTCAACCCCGGAACTGCTTTGGAAACTGTGCAGCTGGAGTGCAGGAGAGGTAAGCGGAATTCCTAGTGTAGCGGTGAAATGCGTAGATATTAGGAGGAACACCGGTGGCGAAGGCGGCTTACTGGACTGTAACTGACGTTGAGGCTCGAAAGCGTGGGGAGCAAACAGG
ASV_qte_369	Bacteria	Firmicutes	Clostridia	Lachnospirales	Lachnospiraceae	unclassified Lachnospiraceae	unclassified Lachnospiraceae	TACGTAGGGGGCAAGCGTTATCCGGATTTACTGGGTGTAAAGGGAGCGTAGACGGCAGTGCAAGTCAGAAGTGAAAGGTCGGGGCTCAACCCCGGGACTGCTTTTGAAACTGTGCAGCTAGAGTGCAGGAGAGGCAAGCGGAATTCCTAGTGTAGCGGTGAAATGCGTAGATATTAGGAGGAACACCAGTGGCGAAGGCGGCTTGCTGGACTGTAACTGACGTTGAGGCTCGAAAGCGTGGGGAGCAAACAGG
ASV_qy8_unb	Bacteria	Proteobacteria	Gammaproteobacteria	Burkholderiales	Oxalobacteraceae	Oxalobacter	unclassified Oxalobacter	TACGTAGGGTGCGAGCGTTAATCGGAATTACTGGGCGTAAAGCGTGCGCAGGCGGTTGTGTAAGACAGGTGTGAAATGCCCGGGCTTAACCTGGGGACTGCACTTGTGACTGCACGGCTAGAGTGTGTCAGAGGGGGGTAGAATTCCACGTGTAGCAGTGAAATGCGTAGATATGTGGAGGAATACCGATGGCGAAGGCAGCCCCCTGGGATAACACTGACGCTCATGCACGAAAGCGTGGGGAGCAAACAGG
ASV_qzd_als	Bacteria	Bacteroidota	Bacteroidia	Bacteroidales	Bacteroidaceae	Bacteroides	uniformis	TACGGAGGATCCGAGCGTTATCCGGATTTATTGGGTTTAAAGGGAGCGTAGGCGGACGCTTAAGTCAGTTGTGAAAGTTTGCGGCTCAACCGTAAAATTGCAGTTGATACTGGGTGTCTTGAGTACAGTAGAGGCAGGCGGAATTCGTGGTGTAGCGGTGAAATGCTTAGATATCACGAAGAACTCCGATTGCGAAGGCAGCTTGCTGGACTGTAACTGACGCTGATGCTCGAAAGTGTGGGTATCAAACAGG
ASV_r00_u90	Bacteria	Firmicutes	Clostridia	Lachnospirales	Lachnospiraceae	Acetatifactor	unclassified Acetatifactor	TACGTAGGGGGCAAGCGTTATCCGGATTTACTGGGTGTAAAGGGAGCGTAGACGGCGAGACAAGTCTGGAGTGAAAGCCCGCGGCTCAACCGGGGGACTGCTCTGGAAACTGTTTGGCTTGAGTGCGGGAGGGGCAGGCGGAATTCCTGGTGTAGCGGTGAAATGCGTAGATATCAGGAGGAACACCGGCGGCGAAGGCGGCCTGCTGGACCGTGACTGACGTTGAGGCTCGAAAGCGTGGGGAGCAAACAGG
ASV_r05_gw4	Bacteria	Bacteroidota	Bacteroidia	Bacteroidales	Muribaculaceae	unclassified Muribaculaceae	unclassified Muribaculaceae	TACGGAGGATGCGAGCGTTATCCGGATTTATTGGGTTTAAAGGGTGCGTAGGCGGCGTTCCAAGTCAGCGGTAAAATTGCGGGGCTCAACCCCGCCGAGCCGTTGAAACTGGCGCGCTTGAGTGGGCGAGAAGTATGCGGAATGCGTGGTGTAGCGGTGAAATGCATAGATATCACGCAGAACCCCGATTGCGAAGGCAGCATACCGGCGCCCGACTGACGCTGAAGCACGAAAGCGTGGGTATCGAACAGG
ASV_r40_wy4	Bacteria	Bacteroidota	Bacteroidia	Bacteroidales	Muribaculaceae	unclassified Muribaculaceae	unclassified Muribaculaceae	TACGGAGGATGCGAGCGTTATCCGGATTTATTGGGTTTAAAGGGTGCGTAGGCGGGCTGTCAAGTCAGCGGTAAAAATTCGGGGCTCAACCCCGTCCTGCCGTTGAAACTGGCGGTCTTGAGTGAGCGAGAGGTATGCGGAATGCGTGGTGTAGCGGTGAAATGCATAGATATCACGCAGAACCCCGATTGCGAAGGCAGCATACCGGTGCTCAACTGACGCTGAGGCACGAAAGCGTGGGTATCAAACAGG
ASV_r5o_96y	Bacteria	Firmicutes	Clostridia	Lachnospirales	Lachnospiraceae	Lachnospiraceae AC2044 group	bacterium	TACGTAGGGGGCAAGCGTTATCCGGATTTACTGGGTGTAAAGGGAGCGTAGACGGCATGGCAAGTCTGAAGTGAAAGCCCGGGGCTCAACCGCGGGACTGCTTTGGAAACTGTTAAGCTGGAGTGCAGGAGAGGTAAGTGGAATTCCTAGTGTAGCGGTGAAATGCGTAGATATTAGGAGGAACACCAGTGGCGAAGGCGGCTTACTGGACTGTAACTGACGTTGAGGCTCGAAAGCGTGGGGAGCAAACAGG
ASV_r5w_cyh	Bacteria	Firmicutes	Clostridia	Lachnospirales	Lachnospiraceae	unclassified Lachnospiraceae	unclassified Lachnospiraceae	TACGTAGGGGGCAAGCGTTATCCGGATTTACTGGGTGTAAAGGGAGCGTAGACGGCTGTGCAAGTCAGAAGTGAAAGCCCGGGGCTCAACCCCGGGACTGCTTTTGAAACTGTGCGGCTGGAGTGCAGGAGAGGTAAGCGGAATTCCTGGTGTAGCGGTGAAATGCGTAGATATCAGGAGGAACACCGGTGGCGAAGGCGGCTTACTGGACTGTAACTGACGTTGAGGCTCGAAAGCGTGGGGAGCAAACAGG
ASV_r9i_4hr	Bacteria	Firmicutes	Clostridia	Lachnospirales	Lachnospiraceae	Cellulosilyticum	unclassified Cellulosilyticum	TACGTAGGGAGCAAGCGTTATCCGGAATTACTGGGTGTAAAGGGTGCGCAGGCGGCTCTGTAAGTCACAAGTGAAATTTTGAGGCTCAACCTCAAAGCTGCTAGTGAAACTATAGAGCTAGAGTGTGGGAGAGGAAAGTGGAACTTTGAGTGTAGCGGTGAAATGCGTAGAGATTCAAAGGAACACCAGTAGCGAAGGCGGCTTTCTGGACCATAACTGACGCTCAGGCACGAAAGCGTGGGGAGCAAACAGG
ASV_rah_hg8	Bacteria	Bacteroidota	Bacteroidia	Bacteroidales	Muribaculaceae	unclassified Muribaculaceae	unclassified Muribaculaceae	TACGGAGGATGCGAGCGTTATCCGGATTTATTGGGTTTAAAGGGTGCGTAGGCGGCGAGTTAAGTCAGCGGTAAAAGCCCGGGGCTCAACCCCGGCCCGCCGTTGAAACTGGCTGGCTTGAGTTGGGGAAAGGCAGGCGGAATGCGCGGTGTAGCGGTGAAATGCATAGATATCGCGCAGAACCCCGATTGCGAAGGCAGCCTGCCGGCCCCACACTGACGCTGAGGCACGAAAGCGTGGGTATCGAACAGG
ASV_rb0_62k	Bacteria	Bacteroidota	Bacteroidia	Bacteroidales	Bacteroidaceae	Bacteroides	unclassified Bacteroides	TACGGAGGATCCGAGCGTTATCCGGATTTATTGGGTTTAAAGGGAGCGTAGGTGGATTGTTAAGTCAGTTGTGAAAGTTTGCGGCTCAACCGTAAAATTGCAGTTGAAACTGGCAGTCTTGAGTACAGTAGAGGTGGGCGGAATTCGTGGTGTAGCGGTGAAATGCTTAGATATCACGAAGAACTCCGATTGCGAAGGCAGCTCACTGGACTGTTTACTGACACTGATGCTCGAAAGTGTGGGTATCAAACAGG
ASV_rdn_10x	Bacteria	Firmicutes	Clostridia	Lachnospirales	Lachnospiraceae	Lachnospiraceae NK4A136 group	bacterium	TACGTAGGGGGCAAGCGTTATCCGGATTTACTGGGTGTAAAGGGAGCGTAGACGGCGATGCAAGTCTGAAGTGAAAGGCGGGGGCCCAACCCCCGGACTGCTTTGGAAACTGTATGGCTGGAGTGCAGGAGAGGTAAGTGGAATTCCTAGTGTAGCGGTGAAATGCGTAGATATTAGGAGGAACACCAGTGGCGAAGGCGGCTTACTGGACTGTAACTGACGTTGAGGCTCGAAAGCGTGGGGAGCAAACAGG
ASV_rdy_wst	Bacteria	Bacteroidota	Bacteroidia	Bacteroidales	Rikenellaceae	Alistipes	unclassified Alistipes	TACGGAGGATTCAAGCGTTATCCGGATTTATTGGGTTTAAAGGGTGCGTAGGCGGTCGGATAAGTTAGAGGTGAAATCCCGGGGCTCAACTTCGGAATTGCCTCTGATACTGTTCGGCTAGAGAGTAGTTGCGGTAGGCGGAATGTATGGTGTAGCGGTGAAATGCTTAGAGATCATACAGAACACCGATTGCGAAGGCAGCTTACCAAGCTACATCTGACGTTGAGGCACGAAAGCGTGGGGAGCAAACAGG
ASV_rex_1dw	Bacteria	Firmicutes	Clostridia	Lachnospirales	Lachnospiraceae	Lachnospiraceae NK4A136 group	bacterium	TACGTAGGGGGCAAGCGTTATCCGGATTTACTGGGTGTAAAGGGAGCGTAGACGGCAGCGCAAGTCTGGAGTGAAATCCCATGGCTTAACCATGGAACTGCTTTGGAAACTGTGCAGCTGGAGTGCAGGAGAGGTAAGCGGAATTCCTAGTGTAGCGGTGAAATGCGTAGATATTAGGAGGAACACCAGTGGCGAAGGCGGCTTACTGGACTGTAACTGACGTTGAGGCTCGAAAGCGTGGGGAGCAAACAGG
ASV_rkx_2u8	Bacteria	Firmicutes	Bacilli	Acholeplasmatales	Acholeplasmataceae	Anaeroplasma	unclassified Anaeroplasma	TACGTAGGGAGCGAGCGTTATCCGGAATTATTGGGCGTAAAGGGTGCGTAGATGGCACAAAAAGTCTCTTGTAAAAATGCTAGGCTCAACCTAGTAGAGCAAGAGATACTAATGAGCTAGAGTATGGCAGAGGCAAGTGGAACTACATGTGTAGCGGTAAAATGCGTAAATATATGTAAGAACACCAGTGGCGAAGGCGGCTTGCTGGGCCGATACTGACATTGAGGCACGAAAGCGTGGGGAGCAAACAGG
ASV_rky_dgt	Bacteria	Firmicutes	Clostridia	Oscillospirales	Oscillospiraceae	Oscillibacter	unclassified Oscillibacter	TACGTAGGTGGCAAGCGTTGTCCGGATTTACTGGGTGTAAAGGGCGTGCAGCCGGGAAGACAAGTCAGATGTGAAATCCCGCGGCTCAACCGCGGAACTGCATTTGAAACTGTCTTTCTTGAGTATCGGAGAGGTAATCGGAATTCCTAGTGTAGCGGTGAAATGCGTAGATATTAGGAAGAACACCAGTGGCGAAGGCGGATTACTGGACGACAACTGACGGTGAGGCGCGAAAGCGTGGGGAGCAAACAGG
ASV_rqg_gxt	Bacteria	Firmicutes	Clostridia	Lachnospirales	Lachnospiraceae	Lachnospiraceae NK4A136 group	unclassified Lachnospiraceae NK4A136 group	TACGTAGGGGGCAAGCGTTATCCGGATTTACTGGGTGTAAAGGGAGCGTAGACGGCTGTGCAAGTCTGAAGTGAAATGCCGGGGCCCAACCCCGGAACTGCTTTGGAAACTGTACAGCTAGAGTGCAGGAGGGGTGAGCGGAATTCCTAGTGTAGCGGTGAAATGCGTAGATATTAGGAGGAACACCGGTGGCGAAGGCGGCTCACTGGACTGTAACTGACGTTGAGGCTCGAAAGCGTGGGGAGCAAACAGG
ASV_rsu_hh5	Bacteria	Bacteroidota	Bacteroidia	Bacteroidales	Marinifilaceae	Odoribacter	unclassified Odoribacter	TACGGAGGATGCGAGCGTTATCCGGATTTATTGGGTTTAAAGGGTGCGTAGGCGGCGCGTTAAGTTAGTGGTTAAATGCCGGGGCTAAACCCCGGGCTGCCATTAAAACTGGCGTGCTCGAGTACAGTCGAGGTAGGCGGAACAAGTCAAGTAGCGGTGAAATGCTTAGATATGACTTAGAACTCCGATAGCGAAGGCAGCTTACCAGGCTGAGACTGACGCTGAAGCACGAGAGCGTGGGTAGCGAACAGG
ASV_ry4_rov	Bacteria	Firmicutes	Clostridia	Oscillospirales	Butyricicoccaceae	Butyricicoccus	unclassified Butyricicoccus	TACGTAGGGAGCAAGCGTTATCCGGATTTACTGGGTGTAAAGGGCGTGTAGGCGGGCATGCAAGCCAGAAGTGAAATCTGGGGGCTTAACCCCCAAACTGCTTTTGGAACTGCGTGTCTTGAGTGATGGAGAGGCAGGCGGAATTCCCAGTGTAGCGGTGAAATGCGTAGATATTGGGAGGAACACCAGTGGCGAAGGCGGCCTGCTGGACATTAACTGACGCTGAGGCGCGAAAGCGTGGGGAGCAAACAGG
ASV_s1y_3fa	Bacteria	Firmicutes	Clostridia	Lachnospirales	Lachnospiraceae	unclassified Lachnospiraceae	unclassified Lachnospiraceae	TACGTAGGGGGCAAGCGTTATCCGGATTTACTGGGTGTAAAGGGTGCGTAGGTGGCATGGCAAGTCAGAAGTGAAAGCCCGGGGCTCAACCCCGCGGACTGCTTTTGAAACTGTCAGGCTGGAGTACAGGAGAGGTAAGCGGAATTCCTAGTGTAGCGGTGAAATGCGTAGATATTAGGAGGAACACCAGTGGCGAAGGCGGCTTACTGGACTGTAACTGACACTGAGGCACGAAAGCGTGGGGAGCAAACAGG
ASV_s2w_m56	Bacteria	Bacteroidota	Bacteroidia	Bacteroidales	Rikenellaceae	Alistipes	unclassified Alistipes	TACGGAGGATCCAAGCGTTATCCGGATTTATTGGGTTTAAAGGGTGCGTAGGCGGTTTTATAAGTTAGAGGTGAAAATTCGGGGCTCAACTCCGGACGTGCCTCTAATACTGTATGACTAGAGAATAGATGCGGTAGGCGGAATGTATGGTGTAGCGGTGAAATGCGTAGAGATCATACAGAACACCGATTGCGAAGGCAGCTTACCAAACTATATCTGACGTTGAGGCACGAAAGCGTGGGGAGCAAACAGG
ASV_s87_ll2	Bacteria	Campylobacterota	Campylobacteria	Campylobacterales	Helicobacteraceae	Helicobacter	ganmani	TACGGAGGGTGCAAGCGTTACTCGGAATCACTGGGCGTAAAGAGCGCGTAGGCGGGATAGCAAGTCAGATGTGAAATCCTATGGCTTAACCATAGAACTGCATTTGAAACTGTTATTCTAGAGTATGGGAGAGGTAGGTGGAATTCTTGGTGTAGGGGTAAAATCCGTAGAGATCAAGAGGAATACTCATTGCGAAGGCGACCTGCTAGAACATAACTGACGCTGATGCGCGAAAGCGTGGGGAGCAAACAGG
ASV_s8z_cfr	Bacteria	Proteobacteria	Gammaproteobacteria	Enterobacterales	Pasteurellaceae	Rodentibacter	unclassified Rodentibacter	TACGGGGGGTGCGAGCGTTAATCGGAATAACTGGGCGTAAAGGGCACGCAGGCGGATTTTTAAGTGAGGTGTGAAAGCCCCGGGCTTAACCTGGGAATTGCATTTCAGACTGGGAATCTAGAGTACTTTAGGGAGGGGTAGAATTCCACGTGTAGCGGTGAAATGCGTAGAGATGTGGAGGAATACCGAAGGCGAAGGCAGCCCCTTGGGGATGTACTGACGCTCATGTGCGAAAGCGTGGGGAGCAAACAGG
ASV_sal_gj2	Bacteria	Firmicutes	Clostridia	Oscillospirales	Oscillospiraceae	Intestinimonas	unclassified Intestinimonas	TACGTAGGTGGCAAGCGTTATCCGGATTTACTGGGTGTAAAGGGCGTGTAGGCGGGGAAGCAAGTCAGATGTGAAAACCACGGGCTCAACCTGTGGCCTGCATTTGAAACTGTTTTTCTTGAGTGCTGGAGAGGCAATCGGAATTCCGTGTGTAGCGGTGAAATGCGTAGATATACGGAGGAACACCAGTGGCGAAGGCGGATTGCTGGACAGTAACTGACGCTGAGGCGCGAAAGCGTGGGGAGCAAACAGG
ASV_sb8_she	Bacteria	Bacteroidota	Bacteroidia	Bacteroidales	Muribaculaceae	unclassified Muribaculaceae	unclassified Muribaculaceae	TACGGAGGATGCGAGCGTTATCCGGATTTATTGGGTTTAAAGGGTGCGTAGGCGGAATGGAAAGTCAGCGGTAAAAATTCCGGGCTCAACCCGGTCGTGCCGTTGAAACTGTCGTTCTTGAGTGAGCGAGAAGTATGCGGAATGCGTGGTGTAGCGGTGAAATGCATAGATATCACGCAGAACTCCGATTGCGAAGGCAGCATACCGGCGCTCAACTGACGCTGAAGCACGAAGGCGTGGGGATCAAACAGG
ASV_slb_jp5	Bacteria	Cyanobacteria	Vampirivibrionia	Gastranaerophilales	unclassified Gastranaerophilales	unclassified Gastranaerophilales	unclassified Gastranaerophilales	TACGGAGGGTGCAAGCGTTGTCCGGAATCATTGGGCGTAAAGAGTTCGTAGGTGGCATATTAAGTCTGGTGTTAAATGCAGAAGCTCAACTTCTGTTCGGCACTGGATACTGGTAAGCTTGAATGCGGTAGAGGTAAAGGGAATTCCTGGTGTAGCGGTGAAATGCGTAGATATCAGGAGGAACATCGGTGGCGTAAGCGCTTTACTGGGCCGTAATTGACACTGAGGAACGAAAGCCGGGGTAGCAAATGGG
ASV_ssu_ooc	Bacteria	Proteobacteria	Alphaproteobacteria	Rhodospirillales	unclassified Rhodospirillales	unclassified Rhodospirillales	unclassified Rhodospirillales	TACGAAGGGGGCAAGCGTTGTTCGGAATTACTGGGCGTAAAGGGTGTGTAGGCGGATTAGTAAGATAGTGGTGAAATGCCCGAGCTCAACTTGGGAACTGCCATTATAACTATTGATCTAGAGTGACAGAGAGGATATTGGAATACCCAGTGTAGAGGTGAAATTCGTAGATATTGGGTAGAACACCAGAGGCGAAGGCGAGTATCTGGCTGTCAACTGACGCTGAGGCACGAAAGCATGGGGATCAAACAGG
ASV_swu_vgt	Bacteria	Bacteroidota	Bacteroidia	Bacteroidales	Rikenellaceae	Alistipes	unclassified Alistipes	TACGGAGGATTCAAGCGTTATCCGGATTTATTGGGTTTAAAGGGTGCGTAGGCGGTTTGATAAGTTGGAGGTGAAATGTTAGGGCTTAACCCTGAAACTGCCTCCAATACTGTTGGACTAGAGAGTAGTTGCGGTAGGCGGAATGTATGGTGTAGCGGTGAAATGCTTAGAGATCATACAGAACACCGATTGCGAAGGCAGCTTACCAAACTATATCTGACGTTGAGGCACGAAAGCGTGGGGAGCAAACAGG
ASV_t0z_6xv	Bacteria	Bacteroidota	Bacteroidia	Bacteroidales	Bacteroidaceae	Bacteroides	uniformis	TACGGAGGATCCGAGCGTTATCCGGATTTATTGGGTTTAAAGGGAGCGTAGGCGGACGCTTAAGTCAGTTGTGAAAGTTTGCGGCTCAACCGTAAAATTGCAGTTGATACTGGGTGTCTTGAGTACAGTAGAGGCAGGCGGAATTCGTGGTGTAGCGGTGAAATGCTTAGATATCACGAAGAACTCCGATTGCGAAGGCAGCCTGCTGGACTGTAACTGACGCTGATGCTCGAAAGTGTGGGTATCAAACAGG
ASV_t1a_fwz	Bacteria	Bacteroidota	Bacteroidia	Bacteroidales	Muribaculaceae	unclassified Muribaculaceae	unclassified Muribaculaceae	TACGGAGGATGCGAGCGTTATCCGGATTTATTGGGTTTAAAGGGTGCGTAGGCGGCCAGCCAAGTCAGCGGTCAAATCCCGGGGCTCAACCCCGGGCCGCCGTTGAAACTGGCAGGCTCGAGTGGGCGAGAAGTACGCGGAATGCGTGGTGTAGCGGTGAAATGCATAGATATCACGCAGAACCCCGATTGCGAAGGCAGCGTACCGGCGCCCAACTGACGCTGAGGCACGAAAGTGCGGGGATCAAACAGG
ASV_t1h_fp5	Bacteria	Firmicutes	Clostridia	Lachnospirales	Lachnospiraceae	Lachnospiraceae NK4A136 group	unclassified Lachnospiraceae NK4A136 group	TACGTAGGGGGCAAGCGTTATCCGGATTTACTGGGTGTAAAGGGAGCGTAGACGGTGCGCCAAGTCTGGAGTGAAATGCCGCGGCTTAACCGCGGAACTGCTTTGGAAACTGGCGCGCTTGAGTGCGGGAGGGGTAAGCGGAATTCCTAGTGTAGCGGTGAAATGCGTAGATATTAGGAGGAACACCGGTGGCGAAGGCGGCTTACTGGACCGTAACTGACGTTGAGGCTCGAAAGCGTGGGGAGCAAACAGG
ASV_t3x_tg9	Bacteria	Bacteroidota	Bacteroidia	Bacteroidales	Bacteroidaceae	Bacteroides	unclassified Bacteroides	TACGGAGGATCCGAGCGTTATCCGGATTTATTGGGTTTAAAGGGAGCGTAGGCGGGCGCTTAAGTCAGTTGTGAAAGTTTGCGGCTCAACCGTAAAATTGCAGTTGATACTGGGCGCCTTGAGTGCGGCAGAGGTAGGCGGAATTCGTGGTGTAGCGGTGAAATGCTTAGATATCACGAAGAACTCCGATTGCGAAGGCAGCTTACTGGACCGTAACTGACGCTGATGCTCGAAAGTGTGGGTATCAAACAGG
ASV_t54_f8i	Bacteria	Bacteroidota	Bacteroidia	Bacteroidales	Muribaculaceae	unclassified Muribaculaceae	unclassified Muribaculaceae	TACGGAGGATGCGAGCGTTATCCGGATTTATTGGGTTTAAAGGGTGCGTAGGCGGGCTGTTAAGTCAGCGGTAAAATGTCGGGGCTCAACCCCGGCCGGCCGTTGAAACTGGCGGTCTTGAGTGAGCGAGAAGTATGCGGAATGCGTGGTGTAGCGGTGAAATGCATAGATATCACGCAGAACTCCGATTGCGAAGGCAGCATACCGGCGCTCAACTGACGCTGAGGCACGAAAGCGTGGGGATCAAACAGG
ASV_t63_waa	Bacteria	Firmicutes	Clostridia	Lachnospirales	Lachnospiraceae	unclassified Lachnospiraceae	unclassified Lachnospiraceae	TACGTAGGGGGCAAGCGTTATCCGGATTTACTGGGTGTAAAGGGAGCGTAGACGGTGATGCAAGTCTGGAGTGAAAGCCCGGGGCCCAACCCCGGGACTGCTTTGGAAACTGTGCCACTGGAGTACAGGAGGGGCAGGCGGAATTCCTGGTGTAGCGGTGAAATGCGTAGATATCAGGAGGAACACCGGCGGCGAAGGCGGCCTGCTGGACTGAAACTGACGTTGAGGCTCGAAAGCGTGGGGAGCAAACAGG
ASV_t7f_dxv	Bacteria	Cyanobacteria	Vampirivibrionia	Gastranaerophilales	unclassified Gastranaerophilales	unclassified Gastranaerophilales	unclassified Gastranaerophilales	TACGGAGGGTGCAAGCGTTGTCCGGAATCATTGGGCGTAAAGAGTTCGTAGGCGGCATGTAAAGTCAGGTGTTAAAGGCGCAGGCTCAACCTGTGTATGGCACTTGATACTTGCAAGCTGGAATGCGGTAGAGGTAAAGGGAATTCCTGGTGTAGCGGTGAAATGCTTAGATATCAGGAGGAACATCGGTGGCGTAAGCGCTTTACTGGGCCGTAATTGACGCTGAGGAACGAAAGCCAGGGTAGCAAATGGG
ASV_t95_e08	Bacteria	Firmicutes	Clostridia	Lachnospirales	Lachnospiraceae	Lachnospiraceae NK4A136 group	unclassified Lachnospiraceae NK4A136 group	TACGTAGGGGGCAAGCGTTATCCGGATTTACTGGGTGTAAAGGGAGCGTAGACGGCTGTGCAAGTCTGGAGTGAAAGCCCGGGGCTCAACCCCGGGACTGCTTTGGAAACTGTATGGCTGGAGTGCAGGAGAGGTAAGTGGAATTCCTAGTGTAGCGGTGAAATGCGTAGATATTAGGAGGAACACCAGTGGCGAAGGCGGCTTACTGGACTGTAACTGACGTTGAGGCTCGAAAGCGTGGGGAGCAAACAGG
ASV_taj_vi5	Bacteria	Bacteroidota	Bacteroidia	Bacteroidales	Rikenellaceae	Alistipes	unclassified Alistipes	TACGGAGGATCCGAGCGTTATCCGGATTTATTGGGTTTAAAGGGTGCGTAGGCGGTTGGATAAGTTAGAGGTGAAATACCGGGGCTCAACTCCGGAACTGCCTCTGATACTGTTCGGCTAGAGAGTAGATGCGGTAGGCGGAATGTATGGTGTAGCGGTGAAATGCTTAGAGATCATACAGAACACCGATTGCGAAGGCAGCTTACCAAACTACGACTGACGTTGAGGCACGAAAGCGTGGGGAGCAAACAGG
ASV_tc0_9ii	Bacteria	Bacteroidota	Bacteroidia	Bacteroidales	Muribaculaceae	unclassified Muribaculaceae	unclassified Muribaculaceae	TACGGAGGATGCGAGCGTTATCCGGATTTATTGGGTTTAAAGGGTGCGTAGGCGGGCCTTCAGGCCGGCGGTAAAATTGCGGGGCTCAACCCCGCCGAGCCGTCGGAACCGGGGGCCTTGAGTACCGGAGAAGTACGCGGAATGCGTGGTGTAGCGGTGAAATGCATAGATATCACGCAGAACCCCGATTGCGAAGGCAGCGTACCGGCCGGTCACTGACGCTGAGGCACGAAAGCGCGGGTATCGAACAGG
ASV_tg7_mzy	Bacteria	Firmicutes	Clostridia	Peptococcales	Peptococcaceae	unclassified Peptococcaceae	unclassified Peptococcaceae	TACGTAGGGAGCAAGCGTTGTCCGGAATTACTGGGCGTAAAGGGCGCGTAGGTGGGCGCTTAAGTCAGGTGTGAAAACTCCGGGCTCAACCTGGAGACTGCACTTGAAACTGGGTGTCTTGAGGGCAGGAGAGGAAAGTGGAATTCCTAGTGTAGCGGTGAAATGCGTAGATATTAGGAGGAACACCAGTGGCGAAGGCGACTTTCTGGACTGTACCTGACGCTGAGGCGCGAAAGCGTGGGTAGCGAACGGG
ASV_til_rqc	Bacteria	Proteobacteria	Gammaproteobacteria	Enterobacterales	Pasteurellaceae	Mannheimia	unclassified Mannheimia	TACGGGGGGTGCGAGCGTTAATCAGAATAACTGGGCGTAAAGGGCACGCAGGCGGTTGTTTAAGTGAGGTGTGAAAGCCCCGGGCTTAACCTGGGAATTGCATTTCAGACTGGACAACTAGAGTACTTTAGGGAGGGGTAGAATTCCACGTGTAGCGGTGAAATGCGTAGAGATGTGGAGGAATACCGAAGGCGAAGGCAGCCCCTTGGGAATGTACTGACGCTCATGTGCGAAAGCGTGGGGAGCAAACAGG
ASV_tiz_ptb	Bacteria	Firmicutes	Clostridia	Lachnospirales	Lachnospiraceae	Lachnospiraceae NK4A136 group	unclassified Lachnospiraceae NK4A136 group	TACGTAGGGGGCAAGCGTTATCCGGATTTACTGGGTGTAAAGGGAGCGTAGACGGCAGCGCAAGTCTGGAGTGAAATCCCATGGCTTAACCATGGAACTGCTTTGGAAACTGTGCAGCTAGAGTGCAGGAGAGGTAAGCGGAATTCCTAGTGTAGCGGTGAAATGCGTAGATATTAGGAGGAACACCAGTGGCGAAGGCGGCTTACTGGACTGTAACTGACGTTGAGGCTCGAAAGCGTGGGGAGCAAACAGG
ASV_tnz_8cx	Bacteria	Proteobacteria	Gammaproteobacteria	Pseudomonadales	Moraxellaceae	Acinetobacter	baumannii/bouvetii/haemolyticus/johnsonii/junii/lwoffii/oleivorans/oryzae/schindleri	TACAGAGGGTGCGAGCGTTAATCGGATTTACTGGGCGTAAAGCGTGCGTAGGCGGCTTTTTAAGTCGGATGTGAAATCCCTGAGCTTAACTTAGGAATTGCATTCGATACTGGGAAGCTAGAGTATGGGAGAGGATGGTAGAATTCCAGGTGTAGCGGTGAAATGCGTAGAGATCTGGAGGAATACCGATGGCGAAGGCAGCCATCTGGCCTAATACTGACGCTGAGGTACGAAAGCATGGGGAGCAAACAGG
ASV_tob_gh0	Bacteria	Firmicutes	Bacilli	RF39	unclassified RF39	unclassified RF39	unclassified RF39	TACGTAGGTGGCGAGCGTTATCCGGATTTATTGGGCGTAAAGCGTCCGCAGACGGCTTGTTAAGTCTAGAATCAAAGCCCGGAGCTTAACTTCGGTTCGTTCTAGAAACTGGCAGGCTTGAGTATAGTAGAGGCAAGTGGAATTTCTAGTGTAGCGGTAGAATGCGTAGATATTAGAAGGAACACCAGTGGCGAAGGCGACTTGCTGGGCTATTACTGACGTTCATGGACGAAAGCGTGGGGAGCGAATAGG
ASV_tqe_wli	Bacteria	Bacteroidota	Bacteroidia	Bacteroidales	Muribaculaceae	unclassified Muribaculaceae	unclassified Muribaculaceae	TACGGAGGATGCGAGCGTTATCCGGATTTATTGGGTTTAAAGGGTGCGTAGGCGGGCTGTTAAGTCAGCGGTAAAATCGAGGGGCTCAACCCCTTCCAGCCGTTGAAACTGGCGGCCTTGAGTGGGCGAGAAGTGCGCGGAATGCGTGGTGTAGCGGTGAAATGCATAGATATCACGCAGAACTCCGATTGCGAAGGCAGCGCACCGGCGCCCAACTGACGCTGAAGCACGAAGGCGTGGGTATCGAACAGG
ASV_trk_syi	Bacteria	Bacteroidota	Bacteroidia	Bacteroidales	Muribaculaceae	unclassified Muribaculaceae	unclassified Muribaculaceae	TACGGAGGATGCGAGCGTTATCCGGATTTATTGGGTTTAAAGGGTGCGTAGGCGGCCTGACAAGCCGGCGGTAAAAATGCGGTGCTCAACGCCGTACAGCCGTCGGAACTGTCGAGCTCGAGTTGGTGAGAAGTACGCGGAATGCGTGGTGTAGCGGTGAAATGCATAGATATCACGCAGAACTCCGATTGCGAAGGCAGCGTACCGGCGCCATACTGACGCTGAGGCACGAAAGCGTGGGTATCGAACAGG
ASV_tuf_jlz	Bacteria	Bacteroidota	Bacteroidia	Bacteroidales	Rikenellaceae	Alistipes	unclassified Alistipes	TACGGAGGATCCAAGCGTTATCCGGATTTATTGGGTTTAAAGGGTGCGTAGGCGGTTCGATAAGTTAGAGGTGAAATACCGGAGCTCAACTCCGGAACTGCCTCTAATACTGTTGAACTAGAGAGTAGTTGCGGTAGGCGGAATGTATGGTGTAGCGGTGAAATGCTTAGAGATCATACAGAACACCGATTGCGAAGGCAGCTTACCAAACTATATCTGACGTTGAGGCACGAAAGCGTGGGTAGCAAACAGG
ASV_tuu_7xh	Bacteria	Firmicutes	Clostridia	Lachnospirales	Lachnospiraceae	Lachnospiraceae NK4A136 group	unclassified Lachnospiraceae NK4A136 group	TACGTAGGGGGCAAGCGTTATCCGGAATTACTGGGTGTAAAGGGAGCGCAGACGGTCAAGTAAGTCTGGAGTGAAAGGCCGGGGCCCAACCCCGGGACTGCTCTGGAAACTATTTGACTTGAGTGCAGGAGAGGTAAGCGGAATTCCTAGTGTAGCGGTGAAATGCGTAGATATTAGGAGGAACACCAGTGGCGAAGGCGGCTTACTGGACTGTAACTGACGTTGAGGCTCGAAAGCGTGGGGAGCAAACAGG
ASV_tuz_nft	Bacteria	Bacteroidota	Bacteroidia	Bacteroidales	Rikenellaceae	Alistipes	finegoldii	TACGGAGGATCCAAGCGTTATCCGGATTTATTGGGTTTAAAGGGTGCGTAGGCGGTTTGATAAGTTAGAGGTGAAATACCGGGGCTCAACTCCGGAACTGCCTCTAATACTGTTGAACTAGAGAGTAGTTGCGGTAGGCGGAATGTATGGTGTAGCGGTGAAATGCTTAGAGATCATACAGAACACCGATTGCGAAGGCAGCTTACCAAACTATATCTGACGTTGAGGCACGAAAGCGTGGGGAGCAAACAGG
ASV_tvk_k5k	Bacteria	Firmicutes	Clostridia	Lachnospirales	Lachnospiraceae	Lachnospiraceae NK4A136 group	unclassified Lachnospiraceae NK4A136 group	TACGTAGGGGGCAAGCGTTATCCGGATTTACTGGGTGTAAAGGGAGCGTAGACGGCGGTGCAAGTCTGGAGTGAAAGGCAGGGGCCCAACCCCTGGACTGCTCTGGAAACTGTAGTGCTGGAGTGCAGGAGAGGTAAGTGGAATTCCTAGTGTAGCGGTGAAATGCGTAGATATTAGGAGGAACACCAGTGGCGAAGGCGGCTTACTGGACTGTAACTGACGTTGAGGCTCGAAAGCGTGGGGAGCAAACAGG
ASV_twa_o5g	Bacteria	Bacteroidota	Bacteroidia	Bacteroidales	Muribaculaceae	unclassified Muribaculaceae	unclassified Muribaculaceae	TACGGAGGATGCGAGCGTTATCCGGATTTATTGGGTTTAAAGGGTGCGTAGGCGGGCGTTTAAGTCAGCGGTAAAATATGGTGGCTCAACCACCACGAGCCGTTGAAACTGGGCGTCTTGAGTGGGCGAGAAGTATGCGGAATGCGTGGTGTAGCGGTGAAATGCATAGATATCACGCAGAACCCCGATTGCGAAGGCAGCATACCGGCGCCCGACTGACGCTGAAGCACGAAAGCGTGGGTATCGAACAGG
ASV_twf_ju8	Bacteria	Firmicutes	Bacilli	RF39	unclassified RF39	unclassified RF39	unclassified RF39	TACGTAGGTGGCGAGCGTTATCCGGATTTATTGGGCGTAAAGCGTCCGCAGCCGGTTTATTAAGTATAGAATTAAATTTCAGGGCTTAACCCTGTCTCGTTCTATAAACTGATAGACTAGAGTGTGGTAGAGGCAAGTGGAATTTCTAGTGTAGCGGTAGAATGCGTAGATATTAGAAGGAACACCAGTGGCGAAGGCGACTTGCTGGGCCATCACTGACGGTCAGGGACGAAAGCGTGGGGAGCGAATAGG
ASV_y5i_98p	Bacteria	Firmicutes	Clostridia	Lachnospirales	Lachnospiraceae	unclassified Lachnospiraceae	unclassified Lachnospiraceae	TACGTAGGGGGCAAGCGTTATCCGGATTTACTGGGTGTAAAGGGAGCGCAGACGGTGCGTCAAGTCTGAAGTGAAATGCCGCGGCTTAACCGCGGAACTGCTTTGGAAACTGACGGACTGGAGTGCGGGAGGGGCAGGCGGAATTCCTGGTGTAGCGGTGAAATGCGTAGATATCAGGAGGAACACCGGTGGCGAAGGCGGCCTGCTGGACCGTAACTGACGTTGAGGCTCGAAAGCGTGGGGAGCAAACAGG
ASV_yww_n64	Bacteria	Bacteroidota	Bacteroidia	Bacteroidales	Bacteroidaceae	Bacteroides	unclassified Bacteroides	TACGGAGGATTCGAGCGTTATCCGGATTTATTGGGTTTAAAGGGAGCGTAGGCGGATGCTTAAGTCAGTTGTGAAAGTTTGCGGCTCAACCGTAAAATTGCAGTTGATACTGGGTGTCTTGAGTACGGCAGAGGTAGGCGGAATTCGTGGTGTAGCGGTGAAATGCTTAGATATCACGAAGAACTCCGATTGCGAAGGCAGCCTGCTGGACCGTTACTGACGCTGATGCTCGAAAGTGTGGGTATCAAACAGG

## Sheet: Sudan
Sequence_ID	Domain	Phylum	Class	Order	Family	Genus	Species	Sequence
ASV_11n_9ix	Bacteria	Bacteroidota	Bacteroidia	Bacteroidales	Muribaculaceae	unclassified Muribaculaceae	unclassified Muribaculaceae	TACGGAGGATGCGAGCGTTATCCGGATTTATTGGGTTTAAAGGGTGCGTAGGCGGCACTTCAAGTCAGCGGTAAAATTGCGGGGCTCAACCCCGTATAGCCGTTGAGACTGAGGAGCTTGAGACGGCGAGAGGTACGCGGAATGCGCGGTGTAGCGGTGAAATGCATAGATATCGCGCAGAACTCCGATTGCGAAGGCAGCGTACTGGCGCCGGACTGACGCTGAGGCACGAAAGCGTGGGGATCGAACAGG
ASV_142_apy	Bacteria	Firmicutes	Clostridia	Lachnospirales	Lachnospiraceae	unclassified Lachnospiraceae	unclassified Lachnospiraceae	TACGTAGGGGGCAAGCGTTATCCGGATTTACTGGGTGTAAAGGGAGCGTAGACGGCGAAGAAAGTCTGAAGTGAAAGCCCGCGGCTCAACCGCGGAACTGCTTTGGAAACTTTTTTGCTGGAGTACCGGAGAGGTAAGCGGAATTCCTAGTGTAGCGGTGAAATGCGTAGATATTAGGAGGAACACCAGTGGCGAAGGCGGCTTACTGGACGGTAACTGACGTTGAGGCTCGAAAGCGTGGGGAGCAAACAGG
ASV_16s_ki6	Bacteria	Firmicutes	Clostridia	Lachnospirales	Lachnospiraceae	Lachnospiraceae NK4A136 group	unclassified Lachnospiraceae NK4A136 group	TACGTAGGGGGCAAGCGTTATCCGGATTTACTGGGTGTAAAGGGAGCGTAGACGGCAGGGCAAGTCTGGAGTGAAAGGCGGGGGCTCAACCCCCGGACTGCTCTGGAAACTGCCAGGCTGGAGTGCAGGAGAGGTAAGTGGAATTCCTAGTGTAGCGGTGAAATGCGTAGATATTAGGAGGAACACCAGTGGCGAAGGCGGCTTACTGGACTGTAACTGACGTTGAGGCTCGAAAGCGTGGGGAGCAAACAGG
ASV_1ch_w40	Bacteria	Firmicutes	Clostridia	Oscillospirales	Ruminococcaceae	Ruminococcus	unclassified Ruminococcus	TACGTAGGGAGCGAGCGTTGTCCGGAATTACTGGGTGTAAAGGGAGTGTAGGCGGGATGGTAAGTTAGGTGTGAAATGCGGAGGCTCAACCTCCGAGCTGCACTTAAAACTGCTGTTCTTGAGTGAAGTAGAGGTTGGCGGAATTCCCAGTGTAGCGGTGAAATGCGTAGATATTGGGAGGAACATCAGTGGCGAAGGCGGCCAACTGGGCTTTTACTGACGCTGAGGCTCGAAAGCGTGGGGAGCAAACAGG
ASV_1dj_08r	Bacteria	Firmicutes	Bacilli	Erysipelotrichales	Erysipelatoclostridiaceae	Erysipelatoclostridium	unclassified Erysipelatoclostridium	TACGTAGGTGGCAAGCGTTATCCGGAATTATTGGGCGTAAAGAGGGAGCAGGCGGCAGCAAAGGTCTGTGGTGAAAGACTGAAGCTTAACTTCAGTAAGCCATAGAAACCGGGCAGCTAGAGTGCAGGAGAGGATCGTGGAATTCCATGTGTAGCGGTGAAATGCGTAGATATATGGAGGAACACCAGTGGCGAAGGCGACGATCTGGCCTGCAACTGACGCTCAGTCCCGAAAGCGTGGGGAGCAAATAGG
ASV_1ex_a6c	Bacteria	Firmicutes	Clostridia	Oscillospirales	Oscillospiraceae	Colidextribacter	unclassified Colidextribacter	TACGTAGGTGGCAAGCGTTATCCGGATTTACTGGGTGTAAAGGGCGTGTAGGCGGGGACGCAAGTCAGATGTGAAAACCACGGGCTCAACCTGTGGCCTGCATTTGAAACTGTGTTTCTTGAGTACTGGAGAGGCAGACGGAATTCCTAGTGTAGCGGTGAAATGCGTAGATATTAGGAGGAACACCAGTGGCGAAGGCGGTCTGCTGGACAGCAACTGACGCTGAGGCGCGAAAGCGTGGGGAGCAAACAGG
ASV_1ge_vxe	Bacteria	Bacteroidota	Bacteroidia	Bacteroidales	Bacteroidaceae	Bacteroides	intestinalis	TACGGAGGATCCAAGCGTTATCCGGATTTATTGGGTTTAAAGGGAGCGTAGGCGGATTATTAAGTCAGTTGTGAAAGTTTGCGGCTCAACCGTAAAATTGCAGTTGATACTGGTAGTCTTGAGTGCAGCAGAGGTAGGCGGAATTCGTGGTGTAGCGGTGAAATGCTTAGATATCACGAAGAACTCCGATTGCGAAGGCAGCTTACTGGACTGTAACTGACGCTGATGCTCGAAAGTGTGGGTATCAAACAGG
ASV_1kq_t4x	Bacteria	Bacteroidota	Bacteroidia	Bacteroidales	Prevotellaceae	Alloprevotella	unclassified Alloprevotella	TACGGAAGGTCCGGGCGTTATCCGGATTTATTGGGTTTAAAGGGAGCGTAGGCGGGCCGTTAAGTCAGTTGTGAAAGTTCGGGGCTCAACCCCGGAATTGCAGTTGAAACTGCCGGTCTTGAGTACACGCAGGGAAGCCTGAATTCATGGTGTAGCGGTGAAATGCTTAGATATCATGAAGACGACCGATCGCGAAGGCAGGTTTCCGGAGTGTAACTGACGCTGAGGCTCGAAAGTGCGGGTATCAAACAGG
ASV_1lf_am9	Bacteria	Firmicutes	Clostridia	Lachnospirales	Lachnospiraceae	Lachnospiraceae NK4A136 group	unclassified Lachnospiraceae NK4A136 group	TACGTAGGGGGCAAGCGTTATCCGGAATTACTGGGTGTAAAGGGAGCGTAGACGGCTGTGCAAGTCTGGAGTGAAAGGCGGGGGCCCAACCCCCGGACTGCTCTGGAAACTGTATGGCTGGAGTGCAGGAGAGGTAAGCGGAATTCCTAGTGTAGCGGTGAAATGCGTAGATATTAGGAGGAACACCAGTGGCGAAGGCGGCTTACTGGACTGTAACTGACGTTGAGGCTCGAAAGCGTGGGGAGCAAACAGG
ASV_1mz_7t2	Bacteria	Firmicutes	Clostridia	Lachnospirales	Lachnospiraceae	Lachnospiraceae NK4A136 group	unclassified Lachnospiraceae NK4A136 group	TACGTAGGGGGCAAGCGTTATCCGGATTTACTGGGTGTAAAGGGAGCGCAGACGGCAGCGCAAGTCTGGAGTGAAATCCCATGGCTTAACCATGGAACTGCTTTGGAAACTGTGCAGCTAGAGTGCAGGAGAGGTAAGCGGAATTCCTAGTGTAGCGGTGAAATGCGTAGATATTAGGAGGAACACCAGTGGCGAAGGCGGCTTACTGGACTGTAACTGACGTTGAGGCTCGAAAGCGTGGGGAGCAAACAGG
ASV_1p2_4tv	Bacteria	Firmicutes	Clostridia	Lachnospirales	Lachnospiraceae	Lachnospiraceae NK4A136 group	unclassified Lachnospiraceae NK4A136 group	TACGTAGGGGGCAAGCGTTATCCGGATTTACTGGGTGTAAAGGGAGCGTAGACGGCAGCGCAAGTCTGGAGTGAAATGCCGGGGCCCAACCCCGGAACTGCTTTGGAAACTGTGCGGCTCGAGTGCGGGAGAGGTAGGCGGAATTCCTAGTGTAGCGGTGAAATGCGTAGATATTAGGAGGAACACCAGTGGCGAAGGCGGCTTACTGGACCGTAACTGACGTTGAGGCTCGAAAGCGTGGGGAGCAAACAGG
ASV_1sf_p0l	Bacteria	Bacteroidota	Bacteroidia	Bacteroidales	Bacteroidaceae	Bacteroides	intestinalis	TACGGAGGATCCGAGCGTTATCCGGATTTATTGGGTTTAAAGGGAGCGTAGGCGGATTATTAAGTCAGTTGTGAAAGTTTGCGGCTCAACCGTAAAATTGCAGTTGATACTGGTAGTCTTGAGTGCAGCAGAGGTAGGCGGAATTCGTGGTGTAGCGGTGAAATGCTTAGATATCACGAAGAACTCCGATTGCGAAGGCAGCTTACTGGACTGTAACTGACGCTGATGCTCGAAAGTGTGGGTATCAAACAGG
ASV_1w9_97f	Bacteria	Firmicutes	Bacilli	RF39	unclassified RF39	unclassified RF39	unclassified RF39	TACGTAGGGAGCGAGCGTTATCCGGATTTATTGGGTGTAAAGGGTGCGTAGGCGGCTTCTTAAGTCTGTAGTCTAAGCCCGGAGCTTAACTCCGGTTCGCTACAGAAACTGATTAGCTTGAGTATGGTAGAGGCAAGTGGAATTTCTAGTGTAGCGGTTAAATGCGTAGATATTAGAAGGAACACCAGTGGCGAAGGCGACTTGCTGGGCCATCACTGACGCTGAGGCACGAAAGCGTGGGGAGCAAATAGG
ASV_20q_3q0	Bacteria	Firmicutes	Clostridia	Oscillospirales	Oscillospiraceae	Oscillibacter	unclassified Oscillibacter	TACGTAGGTGGCAAGCGTTGTCCGGATTTACTGGGTGTAAAGGGCGTGCAGCCGGAGAGACAAGTCAGATGTGAAATCCACGGGCTCAACCCGTGAACTGCATTTGAAACTGTTTCCCTTGAGTGTCGGAGAGGTAATCGGAATTCCTTGTGTAGCGGTGAAATGCGTAGATATAAGGAAGAACACCAGTGGCGAAGGCGGATTACTGGACGATAACTGACGGTGAGGCGCGAAAGCGTGGGGAGCAAACAGG
ASV_211_wwr	Bacteria	Firmicutes	Clostridia	Oscillospirales	Oscillospiraceae	unclassified Oscillospiraceae	unclassified Oscillospiraceae	TACGTAGGTGGCAAGCGTTATCCGGATTTATTGGGTGTAAAGGGCGTGTAGGCGGGAGCGCAAGTCAGATGTGAAAACTCAGGGCTCAACCCTGAGCCTGCATTTGAAACTGTGTTTCTTGAGTGCTGGAGAGGCAATCGGAATTCCGTGTGTAGCGGTGAAATGCGTAGATATACGGAGGAACACCAGTGGCGAAGGCGGATTGCTGGACAGTAACTGACGCTGAGGCGCGAAAGCGTGGGGAGCAAACAGG
ASV_29f_o59	Bacteria	Firmicutes	Clostridia	Clostridia vadinBB60 group	unclassified Clostridia vadinBB60 group	unclassified Clostridia vadinBB60 group	unclassified Clostridia vadinBB60 group	TACGTAGGAGGCAAGCGTTATCCGGAATGACTGGGCGTAAAGGGTGCGTAGGTGGTTTGACAAGTTAGTAGCGCAACTCCGGAGCTTAACTTCGGAACTACTACTAAAACTGTTGGACTTGAGTGCAGGAGGGGCAATCGGAATTCCTAGTGTAGCGGTGGAATGCGTAGATATTAGGAGGAACACCAGTGGCGAAGGCGGATTGCTAGACTGTAACTGACACTGAGGCACGAAAGCGTGGGGAGCAAACAGG
ASV_2az_25k	Bacteria	Firmicutes	Clostridia	Lachnospirales	Lachnospiraceae	Lachnospiraceae NK4A136 group	unclassified Lachnospiraceae NK4A136 group	TACGTAGGGGGCAAGCGTTATCCGGATTTACTGGGTGTAAAGGGAGCGTAGACGGCAATGCAAGTCTGGAGTGAAAGGCGGGGGCCCAACCCCCGGACTGCTCTGGAAACTGTATAGCTGGAGTGCAGGAGAGGTAAGTGGAATTCCTAGTGTAGCGGTGAAATGCGTAGATATTAGGAGGAACACCAGTGGCGAAGGCGGCTTACTGGACTGTAACTGACGTTGAGGCTCGAAAGCGTGGGGAGCAAACAGG
ASV_2fx_0fn	Bacteria	Bacteroidota	Bacteroidia	Bacteroidales	Muribaculaceae	unclassified Muribaculaceae	unclassified Muribaculaceae	TACGGAGGATGCGAGCGTTATCCGGATTTATTGGGTTTAAAGGGTGCGTAGGCGGCCTGCCAAGTCAGCGGTAAAATTGCGGGGCTCAACCCCGTAGAGCCGTTGAAACTGACGGGCTCGAGTGGGCGAGAAGTATGCGGAATGCGTGGTGTAGCGGTGAAATGCATAGATATCACGCAGAACCCCGATTGCGAAGGCAGCATACCGGCGCCCTACTGACGCTGAGGCACGAAAGTGCGGGGATCAAACAGG
ASV_2gy_6ez	Bacteria	Desulfobacterota	Desulfovibrionia	Desulfovibrionales	Desulfovibrionaceae	unclassified Desulfovibrionaceae	unclassified Desulfovibrionaceae	TACGGAGGGTGCGAGCGTTAATCGGAATTACTGGGCGTAAAGCGCTCGTAGGCGGTATGTCAAGTCAAGGGTGAAATCCCCGCGCTCAACGTGGGAACTGCCTTTGAAACTGGCAAACTGGAGTGTGTGAGAGGATAGTGGAATTCCAGGTGTAGGAGTGAAATCCGTAGATATCTGGAGGAACATCAGTGGCGAAGGCGACTATCTGGCACGTAACTGACGCTGAGGAGCGAAAGCGTGGGTAGCAAACAGG
ASV_2j5_p6p	Bacteria	Firmicutes	Clostridia	Lachnospirales	Lachnospiraceae	Lachnospiraceae NK4A136 group	unclassified Lachnospiraceae NK4A136 group	TACGTAGGGGGCAAGCGTTATCCGGAATTACTGGGTGTAAAGGGAGCGTAGACGGTTAAGTAAGTCTGGAGTGAAAGGCCGGGGCCCAACCCCGGGACTGCTCTGGAAACTATTGAACTTGAGTGCAGGAGAGGTAAGCGGAATTCCTAGTGTAGCGGTGAAATGCGTAGATATTAGGAGGAACACCAGTGGCGAAGGCGGCTTACTGGACTGTAACTGACGTTGAGGCTCGAAAGCGTGGGGAGCAAACAGG
ASV_2rr_mkm	Bacteria	Firmicutes	Clostridia	Lachnospirales	Lachnospiraceae	unclassified Lachnospiraceae	unclassified Lachnospiraceae	TACGTAGGGGGCAAGCGTTATCCGGATTTACTGGGTGTAAAGGGAGCGTAGACGGTAAGGCAAGTCAGATGTGAAAGCCCGGGGCTCAACCGCGGGACTGCATTTGAAACTGTCCTACTGGAGTGCAGGAGAGGTAAGTGGAATTCCTAGTGTAGCGGTGAAATGCGTAGATATTAGGAGGAACACCAGTGGCGAAGGCGGCTTACTGGACTGTAACTGACGTTGAGGCTCGAAAGCGTGGGGAGCAAACAGG
ASV_30l_qdb	Bacteria	Bacteroidota	Bacteroidia	Bacteroidales	Muribaculaceae	unclassified Muribaculaceae	unclassified Muribaculaceae	TACGGAGGATGCGAGCGTTATCCGGATTTATTGGGTTTAAAGGGTGCGTAGGCGGTCAGTTAAGTCAGCGGTAAAATTGCGGGGCTCAACCCCGTCGAGCCGTTGAAACTGGCAGACTTGAGTTGGCGAGAAGTACGCGGAATGCGCGGTGTAGCGGTGAAATGCATAGATATCGCGCAGAACTCCGATTGCGAAGGCAGCGTACCGGCGCCACACTGACGCTGAGGCACGAAAGCGTGGGGATCGAACAGG
ASV_31h_as9	Bacteria	Firmicutes	Clostridia	Oscillospirales	Oscillospiraceae	Oscillibacter	unclassified Oscillibacter	TACGTAGGTGGCAAGCGTTGTCCGGATTTACTGGGTGTAAAGGGCGTGCAGCCGGAGAGACAAGTCAGATGTGAAATCCACAGGCTCAACCTGTGAACTGCATTTGAAACTGTTTCCCTTGAGTATCGGAGAGGTCATCGGAATTCCTAGTGTAGCGGTGAAATGCGTAGATATTAGGAAGAACACCAGTGGCGAAGGCGGATGACTGGACGACAACTGACGGTGAGGCGCGAAAGCGTGGGGAGCAAACAGG
ASV_31l_nrs	Bacteria	Bacteroidota	Bacteroidia	Bacteroidales	Muribaculaceae	unclassified Muribaculaceae	unclassified Muribaculaceae	TACGGAGGATGCGAGCGTTATCCGGATTTATTGGGTTTAAAGGGTGCGTAGGCGGCCTGCCAAGTCAGCGGTAAAATTGCGGGGCTCAACCCCGTACAGCCGTTGAAACTGCCGGGCTCGAGTGGGCGAGAAGTATGCGGAATGCGTGGTGTAGCGGTGAAATGCATAGATATCACGCAGAACCCCGATTGCGAAGGCAGCATACCGGCGCCCTACTGACGCTGAGGCACGAAAGTGCGGGGATCAAACAGG
ASV_368_pjc	Bacteria	Proteobacteria	Gammaproteobacteria	Enterobacterales	Pasteurellaceae	Rodentibacter	heylii/pneumotropicus/rarus/ratti/trehalosifermentans	TACGGAGGGTGCGAGCGTTAATCGGAATAACTGGGCGTAAAGGGCACGCAGGCGGATTTTTAAGTGAGGTGTGAAAGCCCCGGGCTTAACCTGGGAATAGCATTTCAGACTGGGAATCTAGAGTACTTTAGGGAGGGGTAGAATTCCACGTGTAGCGGTGAAATGCGTAGAGATGTGGAGGAATACCGAAGGCGAAGGCAGCCCCTTGGGAATGTACTGACGCTCATGTGCGAAAGCGTGGGGAGCAAACAGG
ASV_39n_8hy	Bacteria	Firmicutes	Clostridia	Lachnospirales	Lachnospiraceae	Lachnospiraceae NK4A136 group	unclassified Lachnospiraceae NK4A136 group	TACGTAGGGGGCAAGCGTTATCCGGAATCACTGGGTGTAAAGGGAGCGTAGACGGCTGAGCAAGCCTGAAGTGAAAGGCGGGGGCCCAACCCCCGGACTGCTTTGGGAACTGTACGGCTGGAGTGCAGGAGAGGTAAGTGGAATTCCTAGTGTAGCGGTGAAATGCGTAGATATTAGGAGGAACACCAGTGGCGAAGGCGGCTTACTGGACTGTAACTGACGTTGAGGCTCGAAAGCGTGGGGAGCAAACAGG
ASV_3a4_541	Bacteria	Cyanobacteria	Cyanobacteriia	Chloroplast	unclassified Chloroplast	unclassified Chloroplast	unclassified Chloroplast	GACAGAGGATGCAAGCGTTATCCGGAATGATTGGGCGTAAAGCGTCTGTAGGTGGCTTTTCAAGTCCGCCGTCAAATCCCAGGGCTCAACCCTGGACAGGCGGTGGAAACTACCAAGCTGGAGTACGGTAGGGGCAGAGGGAATTTCCGGTGGAGCGGTGAAATGCATTGAGATCGGAAAGAACACCAACGGCGAAAGCACTCTGCTGGGCCGACACTGACACTGAGAGACGAAAGCTAGGGGAGCAAATGGG
ASV_3am_rxd	Bacteria	Firmicutes	Clostridia	Oscillospirales	Oscillospiraceae	unclassified Oscillospiraceae	unclassified Oscillospiraceae	TACGTAGGTGGCAAGCGTTGTCCGGATTTACTGGGTGTAAAGGGCGTGTAGCCGGGCTGACAAGTCAGATGTGAAATTCCGGGGCTCAACCCCGGACCTGCATTTGAAACTGTTGGTCTTGAGTATCGGAGAGGCAGGCGGAATTCCTAGTGTAGCGGTGAAATGCGTAGATATTAGGAGGAACACCAGTGGCGAAGGCGGCCTGCTGGACGACAACTGACGGTGAGGCGCGAAAGCGTGGGGAGCAAACAGG
ASV_3dq_ep0	Bacteria	Bacteroidota	Bacteroidia	Bacteroidales	Muribaculaceae	unclassified Muribaculaceae	unclassified Muribaculaceae	TACGGAGGATGCGAGCGTTATCCGGATTTATTGGGTTTAAAGGGTGCGTAGGCGGGCTTTTAAGTCAGCGGTAAAAATTCGGGGCTCAACCCCGTCCGGCCGTTGAAACTGGGGGCCTTGAGTGGGCGAGAAGAAGGCGGAATGCGTGGTGTAGCGGTGAAATGCATAGATATCACGCAGAACCCCGATTGCGAAGGCAGCCTTCCGGCGCCCTACTGACGCTGAGGCACGAAAGTGCGGGGATCGAACAGG
ASV_3hf_v5p	Bacteria	Bacteroidota	Bacteroidia	Bacteroidales	Muribaculaceae	unclassified Muribaculaceae	unclassified Muribaculaceae	TACGGAGGATGCGAGCGTTATCCGGATTTATTGGGTTTAAAGGGTGCGTAGGCGGATTTGTAAGTCAGCGGTAAAAATGCGGTGCTCAACGCCGTATCGCCGTTGAAACTGCAGGTCTTGAGTGAGCGAGAAGTATGCGGAATGCGTGGTGTAGCGGTGAAATGCATAGATATCACGCAGAACTCCGATTGCGAAGGCAGCATACCGGCGCTCAACTGACGCTGAGGCACGAAAGCGTGGGGATCGAACAGG
ASV_3hy_cp6	Bacteria	Firmicutes	Bacilli	Lactobacillales	Lactobacillaceae	Ligilactobacillus	unclassified Ligilactobacillus	TACGTAGGTGGCGAGCGTTATCCGGATTTATTGGGCGTAAAGGGAACGCAGGCGGTCTTTTAAGTCTGATGTGAAAGCCTTCGGCTTAACCGGAGTAGTGCATTGGAAACTGGGAGACTTGAGTGCAGAAGAGGAGAGTGGAACTCCATGTGTAGCGGTGAAATGCGTAGATATATGGAAGAACACCAGTGGCGAAAGCGGCTCTCTGGTCTGTAACTGACGCTGAGGTTCGAAAGCGTGGGTAGCAAACAGG
ASV_3iw_48w	Bacteria	Bacteroidota	Bacteroidia	Bacteroidales	Marinifilaceae	Odoribacter	unclassified Odoribacter	TACGGAGGATGCGAGCGTTATCCGGATTTATTGGGTTTAAAGGGTGCGTAGGCGGCATTATAAGTTAGTGGTAAAATATTGGGGCTTCACCTCACTACGCCATTAATACTGTAGAGCTAGAGAACAGACGAGGTAGGCGGAATAAGTTAAGTAGCGGTGAAATGCATAGATATAACTTAGAACACCGATAGCGAAGGCAGCTTACCAGACTGAGTCTGACGCTGATGCACGAGAGCATGGGTAGCGAACAGG
ASV_3m0_tt1	Bacteria	Firmicutes	Clostridia	Oscillospirales	Ruminococcaceae	[Eubacterium] siraeum group	unclassified [Eubacterium] siraeum group	TACGTAGGTGGCGAGCGTTGTCCGGAATTACTGGGTGTAAAGGGAGTGTAGGCGGGAAAGCAAGTCAGAAGTGAAAACTATGGGCTTAACCCATAGCCTGCTTTTGAAACTGTTTTTCTTGAGTGAAGTAGAGGCAAGCGGAATTCCTAGTGTAGCGGTGAAATGCGTAGATATTAGGAGGAACACCAGTGGCGAAGGCGGCTTGCTGGGCTTTTACTGACGCTGAGGCTCGAAAGCGTGGGGAGCAAACAGG
ASV_3rn_3rn	Bacteria	Bacteroidota	Bacteroidia	Bacteroidales	Muribaculaceae	unclassified Muribaculaceae	unclassified Muribaculaceae	TACGGAGGATGCGAGCGTTATCCGGATTTATTGGGTTTAAAGGGTGCGTAGGCGGCCTGTCAAGTCAGCGGTAAAATTGCGGGGCTCAACCCCGTACAGCCGTTGAAACTGCCGGGCTCGAGTGGGCGAGAAGTATGCGGAATGCGTGGTGTAGCGGTGAAATGCATAGATATCACGCAGAACCCCGATTGCGAAGGCAGCATACCGGCGCCCTACTGACGCTGAGGCACGAAAGTGCGGGGATCAAACAGG
ASV_3uk_wyb	Bacteria	Firmicutes	Clostridia	Oscillospirales	Oscillospiraceae	Intestinimonas	unclassified Intestinimonas	TACGTAGGTGGCAAGCGTTATCCGGATTTATTGGGTGTAAAGGGCGTGTAGGCGGGAAAGCAAGTCAGATGTGAAAACTCAGGGCTCAACCCTGAGCCTGCATTTGAAACTGTTTTTCTTGAGTGCTGGAGAGGCAATCGGAATTCCGTGTGTAGCGGTGAAATGCGTAGATATACGGAGGAACACCAGTGGCGAAGGCGGATTGCTGGACAGTAACTGACGCTGAGGCGCGAAAGCGTGGGGAGCAAACAGG
ASV_3y0_4ps	Bacteria	Firmicutes	Clostridia	Oscillospirales	Oscillospiraceae	Colidextribacter	unclassified Colidextribacter	TACGTAGGTGGCAAGCGTTATCCGGATTTACTGGGTGTAAAGGGCGTGTAGGCGGGACTGCAAGTCAGATGTGAAAACCACGGGCTCAACCTGTGGCCTGCATTTGAAACTGTAGTTCTTGAGTACTGGAGAGGCAGACGGAATTCCTAGTGTAGCGGTGAAATGCGTAGATATTAGGAGGAACACCAGTGGCGAAGGCGGTCTGCTGGACAGCAACTGACGCTGAGGCGCGAAAGCGTGGGGAGCAAACAGG
ASV_452_ke2	Bacteria	Firmicutes	Clostridia	Lachnospirales	Lachnospiraceae	Lachnospiraceae NK4A136 group	bacterium	TACGTAGGGGGCAAGCGTTATCCGGATTTACTGGGTGTAAAGGGAGCGTAGACGGTGCGCCAAGTCTGGAGTGAAATGCCGCAGCTTAACTGCGGAACTGCTTTGGAAACTGGCGGACTAGAGTGCGGGAGGGGTAAGCGGAATTCCTAGTGTAGCGGTGAAATGCGTAGATATTAGGAGGAACACCGGTGGCGAAGGCGGCTTACTGGACCGTAACTGACGTTGAGGCTCGAAAGCGTGGGGAGCAAACAGG
ASV_4jj_1lp	Bacteria	Bacteroidota	Bacteroidia	Bacteroidales	Prevotellaceae	Prevotellaceae UCG-001	unclassified Prevotellaceae UCG-001	TACGGAAGGTCCGGGCGTTATCCGGATTTATTGGGTTTAAAGGGAGCGTAGGCCGGTCTTTAAGCGTGCCGTGAAATTTTGTGGCTCAACCATGAGAGTGCGGCGCGAACTGGAGACCTTGAGTGCGCGGAAGGCAGGCGGAATTCGTGGTGTAGCGGTGAAATGCTTAGATATCACGAAGAACCCCGATTGCGAAGGCAGCCTGCCGCAGCGTTACTGACGCTGAAGCTCGAAAGCGCGGGTATCGAACAGG
ASV_4k3_n3m	Bacteria	Bacteroidota	Bacteroidia	Bacteroidales	Rikenellaceae	Alistipes	unclassified Alistipes	TACGGAGGATCCAAGCGTTATCCGGATTTATTGGGTTTAAAGGGTGCGTAGGCGGATTGATAAGTTAGAGGTGAAATGTCCGAGCTTAACTCGGGAACTGCCTCTAATACTGTTGATCTAGAGAGTAGATGCGGTAGGCGGAATGTATGGTGTAGCGGTGAAATGCTTAGAGATCATACAGAACACCGATTGCGAAGGCAGCTTACCAATCTATATCTGACGTTGAGGCACGAAAGCGTGGGGAGCAAACAGG
ASV_4m2_t1t	Bacteria	Bacteroidota	Bacteroidia	Bacteroidales	Rikenellaceae	Alistipes	unclassified Alistipes	TACGGAGGATCCAAGCGTTATCCGGATTTATTGGGTTTAAAGGGTGCGTAGGCGGTTTTATAAGTTAGAGGTGAAATCTCGGGGCTCAACTCCGAAATTGCCTCTAATACTGTAGGACTAGAGAGTAGTTGCGGTAGGCGGAATGTATGGTGTAGCGGTGAAATGCTTAGAGATCATACAGAACACCGATTGCGAAGGCAGCTTACCAAACTATATCTGACGTTGAGGCACGAAAGCGTGGGGAGCAAACAGG
ASV_4pg_hy9	Bacteria	Bacteroidota	Bacteroidia	Bacteroidales	Marinifilaceae	Odoribacter	unclassified Odoribacter	TACGGAGGATGCGAGCGTTATCCGGATTTATTGGGTTTAAAGGGTGCGTAGGCGGCCTGTTAAGTTAGTGGTTAAATGTCGGGGCTAAACCCCGGATTGCCATTAAAACTGGCGGGCTCGAGTACAGACGAGGTAGGCGGAATAAGTCAAGTAGCGGTGAAATGCTTAGATATGACTTAGAACTCCGATAGCGAAGGCAGCTTACCAGGCTGAGACTGACGCTGAAGCACGAGAGCGTGGGTAGCGAACAGG
ASV_4uo_9y4	Bacteria	Desulfobacterota	Desulfovibrionia	Desulfovibrionales	Desulfovibrionaceae	Desulfovibrio	unclassified Desulfovibrio	TACGGAGGGCGCGAGCGTTAATCGGAATTACTGGGCGTAAAGCGCGCGTAGGCTGTTGTGTAAGTTGGGGGTGAAATCCCACGGCTCAACCGTGGAACAGCCCTTGATACTGCGCGACTTGAATCCGGGAGAGGGTGGCGGAATTCCAGGTGTAGGAGTGAAATCCGTAGATATCTGGAGGAACATCAGTGGCGAAGGCGGCCACCTGGACCGGTATTGACGCTGAGGCGCGAAAGCGTGGGGAGCAAACAGG
ASV_4vf_19w	Bacteria	Firmicutes	Clostridia	Oscillospirales	Oscillospiraceae	unclassified Oscillospiraceae	unclassified Oscillospiraceae	TACGTAGGTGGCAAGCGTTATCCGGATTTATTGGGTGTAAAGGGCGTGTAGGCGGGAACGCAAGTCAGATGTGAAAACTCAGGGCTCAACCCTGAGCCTGCATTTGAAACTGTGTTTCTTGAGTGCTGGAGAGGCAATCGGAATTCCGTGTGTAGCGGTGAAATGCGTAGATATACGGAGGAACACCAGTGGCGAAGGCGGATTGCTGGACAGTAACTGACGCTGAGGCGCGAAAGCGTGGGGAGCAAACAGG
ASV_4w0_bkn	Bacteria	Campylobacterota	Campylobacteria	Campylobacterales	Helicobacteraceae	Helicobacter	apodemus	TACGGAGGGTGCAAGCGTTACTCGGAATCACTGGGCGTAAAGAGCGCGTAGGCGGAATAGCAAGTCAGATGTGAAATCCTATGGCTTAACCATAGAACTGCATTTGAAACTGTTATTCTAGAGTATGGGAGAGGTAGGTGGAATTCTTGGTGTAGGGGTAAAATCCGTAGAGATCAAGAGGAATACTCATTGCGAAGGCGACCTGCTAGAACATAACTGACGCTGATGCGCGAAAGCGTGGGGAGCAAACAGG
ASV_507_x6s	Bacteria	Bacteroidota	Bacteroidia	Bacteroidales	Muribaculaceae	unclassified Muribaculaceae	unclassified Muribaculaceae	TACGGAGGATGCGAGCGTTATCCGGATTTATTGGGTTTAAAGGGTGCGTAGGCGGCCTGCCAAGTCAGCGGTAAAATTGCGGGGCTCAACCCCGTACAGCCGTTGAAACTGCCGGGCTCGAGTGGGCGAGAAGTATGCGGAATGCGTGGTGTAGCGGTGAAATGCATAGATATCACGCAGAACCCCGATTGCGAAGGCAGCATACCGGCGCCCGACTGACGCTGAGGCACGAAAGTGCGGGGATCAAACAGG
ASV_57g_5nz	Bacteria	Bacteroidota	Bacteroidia	Bacteroidales	Muribaculaceae	Muribaculum	intestinale	TACGGAGGATGCGAGCGTTATCCGGATTTATTGGGTTTAAAGGGTGCGTAGGCGGAATATCAAGTCAGCGGTAAAAATTCGGGGCTCAACCCCGTCGTGCCGTTGAAACTGATGTTCTTGAGTGGGCGAGAAGTATGCGGAATGCGTGGTGTAGCGGTGAAATGCATAGATATCACGCAGAACTCCGATTGCGAAGGCAGCATACCGGCGCCCAACTGACGCTGAAGCACGAAAGCGTGGGTATCGAACAGG
ASV_5ce_yol	Bacteria	Firmicutes	Clostridia	Oscillospirales	Oscillospiraceae	unclassified Oscillospiraceae	unclassified Oscillospiraceae	TACGTAGGTGGCAAGCGTTGTCCGGATTTACTGGGTGTAAAGGGCGTGTAGCCGGGCCGGCAAGTCAGATGTGAAATCCCAAGGCTCAACCTTGGAACTGCATTTGAAACTGTTGGTCTTGAGTATCGGAGAGGCAGGCGGAATTCCTAGTGTAGCGGTGAAATGCGTAGATATTAGGAGGAACACCAGTGGCGAAGGCGGCCTGCTGGACGACAACTGACGGTGAGGCGCGAAAGCGTGGGGAGCAAACAGG
ASV_5dn_zdr	Bacteria	Firmicutes	Clostridia	Lachnospirales	Lachnospiraceae	Lachnospiraceae NK4A136 group	unclassified Lachnospiraceae NK4A136 group	TACGTAGGGGGCAAGCGTTATCCGGATTTACTGGGTGTAAAGGGAGCGTAGACGGCAGCACAAGTCTGGAGTGAAATCCCGGGGCTTAACCCCGGAACTGCTTTGGAAACTGTGCGGCTGGAGTGCAGGAGGGGTAAGCGGAATTCCTAGTGTAGCGGTGAAATGCGTAGATATTAGGAGGAACACCGGTGGCGAAGGCGGCTTACTGGACTGTAACTGACGTTGAGGCTCGAAAGCGTGGGGAGCAAACAGG
ASV_5fj_4wv	Bacteria	Firmicutes	Clostridia	Peptococcales	Peptococcaceae	Peptococcus	unclassified Peptococcus	AACGTAGGGGGCAAGCGTTGTCCGGAATCACTGGGCGTAAAGGGCGCGTAGGCGGCAATATAAGTCAGGTGTGAAATGTAAGGGCTTAACCCTTAAACTGCACCTGATACTGTATAGCTTGAGAGTGAGAGAGGGAAGCGGAATTCCTAGTGTAGCGGTGAAATGCGTAGATATTAGGAAGAACACCAGTGGCGAAGGCGGCTTCCTGGCTCACAACTGACGCTGAGGCGCGAAAGCGTGGGGAGCAAACAGG
ASV_5fm_ck6	Bacteria	Firmicutes	Clostridia	Lachnospirales	Lachnospiraceae	Lachnospiraceae NK4A136 group	unclassified Lachnospiraceae NK4A136 group	TACGTAGGGGGCAAGCGTTATCCGGAATTACTGGGTGTAAAGGGAGCGTAGACGGTTAAGTAAGTCTGGAGTGAAAGGCTGGGGCCCAACCCCGGGACTGCTCTGGAAACTATTTAACTTGAGTGCAGGAGAGGTAAGCGGAATTCCTAGTGTAGCGGTGAAATGCGTAGATATTAGGAGGAACACCAGTGGCGAAGGCGGCTTACTGGACTGTAACTGACGTTGAGGCTCGAAAGCGTGGGGAGCAAACAGG
ASV_5np_0eb	Bacteria	Firmicutes	Clostridia	Lachnospirales	Lachnospiraceae	unclassified Lachnospiraceae	unclassified Lachnospiraceae	TACGTAGGGGGCAAGCGTTATCCGGATTTACTGGGTGTAAAGGGAGCGTAGACGGCTGTGCAAGTCTGAAGTGAAAGCCCGTGGCTCAACCGCGGAACTGCTTTGGAAACTGTATAGCTTGAGTACTGGAGAGGCAGGCGGAATTCCTAGTGTAGCGGTGAAATGCGTAGATATTAGGAGGAACACCAGTGGCGAAGGCGGCCTGCTGGACAGAAACTGACGTTGAGGCTCGAAAGCGTGGGGAGCAAACAGG
ASV_5qq_hti	Bacteria	Firmicutes	Clostridia	Clostridia vadinBB60 group	unclassified Clostridia vadinBB60 group	unclassified Clostridia vadinBB60 group	unclassified Clostridia vadinBB60 group	TACGTAGGAGGCAAGCGTTATCCGGAATGACTGGGCGTAAAGGGTGCGTAGGTGGTTTGACAAGTTGGTAGCGTAACTCCGAGGCTCAACCTCGGCACTACTACCAAAACTGTCGGACTTGAGTGCAGGAGGGGCAACTGGAATTCCTAGTGTAGCGGTGGAATGCGTAGATATTAGGAGGAACACCAGTGGCGAAGGCGAGTTGCTGGACTGTAACTGACACTGAGGCACGAAAGCGTGGGGAGCAAACAGG
ASV_5r1_jyr	Bacteria	Proteobacteria	Gammaproteobacteria	Enterobacterales	Pasteurellaceae	Mannheimia	caviae/glucosida/haemolytica	TACGGGGGGTGCGAGCGTTAATCGGAATAACTGGGCGTAAAGGGCACGCAGGCGGTTGTTTAAGTGAGGTGTGAAAGCCCCGGGCTTAACCTGGGAATTGCATTTCAGACTGGACAACTAGAGTACTTTAGGGAGGGGTAGAATTCCACGTGTAGCGGTGAAATGCGTAGAGATGTGGAGGAATACCGAAGGCGAAGGCAGCCCCTTGGGAATGTACTGACGCTCATGTGCGAAAGCGTGGGGAGCAAACAGG
ASV_5to_92x	Bacteria	Bacteroidota	Bacteroidia	Bacteroidales	Bacteroidaceae	Bacteroides	unclassified Bacteroides	TACGGAGGATCCGAGCGTTATCCGGATTTATTGGGTTTAAAGGGAGCGTAGGTGGATTGTTAAGTCAGTTGTGAAAGTTTGCGGCTCAACCGTAAAATTGCAGTTGAAACTGGCAGTCTTGAGTACAGTAGAGGTGGGCGGAATTCGTGGTGTAGCGGTGAAATGCTTAGATATCACGAAGAACTCCGATTGCGAAGGCAGCTCACTGGACTGTTCACTGACACTGAGGCTCGAAAGTGTGGGTATCAAACAGG
ASV_5w8_qhp	Bacteria	Firmicutes	Clostridia	Oscillospirales	Oscillospiraceae	unclassified Oscillospiraceae	unclassified Oscillospiraceae	TACGTAGGTGGCAAGCGTTGTCCGGATTTACTGGGTGTAAAGGGCGTGTAGCCGGGTTGACAAGTCAGATGTGAAATCCTGCGGCTTAACCGCAGAACTGCATTTGAAACTGTTGATCTTGAGTACTGGAGAGGCAGACGGAATTCCTAGTGTAGCGGTGAAATGCGTAGATATTAGGAGGAACACCAGTGGCGAAGGCGGTCTGCTGGACAGCAACTGACGGTGAGGCGCGAAAGCGTGGGGAGCAAACAGG
ASV_5zz_6rm	Bacteria	Bacteroidota	Bacteroidia	Bacteroidales	Muribaculaceae	unclassified Muribaculaceae	unclassified Muribaculaceae	TACGGAGGATGCGAGCGTTATCCGGATTTATTGGGTTTAAAGGGTGCGTAGGCGGGCTGTTAAGTCAGCGGTAAAATTTGGAGGCTCAACCTCCACGAGCCGTTGAAACTGGCGGTCTTGAGTGGGCGAGAAGTATGCGGAATGCGTGGTGTAGCGGTGAAATGCATAGATATCACGCAGAACCCCGATTGCGAAGGCAGCATACCGGCGCCCGACTGACGCTGAAGCACGAAAGCGTGGGTATCGAACAGG
ASV_64s_2mj	Bacteria	Firmicutes	Clostridia	Lachnospirales	Lachnospiraceae	Lachnospiraceae NK4A136 group	unclassified Lachnospiraceae NK4A136 group	TACGTAGGGGGCAAGCGTTATCCGGATTTACTGGGTGTAAAGGGAGCGTAGACGGCAGCGCAAGTCTGGAGTGAAATGCCGGGGCCCAACCCCGGAACTGCTTTGGAAACTGTGCAGCTCGAGTGCAGGAGAGGTAAGCGGAATTCCTAGTGTAGCGGTGAAATGCGTAGATATTAGGAGGAACACCAGTGGCGAAGGCGGCTTACTGGACTGTAACTGACGTTGAGGCTCGAAAGCGTGGGGAGCAAACAGG
ASV_68s_fbk	Bacteria	Deferribacterota	Deferribacteres	Deferribacterales	Deferribacteraceae	Mucispirillum	schaedleri	TACGGAGGGGGCGAGCGTTGTTCGGAGTGACTGGGCGTAAAGAGCACGTAGGCGGTGTTGTAAGTCATTAGTCAAAGACTAGAGCTCAACTTTAGTAAGGCTAGTGATACTATAATACTAGAGTATCAGAGAGGATTGCAGAATTCCTGGTGTAGCGGTGAAATGCGTAGATATCAGGAGGAATACCGTTAGCGAAGGCGGCAATCTGGCTGGAAACTGACGCTGAGGTGCGAAAGCGTGGGTAGCAAACAGG
ASV_6dv_7i3	Bacteria	Firmicutes	Clostridia	Clostridiales	Clostridiaceae	Candidatus Arthromitus	unclassified Candidatus Arthromitus	TACGTAGGTGGCAAGCGTTGTTCGGAATAACTGGGCGTAAAGGATGCGTAGGCGGTTAAACAAGTTATATGTTAAATATATAGGCTTAACCTGTAGAAAGCATATAAAACTGTTTAACTAGAGTGCAGGAGAGGTAAGTGGAATTCCTAGTGTAGCGGTGAAATGCGTAGAGATTAGGAAGAACACCAGTGGCGAAGGCGACTTACTGGACTGTAACTGACGCTGAGGCATGAGAGCATGGGGAGCAAACAGG
ASV_6fd_u87	Bacteria	Firmicutes	Clostridia	Lachnospirales	Lachnospiraceae	Lachnospiraceae NK4A136 group	bacterium	TACGTAGGGGGCAAGCGTTATCCGGATTTACTGGGTGTAAAGGGAGCGTAGACGGTGCGCCAAGTCTGGAGTGAAATGCCGCAGCTTAACTGCGGAACTGCTTTGGAAACTGGCGAACTAGAGTGCGGGAGGGGTAAGCGGAATTCCTAGTGTAGCGGTGAAATGCGTAGATATTAGGAGGAACACCGGTGGCGAAGGCGGCTTACTGGACCGTAACTGACGTTGAGGCTCGAAAGCGTGGGGAGCAAACAGG
ASV_6i6_tid	Bacteria	Firmicutes	Clostridia	Lachnospirales	Lachnospiraceae	Lachnospiraceae NK4A136 group	unclassified Lachnospiraceae NK4A136 group	TACGTAGGGGGCAAGCGTTATCCGGAATTACTGGGTGTAAAGGGAGCGTAGACGGTGATGTAAGTCTGGAGTGAAAGGCGGGGGCCCAACCCCCGGACTGCTCTGGAAACTATGTGACTGGAGTGCAGGAGAGGTGAGCGGAATTCCTAGTGTAGCGGTGAAATGCGTAGATATTAGGAGGAACACCAGTGGCGAAGGCGGCTCACTGGACTGTAACTGACGTTGAGGCTCGAAAGCGTGGGGAGCAAACAGG
ASV_6p5_ijw	Bacteria	Firmicutes	Clostridia	Lachnospirales	Lachnospiraceae	unclassified Lachnospiraceae	unclassified Lachnospiraceae	TACGTAGGGGGCGAGCGTTATCCGGAATTACTGGGTGTAAAGGGAGCGTAGACGGCTGTGTAAGCCTGAAGTGGAAGCCCGCGGCCCAACCGCGGAACTGCTTTGGGAACTGTGCGGCTGGAGTATGGGAGGGGTAAGCGGAATTCCTGGTGTAGCGGTGAAATGCGTAGATATCAGGAGGAACACCGGTGGCGAAGGCGGCTTACTGGACCATAACTGACGTTGAGGCTCGAAAGCGTGGGTAGCGAACAGG
ASV_6sh_m18	Bacteria	Firmicutes	Clostridia	Oscillospirales	Oscillospiraceae	unclassified Oscillospiraceae	unclassified Oscillospiraceae	TACGTAGGTGGCAAGCGTTATCCGGATTTACTGGGTGTAAAGGGCGTGTAGGCGGGACTGCAAGTCAGATGTGAAAACCATGGGCTCAACCCATGGCCTGCATTTGAAACTGTAGTTCTTGAGTGTTGGAGAGGCAGGCGGAATTCCGTGTGTAGCGGTGAAATGCGTAGATATACGGAGGAACACCAGTGGCGAAGGCGGCCTGCTGGACAATAACTGACGCTGAGGCGCGAAAGCGTGGGGAGCAAACAGG
ASV_747_oei	Bacteria	Bacteroidota	Bacteroidia	Bacteroidales	Bacteroidaceae	Bacteroides	caecimuris/fragilis/ovatus/xylanisolvens	TACGGAGGATCCGAGCGTTATCCGGATTTATTGGGTTTAAAGGGAGCGTAGGTGGATTGTTAAGTCAGTTGTGAAAGTTTGCGGCTCAACCGTAAAATTGCAGTTGAAACTGGCAGTCTTGAGTACAGTAGAGGTGGGCGGAATTCGTGGTGTAGCGGTGAAATGCTTAGATATCACGAAGAACTCCGATTGCGAAGGCAGCTCACTAGACTGCAACTGACACTGATGCTCGAAAGTGTGGGTATCAAACAGG
ASV_77h_2us	Bacteria	Firmicutes	Clostridia	Lachnospirales	Lachnospiraceae	Lachnospiraceae NK4A136 group	unclassified Lachnospiraceae NK4A136 group	TACGTAGGGGGCAAGCGTTATCCGGATTTACTGGGTGTAAAGGGAGCGTAGACGGCAGGGCAAGTCTGGAGTGAAAGGCAGGGGCCCAACCCCTGGACTGCTTTGGAAACTGCCCGGCTTGAGTGCAGGAGAGGTAAGTGGAATTCCTAGTGTAGCGGTGAAATGCGTAGATATTAGGAGGAACACCAGTGGCGAAGGCGGCTTACTGGACTGTAACTGACGTTGAGGCTCGAAAGCGTGGGGAGCAAACAGG
ASV_79u_cgp	Bacteria	Bacteroidota	Bacteroidia	Bacteroidales	Prevotellaceae	Prevotellaceae Ga6A1 group	unclassified Prevotellaceae Ga6A1 group	TACGGAAGATGCGAGCGTTATCCGGATTTATTGGGTTTAAAGGGAGCGTAGGCGGGAAATTAAGTCAGCGGTCAAACACGGTTGCTCAACAATCGTTCGCCGTTGAAACTGATTTTCTTGAATGTAGTCAAGGCAGGTGGAATTCGTGGTGTAGCGGTGAAATGCTTAGATATCACGAAGAACTCCGATAGCGAAGGCAGCCTGCTGGAGTATGATTGACGCTGAGGCTCGAAAGTGCGGGAATCAAACAGG
ASV_7bl_ub4	Bacteria	Firmicutes	Clostridia	Lachnospirales	Lachnospiraceae	A2	unclassified A2	TACGTATGGAGCAAGCGTTATCCGGATTTACTGGGCGTAAAGGGAGCGTAGGCGGCCTGCCAAGTCTGATGTGAAATACCGGGGCTCAACCCCGGGGCTGCATTGGAAACTGGCAGGCTGGAGTGCCGGAGAGGCAGGCGGAATTCCTAGTGTAGCGGTGAAATGCGTAGATATTAGGAGGAACACCAGTGGCGAAGGCGGCCTGCTGGACGGTGACTGACGCTGAGGCTCGAAAGCGTGGGGAGCAAACAGG
ASV_7fo_uj0	Bacteria	Bacteroidota	Bacteroidia	Bacteroidales	Muribaculaceae	unclassified Muribaculaceae	unclassified Muribaculaceae	TACGGAGGATGCGAGCGTTATCCGGATTTATTGGGTTTAAAGGGTGCGTAGGCGGTCAGTTAAGTCAGCGGTAAAATTGCGGGGCTCAACCCCGTCGAGCCGTTGAAACTGGCAGACTTGAGTTGGCGAGAAGTACGCGGAATGCGCGGTGTAGCGGTGAAATGCATAGATATCGCGCAGAACTCCGATTGCGAAGGCAGCGTACCGGCGCCATACTGACGCTGAGGCACGAAAGCGTGGGGATCGAACAGG
ASV_7j8_103	Bacteria	Firmicutes	Bacilli	Lactobacillales	Lactobacillaceae	Ligilactobacillus	unclassified Ligilactobacillus	TACGTAGGTGGCAAGCGTTATCCGGATTTATTGGGCGTAAAGGGAACGCAGGCGGTCTTTTAAGTCTGATGTGAAAGCCTTCGGCTTAACCGGAGTAGTGCATTGGAAACTGGGAGACTTGAGTGCAGAAGAGGAGAGTGGAACTCCATGTGTAGCGGTGAAATGCGTAGATATATGGAAGAACACCAGTGGCGAAAGCGGCTCTCTGGTCTGTAACTGACGCTGAGGTTCGAAAGCGTGGGTAGCAAACAGG
ASV_7m3_u32	Bacteria	Firmicutes	Clostridia	Lachnospirales	Lachnospiraceae	Lachnospiraceae NK4A136 group	unclassified Lachnospiraceae NK4A136 group	TACGTAGGGGGCAAGCGTTATCCGGAATTACTGGGTGTAAAGGGAGCGCAGACGGTGATGCAAGTCTGGAGTGAAAGGCGGGGGCCCAACCCCCGGACTGCTCTGGAAACTGTGTAACTTGAGTGCAGGAGAGGCAGGCGGAATTCCTGGTGTAGCGGTGAAATGCGTAGATATCAGGAGGAACACCGGTGGCGAAGGCGGCCTGCTGGACTGTAACTGACGTTGAGGCTCGAAAGCGTGGGGAGCAAACAGG
ASV_7xm_sdm	Bacteria	Campylobacterota	Campylobacteria	Campylobacterales	Helicobacteraceae	Helicobacter	unclassified Helicobacter	TACGGAGGGTGCAAGCGTTACTCGGAATCACTGGGCGTAAAGAGCGCGTAGGCGGGATAGCAAGTCAGATGTGAAATCCTATGGCTTAACCATAGAACTGCATTTGAAACTGTTATTCTAGAGTATGGGAGAGGTAGGTGGAATTCTTGGTGTAGGGGTAAAATCCGTAGATATCAAGAGGAATACTCATTGCGAAGGCGACCTGCTAGAACATAACTGACGCTGATGCGCGAAAGCGTGGGGAGCAAACAGG
ASV_7yi_0cm	Bacteria	Firmicutes	Bacilli	Lactobacillales	Lactobacillaceae	Lactobacillus	crispatus/gasseri/helveticus/hominis/iatae/johnsonii/kefiranofaciens/paragasseri/prophage/taiwanensis	TACGTAGGTGGCAAGCGTTGTCCGGATTTATTGGGCGTAAAGCGAGTGCAGGCGGTTCAATAAGTCTGATGTGAAAGCCTTCGGCTCAACCGGAGAATTGCATCAGAAACTGTTGAACTTGAGTGCAGAAGAGGAGAGTGGAACTCCATGTGTAGCGGTGGAATGCGTAGATATATGGAAGAACACCAGTGGCGAAGGCGGCTCTCTGGTCTGCAACTGACGCTGAGGCTCGAAAGCATGGGTAGCGAACAGG
ASV_89c_gpv	Bacteria	Bacteroidota	Bacteroidia	Bacteroidales	Tannerellaceae	Parabacteroides	distasonis	TACGGAGGATCCGAGCGTTATCCGGATTTATTGGGTTTAAAGGGTGCGTAGGCGGCCTTTTAAGTCAGCGGTGAAAGTCTGTGGCTCAACCATAGAATTGCCGTTGAAACTGGGGGGCTTGAGTATGTTTGAGGCAGGCGGAATGCGTGGTGTAGCGGTGAAATGCTTAGATATCACGCAGAACCCCGATTGCGAAGGCAGCCTGCCAAGCCATGACTGACGCTGATGCACGAAAGCGTGGGGATCAAACAGG
ASV_89z_uuh	Bacteria	Bacteroidota	Bacteroidia	Bacteroidales	Rikenellaceae	Alistipes	unclassified Alistipes	TACGGAGGATCCAAGCGTTATCCGGATTTATTGGGTTTAAAGGGTGCGTAGGCGGATTGATAAGTTAGAGGTGAAATATCCGAGCTTAACTCGGGAACTGCCTCTAATACTGTTGATCTAGAGAGTAGATGCGGTAGGCGGAATGTATGGTGTAGCGGTGAAATGCTTAGAGATCATACAGAACACCGATTGCGAAGGCAGCTTACCAATCTATATCTGACGTTGAGGCACGAAAGCGTGGGGAGCAAACAGG
ASV_8fg_reo	Bacteria	Firmicutes	Clostridia	Oscillospirales	Ruminococcaceae	[Eubacterium] siraeum group	unclassified [Eubacterium] siraeum group	TACGTAGGTGGCAAGCGTTGTCCGGAATTACTGGGTGTAAAGGGAGCGTAGGCGGGATGTCAAGTCAGAAGTGAAAATTATGGGCTCAACTCATAACCTGCTTTTGAAACTGATATTCTTGAGTGAAGTAGAGGCAAGCGGAATTCCTAGTGTAGCGGTGAAATGCGTAGATATTAGGAGGAACACCAGTGGCGAAGGCGGCTTGCTGGGCTTTTACTGACGCTGAGGCTCGAAAGCGTGGGGAGCAAACAGG
ASV_8fu_9ba	Bacteria	Bacteroidota	Bacteroidia	Bacteroidales	Bacteroidaceae	Bacteroides	thetaiotaomicron	TACGGAGGATCCGAGCGTTATCCGGATTTATTGGGTTTAAAGGGAGCGTAGGTGGATAGTTAAGTCAGTTGTGAAAGTTTGCGGCTCAACCGTAAAATTGCAGTTGATACTGGCTGTCTTGAGTACAGTAGAGGTGGGCGGAATTCGTGGTGTAGCGGTGAAATGCTTAGATATCACGAAGAACTCCGATTGCGAAGGCAGCTCACTGGACTGCAACTGACACTGATGCTCGAAAGTGTGGGTATCAAACAGG
ASV_8rr_ow8	Bacteria	Firmicutes	Clostridia	Lachnospirales	Lachnospiraceae	Lachnospiraceae NK4A136 group	unclassified Lachnospiraceae NK4A136 group	TACGTAGGGGGCAAGCGTTATCCGGAATTACTGGGTGTAAAGGGAGCGTAGACGGTGAAGTAAGTCTGGAGTGAAAGGCGGGGGCCCAACCCCCGGACTGCTCTGGAAACTATTTGACTGGAGTGCAGGAGAGGTAAGCGGAATTCCTAGTGTAGCGGTGAAATGCGTAGATATTAGGAGGAACACCAGTGGCGAAGGCGGCTTACTGGACTGTAACTGACGTTGAGGCTCGAAAGCGTGGGGAGCAAACAGG
ASV_8rx_dj9	Bacteria	Firmicutes	Clostridia	Lachnospirales	Lachnospiraceae	GCA-900066755	unclassified GCA-900066755	TACGTATGGAGCAAGCGTTATCCGGATTTACTGGGTGTAAAGGGAGCGTAGGCGGTCCGGCAAGTCAGATGTGAAAGCCCGGGGCTTAACCCCGGGACTGCATTTGAAACTGTCGGGCTGGAGTGTCGGAGAGGTAAGTGGAATTCCTAGTGTAGCGGTGAAATGCGTAGATATTAGGAGGAACACCAGTGGCGAAGGCGGCTTACTGGACGATTACTGACGCTGAGGCTCGAAAGCGTGGGGAGCAAACAGG
ASV_8vo_6p5	Bacteria	Bacteroidota	Bacteroidia	Bacteroidales	Muribaculaceae	unclassified Muribaculaceae	unclassified Muribaculaceae	TACGGAGGATGCGAGCGTTATCCGGATTTATTGGGTTTAAAGGGTGCGCAGGCGGAAAGTCAAGTCAGCGGTAAAATTGAGAGGCTCAACCTCTTCGAGCCGTTGAAACTGGTTTTCTTGAGTGAGCGAGAAGTATGCGGAATGCGTGGTGTAGCGGTGAAATGCATAGATATCACGCAGAACTCCGATTGCGAAGGCAGCATACCGGCGCTCAACTGACGCTCATGCACGAAAGTGTGGGTATCGAACAGG
ASV_8y7_hbn	Bacteria	Firmicutes	Clostridia	Oscillospirales	Oscillospiraceae	unclassified Oscillospiraceae	unclassified Oscillospiraceae	TACGTAGGTGGCAAGCGTTGTCCGGATTTACTGGGTGTAAAGGGCGTGTAGCCGGGCTGACAAGTCAGATGTGAAATCCGGGGGCTCAACCCCCGAACTGCATTTGAAACTGTTGGTCTTGAGTATCGGAGAGGCAGGCGGAATTCCTAGTGTAGCGGTGAAATGCGTAGATATTAGGAGGAACACCAGTGGCGAAGGCGGCCTGCTGGACGACAACTGACGGTGAGGCGCGAAAGCGTGGGGAGCAAACAGG
ASV_91m_hmf	Bacteria	Firmicutes	Clostridia	Oscillospirales	[Eubacterium] coprostanoligenes group	unclassified [Eubacterium] coprostanoligenes group	unclassified [Eubacterium] coprostanoligenes group	TACGTAGGTGGCAAGCGTTGTCCGGAATTACTGGGTGTAAAGGGAGCGCAGGCGGGAGACCAAGTCAGCTGTGAAAACTACGGGCTTAACCTGTAGACTGCAGTTGAAACTGGTTTTCTTGAGTGAAGTAGAGGTTGGCGGAATTCCGAGTGTAGCGGTGAAATGCGTAGATATTCGGAGGAACACCGGTGGCGAAGGCGGCCAACTGGGCTTTAACTGACGCTGAGGCTCGAAAGTGTGGGGAGCAAACAGG
ASV_9ec_9n4	Bacteria	Proteobacteria	Gammaproteobacteria	Enterobacterales	Enterobacteriaceae	Escherichia-Shigella	unclassified Escherichia-Shigella	TACGGAGGGTGCAAGCGTTAATCGGAATTACTGGGCGTAAAGCGCACGCAGGCGGTTTGTTAAGTCAGATGTGAAATCCCCGGGCTCAACCTGGGAACTGCATCTGATACTGGCAAGCTTGAGTCTCGTAGAGGGGGGTAGAATTCCAGGTGTAGCGGTGAAATGCGTAGAGATCTGGAGGAATACCGGTGGCGAAGGCGGCCCCCTGGACGAAGACTGACGCTCAGGTGCGAAAGCGTGGGGAGCAAACAGG
ASV_9o6_5rk	Bacteria	Firmicutes	Bacilli	Erysipelotrichales	Erysipelotrichaceae	Turicibacter	sanguinis	TACGTAGGTGGCGAGCGTTATCCGGAATTATTGGGCGTAAAGAGCGCGCAGGTGGTTGATTAAGTCTGATGTGAAAGCCCACGGCTTAACCGTGGAGGGTCATTGGAAACTGGTCAACTTGAGTGCAGAAGAGGGAAGTGGAATTCCATGTGTAGCGGTGAAATGCGTAGAGATATGGAGGAACACCAGTGGCGAAGGCGGCTTCCTGGTCTGTAACTGACACTGAGGCGCGAAAGCGTGGGGAGCAAACAGG
ASV_9qx_lys	Bacteria	Firmicutes	Clostridia	Oscillospirales	Oscillospiraceae	unclassified Oscillospiraceae	unclassified Oscillospiraceae	TACGTAGGTGGCAAGCGTTGTCCGGATTTACTGGGTGTAAAGGGCGTGCAGCCGGAGAGGCAAGTCAGATGTGAAATCCACGGGCTCAACCCGTGAACTGCATTTGAAACTGCTTCCCTTGAGTGTCGGAGAGGTAATCGGAATTCCTTGTGTAGCGGTGAAATGCGTAGATATAAGGAAGAACACCAGTGGCGAAGGCGGATTACTGGACGATAACTGACGGTGAGGCGCGAAAGCGTGGGGAGCAAACAGG
ASV_9ye_qn8	Bacteria	Firmicutes	Clostridia	Lachnospirales	Lachnospiraceae	Lachnospiraceae NK4A136 group	unclassified Lachnospiraceae NK4A136 group	TACGTAGGGGGCAAGCGTTATCCGGAATTACTGGGTGTAAAGGGAGCGTAGACGGTTAAGTAAGTCTGGAGTGAAAGGCCGGGGCCCAACCCCGGGACTGCTCTGGAAACTATTTAACTTGAGTGCAGGAGAGGTAAGCGGAATTCCTAGTGTAGCGGTGAAATGCGTAGATATTAGGAGGAACACCAGTGGCGAAGGCGGCTTACTGGACTGTAACTGACGTTGAGGCTCGAAAGCGTGGGGAGCAAACAGG
ASV_a2e_y5o	Bacteria	Firmicutes	Clostridia	Lachnospirales	Lachnospiraceae	Lachnospiraceae NK4A136 group	unclassified Lachnospiraceae NK4A136 group	TACGTAGGGGGCAAGCGTTATCCGGATTTACTGGGTGTAAAGGGAGCGTAGACGGCAATGCAAGTCTGGAGTGAAAGGCGGGGGCCCAACCCCCGGACTGCTCTGGAAACTGTATGGCTGGAGTGCAGGAGAGGTAAGTGGAATTCCTAGTGTAGCGGTGAAATGCGTAGATATTAGGAGGAACACCAGTGGCGAAGGCGGCTTACTGGACTGTAACTGACGTTGAGGCTCGAAAGCGTGGGGAGCAAACAGG
ASV_a4h_s7r	Bacteria	Firmicutes	Clostridia	Lachnospirales	Lachnospiraceae	unclassified Lachnospiraceae	unclassified Lachnospiraceae	TACGTAGGGGGCAAGCGTTATCCGGATTTACTGGGTGTAAAGGGAGCGTAGACGGCTAATCAAGTCAGAAGTGAAAACCCAGGGCTCAACTTTGGGACTGCTTTTGAAACTGAGTAGCTAGAGTGCAGGAGAGGTAAGCGGAATTCCTAGTGTAGCGGTGAAATGCGTAGATATTAGGAGGAACACCAGTGGCGAAGGCGGCTTACTGGACTGTAACTGACGTTGAGGCTCGAAAGCGTGGGGAGCAAACAGG
ASV_a50_cpi	Bacteria	Firmicutes	Clostridia	Oscillospirales	Oscillospiraceae	Oscillibacter	unclassified Oscillibacter	TACGTAGGTGGCAAGCGTTGTCCGGATTTACTGGGTGTAAAGGGCGTGCAGCCGGGCCGACAAGTCAGATGTGAAATCCGCGGGCTTAACCCGCGAACTGCATTTGAAACTATTGGTCTTGAGTACCGGAGAGGTCATCGGAATTCCTTGTGTAGCGGTGAAATGCGTAGATATAAGGAAGAACACCAGTGGCGAAGGCGGATGACTGGACGGCAACTGACGGTGAGGCGCGAAAGCGTGGGGAGCAAACAGG
ASV_a7b_bj8	Bacteria	Actinobacteriota	Actinobacteria	Bifidobacteriales	Bifidobacteriaceae	Bifidobacterium	choerinum/globosum/pseudolongum	TACGTAGGGTGCAAGCGTTATCCGGATTTATTGGGCGTAAAGGGCTCGTAGGCGGTTCGTCGCGTCCGGTGTGAAAGTCCATCGCTTAACGGTGGATCCGCGCCGGGTACGGGCGGGCTTGAGTGCGGTAGGGGAGACTGGAATTCCCGGTGTAACGGTGGAATGTGTAGATATCGGGAAGAACACCAATGGCGAAGGCAGGTCTCTGGGCCGTTACTGACGCTGAGGAGCGAAAGCGTGGGGAGCGAACAGG
ASV_a89_rfn	Bacteria	Bacteroidota	Bacteroidia	Bacteroidales	Rikenellaceae	Alistipes	unclassified Alistipes	TACGGAGGATCCAAGCGTTATCCGGATTTATTGGGTTTAAAGGGTGCGTAGGCGGTTCGGTAAGTTAGAGGTGAAATTTCGGGGCTCAACCCCGGCATTGCCTCTGATACTGTCGGACTAGAGAGTAGTTGCGGTAGGCGGAATGTATGGTGTAGCGGTGAAATGCTTAGAGATCATACAGAACACCGATTGCGAAGGCAGCTTACCAAACTATATCTGACGTTGAGGCACGAAAGCGTGGGGAGCAAACAGG
ASV_a8y_z5n	Bacteria	Bacteroidota	Bacteroidia	Bacteroidales	Bacteroidaceae	Bacteroides	acidifaciens/caecimuris	TACGGAGGATCCGAGCGTTATCCGGATTTATTGGGTTTAAAGGGAGCGTAGGTGGATTGTTAAGTCAGTTGTGAAAGTTTGCGGCTCAACCGTAAAATTGCAGTTGAAACTGGCAGTCTTGAGTACAGTAGAGGTGGGCGGAATTCGTGGTGTAGCGGTGAAATGCTTAGATATCACGAAGAACTCCGATTGCGAAGGCAGCTCACTGGACTGCAACTGACACTGATGCTCGAAAGTGTGGGTATCAAACAGG
ASV_acv_duk	Bacteria	Firmicutes	Clostridia	Lachnospirales	Lachnospiraceae	Lachnospiraceae NK4A136 group	unclassified Lachnospiraceae NK4A136 group	TACGTAGGGGGCAAGCGTTATCCGGATTTACTGGGTGTAAAGGGAGCGTAGACGGCTGTGCAAGTCTGAAGTGAAATGCCGGGGCTCAACCCCGGAACTGCTTTGGAAACTGTACAGCTAGAGTGCAGGAGGGGTGAGCGGAATTCCTAGTGTAGCGGTGAAATGCGTAGATATTAGGAGGAACACCGGTGGCGAAGGCGGCTCACTGGACTGTAACTGACGTTGAGGCTCGAAAGCGTGGGGAGCAAACAGG
ASV_ak3_2r2	Bacteria	Firmicutes	Clostridia	Lachnospirales	Lachnospiraceae	unclassified Lachnospiraceae	unclassified Lachnospiraceae	TACGTATGGTGCAAGCGTTATCCGGATTTACTGGGTGTAAAGGGAGCGCAGGCGGCGCGCTAAGTCTGATGTGAAAGCCCGGGGCTCAACCGCGGGACTGCATTGGAAACTGGCGCGCTGGAGTGCCGGAGAGGTAAGCGGAATTCCTAGTGTAGCGGTGAAATGCGTAGATATTAGGAGGAACACCAGTGGCGAAGGCGGCTTACTGGACGGTGACTGACGCTGAGGCTCGAAAGCGTGGGGAGCAAACAGG
ASV_al6_mo7	Bacteria	Bacteroidota	Bacteroidia	Bacteroidales	Muribaculaceae	unclassified Muribaculaceae	unclassified Muribaculaceae	TACGGAGGATGCGAGCGTTATCCGGATTTATTGGGTTTAAAGGGTGCGTAGGCGGCGAGTTAAGTCAGCGGTAAAAGCCCGGGGCTCAACCCCGGCCCGCCGTTGAAACTGGCTTGCTTGAGTTGGGGAAAGGCAGGCGGAATGCGCGGTGTAGCGGTGAAATGCATAGATATCGCGCAGAACCCCGATTGCGAAGGCAGCCTGCCGGCCCCACACTGACGCTGAGGCACGAAAGCGTGGGTATCGAACAGG
ASV_ami_s7g	Bacteria	Firmicutes	Clostridia	Lachnospirales	Lachnospiraceae	Lachnospiraceae NK4A136 group	unclassified Lachnospiraceae NK4A136 group	TACGTAGGGGGCAAGCGTTATCCGGAATTACTGGGTGTAAAGGGAGCGTAGACGGTAAAGCAAGTCTGGAGTGAAAGGCCGGGGCCCAACCCCGGGACTGCTCTGGAAACTGTTAAACTGGAGTGCAGGAGAGGCAGGCGGAATTCCTAGTGTAGCGGTGAAATGCGTAGATATTAGGAGGAACACCAGTGGCGAAGGCGGCCTGCTGGACTGTAACTGACGTTGAGGCTCGAAAGCGTGGGGAGCAAACAGG
ASV_any_6c1	Bacteria	Bacteroidota	Bacteroidia	Bacteroidales	Rikenellaceae	Alistipes	unclassified Alistipes	TACGGAGGATCCAAGCGTTATCCGGATTTATTGGGTTTAAAGGGTGCGTAGGCGGTTTGATAAGTTAGAGGTGAAATACCGGGGCTTAACTCCGGAACTGCCTCTAATACTGTTGAACTAGAGAGTAGTTGCGGTAGGCGGAATGTATGGTGTAGCGGTGAAATGCTTAGAGATCATACAGAACACCGATTGCGAAGGCAGCTTACCAAACTATATCTGACGTTGAGGCACGAAAGCGTGGGGAGCAAACAGG
ASV_aqf_tat	Bacteria	Firmicutes	Clostridia	Lachnospirales	Lachnospiraceae	unclassified Lachnospiraceae	unclassified Lachnospiraceae	TACGTAGGGGGCAAGCGTTATCCGGATTTACTGGGTGTAAAGGGAGCGTAGACGGCAAGGCAAGCCAGAAGTGAAAGGGCAGGGCTCAACCCTGTAACGGCTTTTGGAACTGCGTTGCTAGAGTGCAGGAGAGGTAAGTGGAATTCCTAGTGTAGCGGTGAAATGCGTAGATATTAGGAGGAACACCAGTGGCGAAGGCGGCTTACTGGACTGTAACTGACGTTGAGGCTCGAAAGCGTGGGGAGCAAACAGG
ASV_ari_x54	Bacteria	Bacteroidota	Bacteroidia	Bacteroidales	Marinifilaceae	Odoribacter	unclassified Odoribacter	TACGGAGGATGCGAGCGTTATCCGGATTTATTGGGTTTAAAGGGTGCGTAGGCGGTATTTTAAGTTAGTGGTAAAACGTCGGGGCTTCACCTTGATTGGCCATTAAAACTGGAGTACTAGAGTACAGACGAGGTAGGCGGAATAAGTTAAGTAGCGGTGAAATGCTTAGATATAACTTAGAACCCCGATAGCGAAGGCAGCTTACCAGACTGTTACTGACGCTGAAGCACGAGAGCGTGGGTAGCGAACAGG
ASV_ayk_0dl	Bacteria	Bacteroidota	Bacteroidia	Bacteroidales	Muribaculaceae	unclassified Muribaculaceae	unclassified Muribaculaceae	TACGGAGGATGCGAGCGTTATCCGGATTTATTGGGTTTAAAGGGTGCGCAGGCGGATTTTTAAGTCAGCGGTCAAATCGTGGGGCTCAACCCCATCCAGCCGTTGAAACTGGGGATCTAGAGTGTGCGAGAGGTATGCGGAATGCGTGGTGTAGCGGTGAAATGCATAGATATCACGCAGAACCCCGATTGCGAAGGCAGCATACCGGTGCACAACTGACGCTCAGGCACGAAAGCGTGGGTATCGAACAGG
ASV_azz_ebs	Bacteria	Firmicutes	Clostridia	Lachnospirales	Lachnospiraceae	GCA-900066575	unclassified GCA-900066575	TACGTAGGGGGCAAGCGTTATCCGGATTTACTGGGTGTAAAGGGAGCGTAGGCGGTTCAGCAAGTCAGAAGTGAAAGCCCGGGGCTCAACTCCGGGACTGCTTTTGAAACTGTTGAACTAGATTGCAGGAGAGGTAAGTGGAATTCCTAGTGTAGCGGTGAAATGCGTAGATATTAGGAGGAACACCAGTGGCGAAGGCGGCTTACTGGACTGTAAATGACGCTGAGGCTCGAAAGCGTGGGGAGCAAACAGG
ASV_b1g_gcp	Bacteria	Firmicutes	Clostridia	Oscillospirales	Oscillospiraceae	Intestinimonas	unclassified Intestinimonas	TACGTAGGTGGCAAGCGTTATCCGGATTTACTGGGTGTAAAGGGCGTGTAGGCGGGACTGCAAGTCAGATGTGAAAACTATGGGCTCAACCCATAGCCTGCATTTGAAACTGTAGTTCTTGAGTACTGGAGAGGCAGGCGGAATTCCGTGTGTAGCGGTGAAATGCGTAGATATACGGAGGAACACCAGTGGCGAAGGCGGCCTGCTGGACAGCAACTGACGCTGAGGCGCGAAAGCGTGGGGAGCAAACAGG
ASV_b2c_zd4	Bacteria	Firmicutes	Clostridia	Oscillospirales	Oscillospiraceae	Colidextribacter	unclassified Colidextribacter	TACGTAGGTGGCAAGCGTTATCCGGATTTACTGGGTGTAAAGGGCGTGTAGGCGGGAAAGCAAGTCAGATGTGAAAACCATGGGCTCAACCTGTGGCCTGCATTTGAAACTGTTTTTCTTGAGTACTGGAGAGGCAGACGGAATTCCTAGTGTAGCGGTGAAATGCGTAGATATTAGGAGGAACACCAGTGGCGAAGGCGGTCTGCTGGACAGCAACTGACGCTGAGGCGCGAAAGCGTGGGGAGCAAACAGG
ASV_b2z_btn	Bacteria	Bacteroidota	Bacteroidia	Bacteroidales	Rs-E47 termite group	unclassified Rs-E47 termite group	unclassified Rs-E47 termite group	TACGGAGGATCCGAGCGTTATCCGGATTTATTGGGTTTAAAGGGTGCGCAGGCGGATAGGTAAGTCAGCGGTGAAATTTCTCGGCTCAACTGAGAGACTGCCATTGATACTGCTTGTCTAGATTATAGATGGCGTAGGCGGAATATGTCAAGTAGCGGTGAAATGCGTAGATATGACATAGAACACCGATCGGGAAGCCAGCTTACGAAACTATGAATGACGCTCATGCACGAAAGCGTGGGGATCAAACAGG
ASV_b5c_riy	Bacteria	Firmicutes	Clostridia	Lachnospirales	Lachnospiraceae	unclassified Lachnospiraceae	unclassified Lachnospiraceae	TACGTAGGGGGCAAGCGTTATCCGGATTTACTGGGTGTAAAGGGAGCGTAGACGGTTATGCAAGTCTGAAGTGAAAGCCCACGGCTTAACTGTGGGACTGCTTTGGAAACTGTAAAACTAGAGTGCTGGAGAGGTAAGTGGAATTCCTAGTGTAGCGGTGAAATGCGTAGATATTAGGAGGAACACCAGTGGCGAAGGCGGCTTACTGGACAGTAACTGACGTTGAGGCTCGAAAGCGTGGGGAGCAAACAGG
ASV_bb6_fc6	Bacteria	Bacteroidota	Bacteroidia	Bacteroidales	Bacteroidaceae	Bacteroides	unclassified Bacteroides	TACGGAGGATCCGAGCGTTATCCGGATTTATTGGGTTTAAAGGGAGCGTAGGCGGACGCTTAAGTCAGTTGTGAAAGTTTGCGGCTCAACCGTAAAATTGCAGTTGATACTGGGTGTCTTGAGTGCAGCAGAGGTAGGCGGAATTCGTGGTGTAGCGGTGAAATGCTTAGATATCACGAAGAACTCCGATTGCGAAGGCAGCTTACTGGACTGTAACTGACGCTGATGCTCGAAAGTGTGGGTATCAAACAGG
ASV_bda_w1m	Bacteria	Firmicutes	Clostridia	Lachnospirales	Lachnospiraceae	Lachnospiraceae NK4A136 group	unclassified Lachnospiraceae NK4A136 group	TACGTAGGGGGCAAGCGTTATCCGGATTTACTGGGTGTAAAGGGAGCGTAGACGGTGATGCAAGTCTGGAGTGAAAGCCCGGGGCCCAACCCCGGGACTGCTTTGGAAACTGTGTGACTGGAGTGCAGGAGAGGTAAGTGGAATTCCTAGTGTAGCGGTGAAATGCGTAGATATTAGGAGGAACACCAGTGGCGAAGGCGGCTTACTGGACTGTAACTGACGTTGAGGCTCGAAAGCGTGGGGAGCAAACAGG
ASV_bg0_pb5	Bacteria	Firmicutes	Bacilli	Erysipelotrichales	Erysipelotrichaceae	Turicibacter	sanguinis	TACGTAGGTGGCGAGCGTTATCCGGAATTATTGGGCGTAAAGAGCGCGCAGGTGGTTGATTAAGTCTGATGTGAAAGCCCACGGCTTAACCGTGGAGGGTCATTGGAAACTGGTCGACTTGAGTGCAGAAGAGGGAAGTGGAATTCCATGTGTAGCGGTGAAATGCGTAGAGATATGGAGGAACACCAGTGGCGAAGGCGGCTTCCTGGTCTGTAACTGACACTGAGGCGCGAAAGCGTGGGGAGCAAACAGG
ASV_bia_kh7	Bacteria	Firmicutes	Clostridia	Lachnospirales	Lachnospiraceae	Roseburia	unclassified Roseburia	TACGTAGGGGGCAAGCGTTATCCGGATTCACTGGGCGTAAAGGGAGCGCAGGCGGCACGGCAAGTCTGGTGTGAAAACCCGGGGCTCAACCCCGGGACTGCATTGGAAACTGCCGGGCTGGAGTGTCGGAGGGGTAAGCGGAATTCCTAGTGTAGCGGTGAAATGCGTAGATATTAGGAGGAACACCAGTGGCGAAGGCGGCTTACTGGACGATGACTGACGCTGAGGCTCGAAAGCGTGGGGAGCAAACAGG
ASV_bje_mce	Bacteria	Firmicutes	Clostridia	Lachnospirales	Lachnospiraceae	Lachnospiraceae FCS020 group	unclassified Lachnospiraceae FCS020 group	TACGTAGGGGGCAAGCGTTATCCGGATTTACTGGGTGTAAAGGGAGCGTAGACGGTGATGCAAGTCAGAAGTGAAAGCCCGGGGCTCAACTCCGGGACTGCTTTTGAAACTGTGTAACTGGAGTGCAGGAGAGGTAAGCGGAATTCCTGGTGTAGCGGTGAAATGCGTAGATATCAGGAGGAACACCAGTGGCGAAGGCGGCTTACTGGACTGTAACTGACGTTGAGGCTCGAAAGCGTGGGGAGCAAACAGG
ASV_bk4_rjs	Bacteria	Firmicutes	Clostridia	Lachnospirales	Lachnospiraceae	unclassified Lachnospiraceae	unclassified Lachnospiraceae	TACGTAGGGGGCAAGCGTTATCCGGATTTACTGGGTGTAAAGGGAGCGTAGACGGCTTGATAAGTCTGAAGTGAAAGGCCAAGGCTTAACCATGGAACTGCTTTGGAAACTATGAGGCTAGAGTGCTGGAGAGGTAAGCGGAATTCCTAGTGTAGCGGTGAAATGCGTAGATATTAGGAGGAACACCAGTGGCGAAGGCGGCTTACTGGACAGAAACTGACGTTGAGGCTCGAAAGCGTGGGGAGCAAACAGG
ASV_bl1_x9v	Bacteria	Bacteroidota	Bacteroidia	Bacteroidales	Bacteroidaceae	Bacteroides	unclassified Bacteroides	TACGGAGGATCCGAGCGTTATCCGGATTTATTGGGTTTAAAGGGAGCGTAGATGGGTTGTTAAGTCAGTTGTGAAAGTTTGCGGCTCAACCGTAAAATTGCAATTGATACTGGCGTCCTTGAGTACAGTTGAGGTGGGCGGAATTCGTGGTGTAGCGGTGAAATGCTTAGATATCACGAAGAACTCCTATTGCGAAGGCAGCTCACTAAACTGCAACTGACATTGAGGCTCGAAAGTGTGGGTATCAAACAGG
ASV_blj_xis	Bacteria	Proteobacteria	Gammaproteobacteria	Burkholderiales	Sutterellaceae	Parasutterella	unclassified Parasutterella	TACGTAGGGTGCGAGCGTTAATCGGAATTACTGGGCGTAAAGGGTGTGCAGGCGGCTGAGTAAGACAGATGTGAAATCCCCGGGCTTAACCTGGGAACCGCATATGTGACTGCTTGGCTAGAGTGCGTCAGAGGGAGGTGGAATTCCACGTGTAGCAGTGAAATGCGTAGATATGTGGAAGAACACCGATGGCGAAGGCAGCCTCCTGGGACGCAACTGACGCTCATACACGAAAGCGTGGGGAGCAAACAGG
ASV_blq_hl4	Bacteria	Firmicutes	Clostridia	Oscillospirales	[Eubacterium] coprostanoligenes group	unclassified [Eubacterium] coprostanoligenes group	unclassified [Eubacterium] coprostanoligenes group	TACGTAGGTGGCAAGCGTTGTCCGGAATTACTGGGTGTAAAGGGAGCGTAGGCGGGAAGCCAAGTCAGCTGTGAAAACTACGGGCTTAACCTGTAGACTGCAGTTGAAACTGGCTTTCTTGAGTGAAGTAGAGGTTGGCGGAATTCCGAGTGTAGCGGTGAAATGCGTAGATATTCGGAGGAACACCGGTGGCGAAGGCGGCCAACTGGGCTTTAACTGACGCTGAGGCTCGAAAGTGTGGGGAGCAAACAGG
ASV_bnf_daa	Bacteria	Firmicutes	Clostridia	Oscillospirales	[Eubacterium] coprostanoligenes group	unclassified [Eubacterium] coprostanoligenes group	unclassified [Eubacterium] coprostanoligenes group	TACGTAGGATGCGAGCGTTATCCGGAATTACTGGGTGTAAAGGGAGCGCAGGCGGGACTGCAAGTTGGATGTGAAATGCCGCAGCTTAACTGCGGAGCTGCATCCAAAACTGTAGTTCTTGAGTGGAGTAGAGGCAAGCGGAATTCCGAGTGTAGCGGTGAAATGCGTAGATATTCGGAGGAACACCAGTGGCGAAGGCGGCTTGCTGGGCTCTAACTGACGCTGAGGCTCGAAAGTGTGGGGAGCAAACAGG
ASV_bqo_02w	Bacteria	Firmicutes	Clostridia	Lachnospirales	Lachnospiraceae	unclassified Lachnospiraceae	unclassified Lachnospiraceae	TACGTAGGGGGCAAGCGTTATCCGGATTTACTGGGTGTAAAGGGAGCGTAGACGGCTAATCAAGTCAGAAGTGAAAACCCAGGGCTCAACCTTGGGACTGCTTTTGAAACTGAGTAGCTAGAGTGCAGGAGAGGTAAGCGGAATTCCTAGTGTAGCGGTGAAATGCGTAGATATTAGGAGGAACACCAGTGGCGAAGGCGGCTTACTGGACTGTAACTGACGTTGAGGCTCGAAAGCGTGGGGAGCAAACAGG
ASV_bxr_2t9	Bacteria	Firmicutes	Clostridia	Lachnospirales	Lachnospiraceae	ASF356	unclassified ASF356	TACGTAGGGGGCAAGCGTTATCCGGAATTACTGGGTGTAAAGGGAGAGTAGGCGGCAAGGTAAGCGATATGTGAAAGCCTTAGGCTTAACCAAAGGATTGCATAACGAACTATCTAGCTAGAGTACAGGAGAGGAAAGCGGAATTCCTAGTGTAGCGGTGAAATGCGTAGATATTAGGAAGAACACCAGTGGCGAAGGCGGCTTTCTGGACTGAAACTGACGCTGAGGCTCGAAAGCGTGGGGAGCGAACAGG
ASV_c07_vnh	Bacteria	Proteobacteria	Gammaproteobacteria	Enterobacterales	Enterobacteriaceae	Klebsiella	unclassified Klebsiella	TACGGAGGGTGCAAGCGTTAATCGGAATTACTGGGCGTAAAGCGCACGCAGGCGGTCTGTCAAGTCGGATGTGAAATCCCCGGGCTCAACCTGGGAACTGCATTCGAAACTGGCAGGCTAGAGTCTTGTAGAGGGGGGTAGAATTCCAGGTGTAGCGGTGAAATGCGTAGAGATCTGGAGGAATACCGGTGGCGAAGGCGGCCCCCTGGACAAAGACTGACGCTCAGGTGCGAAAGCGTGGGGAGCAAACAGG
ASV_c0i_agk	Bacteria	Firmicutes	Clostridia	Lachnospirales	Lachnospiraceae	unclassified Lachnospiraceae	unclassified Lachnospiraceae	TACGTAGGGGGCAAGCGTTATCCGGATTTACTGGGTGTAAAGGGAGCGCAGACGGCATCATAAGTCTGAAGTGAAAGCCCGGGGCCCAACCCCGGGACTGCTTTGGAAACTGTTAAGCTGGAGTGCAGGAGGGGCAGGCGGAATTCCTGGTGTAGCGGTGAAATGCGTAGATATCAGGAGGAACACCGGCGGCGAAGGCGGCCTGCTGGACTGCAACTGACGTTGAGGCTCGAAAGCGTGGGGAGCAAACAGG
ASV_c0l_3el	Bacteria	Bacteroidota	Bacteroidia	Bacteroidales	Bacteroidaceae	Bacteroides	unclassified Bacteroides	TACGGAGGATCCGAGCGTTATCCGGATTTATTGGGTTTAAAGGGAGCGTAGATGGGTTGTTAAGTCAGTTGTGAAAGTTTGCGGCTCAACCGTAAAATTGCAATTGATACTGGCAGTCTTGAGTACAGTTGAGGTAGGCGGAATTCGTGGTGTAGCGGTGAAATGCTTAGATATCACGAAGAACTCCGATTGCGAAGGCAGCTTACTAAAGTGTCACTGACATTGATGCTCGAAAGTGTGGGTATCAAACAGG
ASV_c5s_ny2	Bacteria	Firmicutes	Negativicutes	Acidaminococcales	Acidaminococcaceae	Phascolarctobacterium	faecium	TACGTAGGTGGCGAGCGTTGTCCGGAATTATTGGGCGTAAAGAGCATGTAGGCGGCTTAATAAGTCGAGCGTGAAAATGCGGGGCTCAACCCCGTATGGCGCTGGAAACTGTTAGGCTTGAGTGCAGGAGAGGAAAGGGGAATTCCCAGTGTAGCGGTGAAATGCGTAGATATTGGGAGGAACACCAGTGGCGAAGGCGCCTTTCTGGACTGTGTCTGACGCTGAGATGCGAAAGCCAGGGTAGCGAACGGG
ASV_c76_l99	Bacteria	Bacteroidota	Bacteroidia	Bacteroidales	Muribaculaceae	unclassified Muribaculaceae	unclassified Muribaculaceae	TACGGAGGATGCGAGCGTTATCCGGATTTATTGGGTTTAAAGGGTGCGCAGGCGGCCTGTTAAGTCAGCGGTAAAAGCCCGGGGCTCAACCCCGGCGAGCCGTTGAAACTGGCGGGCTGGAGTTGGAGAGAAGTACGCGGAATGCGCGGTGTAGCGGTGAAATGCTTAGATATCGCGCAGAACCCCGATTGCGAAGGCAGCGTACCGGCTCCACACTGACGCTGAGGCACGAAAGCGTGGGTATCGAACAGG
ASV_c8c_be7	Bacteria	Bacteroidota	Bacteroidia	Bacteroidales	Rikenellaceae	Alistipes	unclassified Alistipes	TACGGAGGATCCAAGCGTTATCCGGATTTATTGGGTTTAAAGGGTGCGTAGGCGGATTGATAAGTTAGAGGTGAAATGTCCGAGCTCAACTCGGGAACTGCCTCTAATACTGTTGATCTAGAGAGTAGATGCGGTAGGCGGAATGTATGGTGTAGCGGTGAAATGCTTAGAGATCATACAGAACACCGATTGCGAAGGCAGCTTACCAATCTATATCTGACGTTGAGGCACGAAAGCGTGGGGAGCAAACAGG
ASV_cdt_qwn	Bacteria	Firmicutes	Clostridia	Oscillospirales	Oscillospiraceae	unclassified Oscillospiraceae	unclassified Oscillospiraceae	TACGTAGGTGGCAAGCGTTGTCCGGATTTACTGGGTGTAAAGGGCGTGCAGCCGGGCTGACAAGTCAGATGTGAAATCCCGCGGCTTAACCGCGGAACTGCATTTGAAACTGTTGGTCTTGAGTATCGGAGAGGCAGGCGGAATTCCTAGTGTAGCGGTGAAATGCGTAGATATTAGGAGGAACACCAGTGGCGAAGGCGGCCTGCTGGACGACAACTGACGGTGAGGCGCGAAAGCGTGGGGAGCAAACAGG
ASV_che_yhr	Bacteria	Bacteroidota	Bacteroidia	Bacteroidales	Bacteroidaceae	Bacteroides	unclassified Bacteroides	TACGGAGGATCCGAGCGTTATCCGGATTTATTGGGTTTAAAGGGAGCGTAGATGGGTTGTTAAGTCAGTTGTGAAAGTTTGCGGCTCAACCGTAAAATTGCAATTGATACTGGCAGTCTTGAGTACAGTTGAGGTAGGCGGAATTCGTGGTGTAGCGGTGAAATGCTTAGATATCACGAAGAACCCCGATTGCGAAGGCAGCTTACTAAACTGTGACTGACATTGATGCTCGAAAGTGTGGGTATCAAACAGG
ASV_cjc_4za	Bacteria	Firmicutes	Clostridia	Clostridia vadinBB60 group	unclassified Clostridia vadinBB60 group	unclassified Clostridia vadinBB60 group	unclassified Clostridia vadinBB60 group	TACGTAGGGAGCAAGCGTTGTTCGGAATGACTGGGCGTAAAGGGTGCGTAGGCGGTTGTACAAGTTAGAAGTGAAATACCCAGGGCTTAACTCGGGTGCTGCTTCTAAAACTGTATGACTTGAGTGCAGTAGAGGTTAGTGGAATTCCTAGTGTAGCGGTGGAATGCGTAGATATTAGGAGGAACACCAGAGGCGAAGGCGGCTAACTGGACTGCAACTGACGCTGAGGCACGAAAGTGTGGGGAGCAAACAGG
ASV_cox_7n7	Bacteria	Bacteroidota	Bacteroidia	Bacteroidales	Bacteroidaceae	Bacteroides	oleiciplenus/stercorirosoris	TACGGAGGATCCGAGCGTTATCCGGATTTATTGGGTTTAAAGGGAGCGTAGGCGGAAGCTTAAGTCAGTTGTGAAAGTTTGCGGCTCAACCGTAAAATTGCAGTTGATACTGGGTTTCTTGAGTGCAGTAGAGGTAGGCGGAATTCGTGGTGTAGCGGTGAAATGCTTAGATATCACGAAGAACTCCGATTGCGAAGGCAGCTTACTGGACTGTAACTGACGCTGATGCTCGAAAGTGTGGGTATCAAACAGG
ASV_crb_g7q	Bacteria	Firmicutes	Clostridia	Oscillospirales	Ruminococcaceae	Incertae Sedis	unclassified Incertae Sedis	TACGTAGGGAGCGAGCGTTGTCCGGATTTACTGGGTGTAAAGGGTGCGTAGGCGGCTTGGCAAGTCAGTAGTGAAATCCATGGGCTTAACCCATGAACTGCTATTGAAACTGTCGAGCTTGAGTGAAGTAGAGGTAGGCGGAATTCCCGGTGTAGCGGTGAAATGCGTAGAGATCGGGAGGAACACCAGTGGCGAAGGCGGCCTACTGGGCTTTAACTGACGCTGAGGCACGAAAGCGTGGGTAGCAAACAGG
ASV_ctz_mm6	Bacteria	Bacteroidota	Bacteroidia	Bacteroidales	Marinifilaceae	Odoribacter	unclassified Odoribacter	TACGGAGGATGCGAGCGTTATCCGGATTTATTGGGTTTAAAGGGTGCGTAGGCGGTTTGTTAAGTTAGTGGTCAAATGTCAAGGCTTCACCTTGTCCTGCCATTAAAACTGACAGACTAGAGAAGAGACGAGGGAGGCGGAATAAGTTAAGTAGCGGTGAAATGCATAGATATAACTTAGAACACCGATAGCGAAGGCAGCTTTCCAGACTCTGTCTGACGCTGAAGCACGAGAGCGTGGGTAGCGAACAGG
ASV_d3n_7p0	Bacteria	Elusimicrobiota	Elusimicrobia	Elusimicrobiales	Elusimicrobiaceae	Elusimicrobium	unclassified Elusimicrobium	GACGTAGGTGGCAAGCGTTACTCGGAATTACTAGGCGTAAAGCGCGCGTAGGCGGAATGTTAAGTCTGTTGTGTAATCTCTGGGCTCAACCCAGAAACTGCAACGGAAACTGGCGTTCTTGAGTGAGGCAGAGGAGATCGGAATTCCTAGTGTAGCAGTGAAATGCGTAGATATTAGGAGGAACACCGGTGGCGAAGGCGGATCTCTGGGCCTTTACTGACGCTCAAGTGCGAAAGCTAGGGGAGCAAACGGG
[truncated: 190 more rows]

## Sheet: Unique Sudan
Sequence_ID	Domain	Phylum	Class	Order	Family	Genus	Species	Sequence
[truncated: 75 more rows]
